# Supplementary material for: An integrative gene expression signature analysis identifies CMS4 KRAS-mutated colorectal cancers sensitive to combined MEK and SRC targeted therapy
Source: BMC Cancer. 2022 Mar 10;22:256. doi: 10.1186/s12885-022-09344-3 (PMC8908604; doi:10.1186/s12885-022-09344-3)
Supplement: Supplementary file 3 — Additional file3. Fig S1-S11.pdf. Fig. S1.The 5-gene dasatinib sensitivity (Dasa-S) signature score predicted the trendof dasatinib sensitivity in multiple CRC cell lines (n=50). Fig.S2. The EMT genes were strongly associated with regionalmetastasis and disease recurrence in 2202 CRC tumors. Fig. S3.The CMS4 subtype was strongly correlated with the 13-gene MEKi“bypass”-resistance (13-gene BP), PC1, EMT, SRC activation and 5-gene Dasa-Ssignature scores in 1485 primary CRC tumors. Fig.S4. The CMS4 subtype was strongly correlated with the 13-geneMEKi “bypass”-resistance (13-gene BP), PC1, EMT, SRC activation and 5-geneDasa-S signature scores in 764 metastatic CRC tumors. Fig. S5.Scatter plots of Hu-Lgr5-ISC, Hu-EphB2-ISC, Hu-Late TA, and Hu-Proliferation vsEMT signature scores, respectively in Marisa 585 CRCs. Fig. S6.Scatter plots of Hu-Lgr5-ISC, Hu-EphB2-ISC, Hu-Late TA, and Hu-Proliferation vsEMT signature scores in TCGA 677 CRCs. Fig. S7.Spearman correlation heatmap of CMS1-4* scores, signature scores andEMT-associated genes in Marisa 585 CRC tumors. Fig.S8. Spearman correlation heatmap of CMS1-4* scores, signaturescores and EMT-associated genes in TCGA 677 CRC tumors. Fig. S9. Nodistinct association of MUT vs WT APC/TP53 tumors with the CMS subtypes. Fig. S10. Correlationanalysis of 154 CRC cell lines and in vitro drug treatment of HCT116 cells withMEKi + SRCi in CSC vs. non-CSC media. Fig.S11. In vitro drug treatment of LIM2405and HT29 cells with MEKi + SRCi in CSC vs. non-CSC media. [file 12885_2022_9344_MOESM3_ESM.xlsx]

## Sheet: 2250 CRC_CMS__scores
RS-code-468	prediction	d.CMS1	d.CMS2	d.CMS3	d.CMS4	p.value	FDR	CMS1* score	CMS2 * score	CMS3* score	CMS4 * score	13-gene MEKi BP	SRC Activation	5-gene Dasa-S	18-gene MEK	WNT,64-gene	Hu-Lgr5-ISC	Hu-EphB2-ISC	HU-Late TA	Hu-Proliferation	EMT score	PC1 score	CDH1	CDH2	SNAI1	SNAI2	TWIST1	TWIST2	VIM	ZEB1	ZEB2
RS-163179	CMS2	0.805072	0.658069	0.727982	0.875959	0.001	0.00132756	0.194928	0.341931	0.272018	0.124041	-2.86989	-1.6898	-1.48503	-1.0846	-0.609442	-0.686441	-0.844517	-0.93435	0.047619	-2.26891	-1.28464	-1.18166	-1.42545	-0.254702	-3.25308	-1.07131	-0.457182	-2.32928	-2.01827	-1.67724
RS-163212	CMS2	0.772432	0.612963	0.727453	0.822288	0.001	0.00132756	0.227568	0.387037	0.272547	0.177712	-1.09288	-1.04327	-1.35621	-0.314639	0.255365	0.53178	0.0212766	0.0861854	0.555792	-0.981015	-0.326647	-0.243013	-0.47373	-0.187908	-1.81166	-0.413166	-0.9118	0.0492327	-1.48625	-0.366822
RS-173897	CMS4	0.741461	0.691947	0.724522	0.427336	0.001	0.00132756	0.258539	0.308053	0.275478	0.572664	0.699919	0.816327	0.87701	-0.789924	0.373391	1.37288	1.07038	-0.282825	-0.953092	1.60786	1.27626	-1.11486	0.617996	0.836276	1.66488	0.821933	0.746448	1.35614	1.18934	1.33077
RS-182569	CMS2	0.749008	0.651801	0.726427	0.856769	0.001	0.00132756	0.250992	0.348199	0.273573	0.143231	-1.72339	-0.770612	-1.80128	-1.42586	-1.26931	-0.147246	-0.0654664	0.928749	-1.0334	-1.13722	-0.595601	0.266871	0.423063	-0.554127	-1.51704	-1.1354	-1.77289	-0.788363	-1.19499	0.106475
RS-182587	CMS2	0.773932	0.661236	0.736799	0.88271	0.001	0.00132756	0.226068	0.338764	0.263201	0.11729	-1.77843	-2.21061	-2.03229	-1.24144	-1.33584	-0.0572034	-0.212766	0.545426	0.294954	-1.36608	-0.895941	-1.23415	-0.0768751	-0.779079	-2.36972	-3.04209	-1.7429	-0.975703	-0.94367	0.137183
RS-203440	NA	0.794684	0.710826	0.750947	0.846116	0.928072	0.940747	0.205316	0.289174	0.249053	0.153884	-0.479765	-0.763265	0.20314	0.877376	0.571888	-1.57309	-1.72668	-0.165215	1	-0.375302	-0.369168	0.525222	-0.229003	0.809789	-0.0588467	-0.374813	-0.638319	-1.03261	-0.931989	-0.661215
RS-212736	CMS2	0.787466	0.623286	0.637694	0.734478	0.001998	0.0025335	0.212534	0.376714	0.362306	0.265522	-0.0329826	-0.00326531	-0.13354	-0.711977	-0.131974	-0.0402542	0.454173	0.744555	0.581379	-0.0863669	-0.249405	0.111452	-0.281168	0.299232	0.446003	0.386269	0.027427	-0.191816	-0.0544461	-0.391188
RS-212737	CMS4	0.691156	0.766818	0.608999	0.553497	0.001	0.00132756	0.308844	0.233182	0.391001	0.446503	1.01558	0.595102	0.65528	0.411597	-0.262876	-0.237288	0.01473	-0.694773	-0.0319829	1.01653	0.889735	0.380027	0.68601	1.03282	0.229751	0.714013	0.811957	0.780691	0.186699	0.456609
RS-212741	CMS3	0.681192	0.743567	0.587326	0.874962	0.001	0.00132756	0.318808	0.256433	0.412674	0.125038	-0.919668	-1.35837	-1.28303	0.168251	-0.520386	-1.49682	-1.33224	0.318295	0.691542	-1.00566	-1.08163	-0.521813	-0.881767	0.0669866	-0.459371	-0.165117	-0.648974	-1.18798	-0.931989	-1.38652
RS-212742	CMS4	0.741111	0.615426	0.749718	0.559373	0.001	0.00132756	0.258889	0.384574	0.250282	0.440627	0.48624	0.0293878	0.393814	0.548479	0.833691	0.988347	0.672668	-0.282203	0.790334	0.589393	0.357876	0.288684	0.480344	0.974856	1.02084	0.853478	0.621744	0.205243	0.344951	-0.388852
RS-212743	CMS1	0.5718	0.789358	0.685584	0.902443	0.001	0.00132756	0.4282	0.210642	0.314416	0.0975568	-0.767503	-1.29714	-0.408109	0.679658	-0.935622	-1.84216	-1.70213	-0.223086	1.00498	-1.20285	-0.774423	-1.0501	-0.748409	-1.65585	-1.23683	-0.229039	-0.128848	-1.59527	-1.71081	-1.69359
RS-212744	CMS4	0.805665	0.709565	0.73407	0.656326	0.003996	0.00491482	0.194335	0.290435	0.26593	0.343674	0.449818	0	0.040713	-0.209125	0.513948	0.712924	0.55401	-0.250467	0.383795	0.452654	0.229556	0.415474	0.279421	0.340307	-0.255177	0.196663	0.166732	-0.0134271	0.465524	-0.238652
RS-212745	CMS4	0.681037	0.678585	0.754217	0.522631	0.001	0.00132756	0.318963	0.321415	0.245783	0.477369	0.868272	0.181224	0.335446	0.929658	1.04721	1.21398	0.783961	-0.572806	0.137171	0.744179	0.825764	0.562713	0.782478	0.585988	0.563434	0.916238	0.0582084	0.757033	-0.121515	0.654206
RS-222692	CMS2	0.733914	0.553772	0.711303	0.742189	0.001	0.00132756	0.266086	0.446228	0.288697	0.257811	0.397612	-0.0391837	0.0902323	0.0304183	0.204936	-0.369703	-0.272504	0.189484	0.739161	-0.0018029	-0.251984	0.0855487	-0.0670161	0.70499	-0.618218	0.595965	-0.316693	-0.446931	-0.231537	-0.816088
RS-222694	CMS3	0.75365	0.688258	0.610919	0.878106	0.001	0.00132756	0.24635	0.311742	0.389081	0.121894	-0.52671	-0.346122	-0.00123373	-0.995247	-0.116953	-0.643008	-0.355974	0.228687	0.240938	-0.474759	-0.826013	1.11963	-0.866692	-1.12841	-0.517562	-0.35489	-0.758287	-0.805627	-0.628674	-0.970294
RS-222695	CMS3	0.616133	0.697501	0.584735	0.831801	0.001	0.00132756	0.383867	0.302499	0.415265	0.168199	-0.498786	-0.819592	0.0197822	0.841255	0.251073	-1.50953	-1.11457	1.014	0.27221	-0.90153	-0.766754	0.578391	-0.393735	-1.05432	-0.758716	-0.0387681	-0.688832	-0.744885	-0.395818	-0.746328
RS-222701	CMS4	0.72492	0.606331	0.696446	0.581646	0.001	0.00132756	0.27508	0.393669	0.303554	0.418354	0.00505868	0.444082	0.109121	0.403992	0.257511	0.226695	0.420622	0.906347	-0.572139	0.0449472	0.256429	0.559986	0.217272	0.738004	0.736435	0.470281	0.821823	0.258951	0.314431	0.205607
RS-223132	CMS2	0.808104	0.624912	0.740622	0.821161	0.001	0.00132756	0.191896	0.375088	0.259378	0.178839	-0.665115	-0.628571	-0.633583	0.787072	-0.164163	-0.113347	-0.0376432	-0.197573	0.405117	-0.141583	-0.29515	1.0501	-0.370273	-0.339539	-0.107339	-0.227378	-1.00612	-1.00192	-0.239073	-0.306742
RS-223142	CMS3	0.670633	0.736272	0.633783	0.764958	0.026973	0.0306658	0.329367	0.263728	0.366217	0.235042	0.425132	-0.219592	-0.159406	0.345057	0.0203863	-0.551907	0.0736498	0.287181	0.606254	0.0895338	-0.324246	-0.0569189	0.0254586	0.0654511	0.076671	0.528225	-0.227506	-0.276854	-0.652035	-0.328772
RS-223172	CMS2	0.800578	0.604881	0.753489	0.681619	0.001	0.00132756	0.199422	0.395119	0.246511	0.318381	0.184338	-0.574694	-0.90194	-0.254753	-0.170601	-0.335805	0.0130933	-0.443373	-0.21322	0.204198	0.130176	-0.0596455	0.0479221	-0.156046	0.332765	0.210941	0.161602	-0.521739	0.272607	-0.398198
RS-223204	NA	0.751078	0.668643	0.74108	0.864188	0.0679321	0.0750762	0.248922	0.331357	0.25892	0.135812	-0.849251	-0.828571	-0.990768	-0.751901	-0.344421	-0.869703	-0.310147	-0.323273	0.820896	-0.615637	-0.75953	0.332311	-0.494447	-0.23858	-0.933814	-0.467624	-0.00217048	-1.88811	-0.656179	-1.33278
RS-223228	CMS2	0.777434	0.652993	0.666471	0.733022	0.014985	0.0173776	0.222566	0.347007	0.333529	0.266978	0.08276	-0.314286	-0.67102	-0.663498	0.186695	0.404661	0.547463	0.61201	-0.218195	-0.0818205	-0.240314	0.397751	0.75415	-0.155278	0.259371	0.173253	-0.474546	0.190537	-0.505463	0.000333778
RS-223370	CMS1	0.663131	0.700234	0.757413	0.781373	0.011988	0.0140809	0.336869	0.299766	0.242587	0.218627	0.492715	-0.209796	-0.117034	0.141635	0.236052	-0.952331	-0.540098	0.257934	0.246624	0.211692	0.0934562	0.187798	-0.726569	0.365643	-0.32962	0.68944	-0.114246	-0.155371	-0.229277	0.0156876
RS-223374	CMS4	0.669666	0.763586	0.750715	0.371918	0.001	0.00132756	0.330334	0.236414	0.249285	0.628082	1.44739	1.31837	1.68446	0.179658	0.0354077	1.33157	1.32733	-1.53049	-1.56361	2.1872	2.09172	-1.42297	0.571821	0.873129	1.93906	0.977171	1.70896	1.02558	1.49642	1.51936
RS-223376	CMS1	0.535946	0.759723	0.654814	0.667846	0.001	0.00132756	0.464054	0.240277	0.345186	0.332154	0.13618	0.537143	0.964562	0.819392	-0.973176	0.10911	-0.202946	1.50187	-0.638948	0.214389	0.16903	-0.160532	-0.098465	-0.767562	0.612975	-0.154491	0.530584	-0.0319693	0.0702713	0.552737
RS-223378	CMS4	0.769544	0.666237	0.691081	0.643721	0.00599401	0.00722628	0.230456	0.333763	0.308919	0.356279	0.563537	0.161633	0.261593	-0.45057	0.878755	0.726695	1.3036	0.195706	0.353945	0.300301	0.151315	-0.112815	0.0292025	-0.251248	0.766055	0.927528	1.43548	0.232097	-0.0619819	-0.214619
RS-223381	CMS4	0.627143	0.787646	0.732569	0.451311	0.001	0.00132756	0.372857	0.212354	0.267431	0.548689	0.780049	0.953469	1.66506	1.13213	-0.458155	0.604873	0.330606	-1.2822	-0.887704	1.32962	1.54786	-2.17212	0.974042	0.957582	1.2156	0.469783	-0.0830702	0.612532	1.82536	0.335781
RS-223394	CMS3	0.685687	0.722385	0.616388	0.671573	0.001	0.00132756	0.314313	0.277615	0.383612	0.328427	-0.0766896	0.533878	0.191313	-1.0827	-1.56223	-0.209746	-0.145663	1.81301	-0.977967	0.35652	-0.21493	0.700409	-0.262324	-0.93263	-0.404063	-1.43508	0.725533	0.016624	0.601922	0.440587
RS-223395	CMS2	0.734385	0.597902	0.754746	0.706676	0.001	0.00132756	0.265615	0.402098	0.245254	0.293324	-0.14225	-0.212245	-0.0527099	-0.503802	0.792918	0.639831	0.94599	-0.475109	0.2715	0.0763647	0.0158372	0.112815	-0.330338	0.269674	-0.638925	0.157148	-0.248421	-0.46867	-0.249623	-0.397196
RS-223400	CMS3	0.676447	0.814498	0.570294	0.748827	0.001	0.00132756	0.323553	0.185502	0.429706	0.251173	0.654593	-0.22449	0.13354	0.53327	-0.246781	-0.291314	-0.516367	-1.19446	0.644634	0.178017	0.17392	-0.222563	0.417571	-0.169866	1.01402	0.354724	-0.967443	0.016624	-0.179164	0.233311
RS-223654	CMS2	0.744957	0.671736	0.68558	0.743776	0.001	0.00132756	0.255043	0.328264	0.31442	0.256224	-0.812424	0.143673	-0.218029	-0.381179	0.730687	1.41314	1.54828	-0.147169	0.133618	-0.051469	0.347741	0.45501	0.563834	1.62092	-1.00537	-0.429769	-0.414957	-0.454604	-0.81104	-0.498331
RS-223657	NA	0.751661	0.686662	0.7765	0.723566	0.263736	0.280131	0.248339	0.313338	0.2235	0.276434	0.238567	0.0538776	-0.0642815	0.458175	-0.0890558	0.745763	0.472995	-1.10734	0.560057	0.192566	0.107793	0.296183	0.453014	-0.0692898	0.447313	0.642952	0.720797	-0.315857	-0.552185	-0.172563
RS-223660	NA	0.742125	0.695739	0.656783	0.886464	0.182817	0.195934	0.257875	0.304261	0.343217	0.113536	-1.36726	-1.20653	0.090998	0	0.829399	-1.81886	-1.02455	0.564095	1.33262	-1.20106	-1.23714	0.264826	-0.879359	-0.207869	-0.352425	-0.823095	-0.719219	-1.50384	-1.42709	-1.90521
RS-261067	CMS3	0.663653	0.718578	0.596413	0.713362	0.001	0.00132756	0.336347	0.281422	0.403587	0.286638	-0.304533	0.468571	0.413809	-0.794677	-1.40451	-0.423729	-0.105565	1.94866	-0.884861	0.15795	-0.163829	0.602931	-0.276176	-0.92572	0.371035	-0.374979	-0.688437	0.0390026	-0.278636	0.416889
RS-261072	CMS1	0.546399	0.843	0.805119	0.682491	0.001	0.00132756	0.453601	0.157	0.194881	0.317509	1.12282	0.129796	1.65094	0.039924	-0.659871	-1.64407	-0.873977	-1.59956	0.540867	0.598642	1.152	-1.32209	0.22139	-0.430902	0.246265	0.459157	0.123717	0.111253	-0.154295	0.474967
RS-261077	CMS4	0.721201	0.634696	0.730363	0.596117	0.001	0.00132756	0.278799	0.365304	0.269637	0.403883	0.561109	0.471837	0.263294	0.959125	-0.0965665	0.237288	0.46563	0.480087	-0.202559	0.0931709	0.214775	0.585208	0.0315737	-0.441267	-0.252031	0.133903	-0.576361	0.232097	0.421063	0.196595
RS-261084	CMS2	0.757856	0.621573	0.819216	0.688944	0.001	0.00132756	0.242144	0.378427	0.180784	0.311056	-0.00101174	-0.407347	-0.313494	-0.214829	-0.145923	0.485169	0.302782	-0.0799627	0.130775	0.488273	0.101814	0.504772	0.099089	-0.0635317	0.379685	0.357878	-0.365627	-0.169437	0.0778071	0.169893
RS-261271	CMS1	0.681048	0.770748	0.698096	0.718371	0.015984	0.018464	0.318952	0.229252	0.301904	0.281629	0.121206	0.124898	-0.5753	1.13593	-0.339056	0.413136	0.165303	-1.64312	-0.0696517	0.432963	0.663642	0.350716	-0.44952	-0.960269	-0.149803	0.0118712	0.0262431	-0.279412	-0.373964	-0.472964
RS-261286	CMS1	0.60242	0.811845	0.640533	0.863068	0.001	0.00132756	0.39758	0.188155	0.359467	0.136932	0.158033	-0.853061	0.0470944	0.61692	-0.0439914	-1.76377	-1.16448	-0.348787	1.18408	-0.883909	-0.725277	-0.429107	-0.469237	0.768714	-0.143775	-0.0291383	-1.1249	-1.22698	-0.829126	-1.15254
RS-261391	CMS4	0.724866	0.720056	0.732568	0.631981	0.001	0.00132756	0.275134	0.279944	0.267432	0.368019	0.330433	0.621224	0.559644	-0.905894	-1.98283	0.243644	1.1964	1.36248	-2.08316	1.47802	1.06812	-0.754942	1.56358	0.453935	0.948231	-0.649261	-0.125296	0.00639386	-0.029578	0.636515
RS-261397	CMS3	0.721543	0.690921	0.626904	0.867201	0.001	0.00132756	0.278457	0.309079	0.373096	0.132799	-0.508094	-0.34449	-0.611461	1.04373	-0.311159	-0.294492	0.41162	0.85781	0.328358	-0.93486	-0.71034	0.042604	0.605516	0.190979	-0.616383	-0.67317	-1.18015	-0.722506	-1.61134	-0.856142
RS-261398	CMS4	0.685387	0.702188	0.681628	0.599507	0.001	0.00132756	0.314613	0.297812	0.318372	0.400493	0.319911	0.465306	0.266102	0.662548	-0.111588	0.461864	1.1473	0.481332	-1.18692	0.3711	0.497444	0.365712	1.15138	-0.617083	0.556356	0.495683	-0.143449	0.303069	-0.0386209	0.524366
RS-261400	CMS4	0.67033	0.685808	0.728167	0.657227	0.004995	0.00609303	0.32967	0.314192	0.271833	0.342773	0.402064	0.204082	0.720795	1.13213	0.403433	0.264831	0.983633	0.0774736	-0.705757	0.00845013	0.181478	0.210975	0.893922	0.642035	-0.250983	0.0130334	-0.838003	0.290921	-0.282027	0.470294
RS-261405	CMS1	0.558399	0.764524	0.653778	0.770854	0.001	0.00132756	0.441601	0.235476	0.346222	0.229146	0.00789154	-0.316735	1.02404	0.652091	-0.0783262	-1.22987	-0.949264	0.287803	-0.0319829	-0.893441	-0.203461	0.403204	0.773243	0.353359	0.182831	-0.351735	-1.72908	0.0799233	-1.10494	0.188585
RS-261407	CMS2	0.735004	0.594377	0.668181	0.760275	0.001	0.00132756	0.264996	0.405623	0.331819	0.239725	-0.0252934	-0.723265	0.136433	0.479087	0.734979	-0.127119	-0.0908347	0.076229	0.483298	-0.580049	-0.627587	0.352079	0.00474229	0.366027	-0.455177	-0.0505562	-0.864444	-0.776215	-2.60946	-1.03738
RS-261409	CMS2	0.781515	0.638634	0.689338	0.814312	0.001	0.00132756	0.218485	0.361366	0.310662	0.185688	-0.489073	-0.635102	-0.725134	1.14354	0.753219	-0.926907	-0.227496	-0.160236	0.132907	-0.777929	-0.649525	0.908316	0.451142	0.214779	-1.45177	-1.00672	-0.617403	-0.466113	-1.34683	-0.353138
RS-261410	CMS2	0.7292	0.640806	0.723529	0.764691	0.00599401	0.00722628	0.2708	0.359194	0.276471	0.235309	-0.143059	-0.34449	-0.062835	1.23099	0.556867	-0.834746	-0.366612	-0.0326696	0.18479	-0.728483	-0.378748	1.20893	0.564208	0.653167	-0.455963	-0.687946	-2.31227	-0.381714	-1.1916	-0.307076
RS-261485	CMS2	0.751609	0.573524	0.750955	0.684005	0.001	0.00132756	0.248391	0.426476	0.249045	0.315995	-0.0888304	0.285714	-0.232239	-0.250951	0.242489	0.48411	0.432079	-0.19944	0.535892	0.173188	0.0904999	-0.551806	0.450768	0.304607	0.000393185	-0.143367	-0.126085	-0.0505115	-0.266579	0.0727637
RS-261695	CMS1	0.587909	0.804454	0.730497	0.801945	0.001	0.00132756	0.412091	0.195546	0.269503	0.198055	0.186362	0.075102	-0.0510083	0.0351711	-0.574034	-0.861229	-1.22259	0.29776	1.04264	0.222886	-0.143335	-0.89741	-0.482591	-0.452783	0.743775	0.691101	0.487174	0.161125	0.147136	0.259346
RS-261696	CMS4	0.689838	0.68107	0.655965	0.457504	0.001	0.00132756	0.310162	0.31893	0.344035	0.542496	0.776002	1.12898	1.21335	-0.153992	0.409871	1.32415	0.927169	0.456441	-0.760483	1.11388	0.810419	-0.846967	0.274429	-0.128791	0.349017	0.858459	1.73934	0.55179	1.5812	1.10047
RS-261697	CMS2	0.821298	0.625427	0.717033	0.69329	0.001	0.00132756	0.178702	0.374573	0.282967	0.30671	-0.244638	-0.328163	-0.167744	0.427757	0.523605	1.2553	0.939444	-0.269135	0.191898	0.232261	0.126775	0.692229	0.374267	-0.103071	-0.970249	-0.649759	0.127269	-0.786445	0.374341	-1.04506
RS-261704	CMS1	0.601691	0.73026	0.662766	0.717703	0.001	0.00132756	0.398309	0.26974	0.337234	0.282297	0.013962	0.272653	0.517613	1.15494	1.53433	-0.0974576	-0.679214	-0.347542	1.0597	-0.119352	0.0393096	-0.902863	-0.165855	0.553743	0.250721	1.15167	-0.320639	0.194373	-0.310286	-0.197597
RS-261705	CMS4	0.698579	0.635856	0.760495	0.552571	0.001	0.00132756	0.301421	0.364144	0.239505	0.447429	0.860583	0.782041	0.557772	-0.362167	0.805794	0.763771	0.403437	-0.58463	0.167022	0.934475	0.542055	-0.116905	-0.0871084	-0.787524	1.10472	0.779429	1.61148	0.459719	0.396571	1.01936
RS-261712	CMS4	0.655052	0.700074	0.688281	0.544506	0.001	0.00132756	0.344948	0.299926	0.311719	0.455494	0.412991	0.609796	0.252999	1.60646	0.770386	0.0444915	0.220949	-0.0258245	-0.788913	0.278572	0.400242	-0.101227	-0.221765	0.240883	-0.0281782	0.291632	0.637135	0.628517	0.634702	0.446262
RS-261822	CMS2	0.70533	0.638089	0.729901	0.793612	0.004995	0.00609303	0.29467	0.361911	0.270099	0.206388	-0.06293	-0.151837	-0.500596	0.268061	-0.139485	-0.104873	0.927987	0.473864	0.574982	0.00628665	-0.162162	0.465917	1.02022	-0.31881	-0.70367	-0.839698	-0.933504	-0.219949	-0.558968	0.0937917
RS-261891	CMS2	0.765626	0.631786	0.743829	0.659801	0.001	0.00132756	0.234374	0.368214	0.256171	0.340199	-0.247066	0.388571	-0.317323	-0.585551	0.245708	0.932203	0.769231	-0.297138	-1.18408	0.455257	0.493198	-0.125085	0.625109	0.328023	0.488729	0.291798	-0.230663	0.286445	0.162585	0.70227
RS-261903	CMS2	0.734613	0.649808	0.75843	0.711284	0.003996	0.00491482	0.265387	0.350192	0.24157	0.288716	0.529947	0.0563265	-0.684208	0.00285171	0.508584	0.384534	0.435352	-0.534225	0.442075	0.166667	0.122197	0.392297	-0.104455	-0.383301	-0.509436	0.241491	-0.312352	0.111253	-0.431989	0.133511
RS-261910	CMS1	0.566686	0.836502	0.707432	0.755345	0.001	0.00132756	0.433314	0.163498	0.292568	0.244655	0.140631	-0.299592	-0.388965	0.235741	-0.319742	-0.228814	-0.0368249	-0.847853	0.641791	0.232637	0.228734	-0.502045	-0.354299	0.237044	0.306291	0.292628	0.298934	-0.263427	-0.368689	0.0100134
RS-263847	NA	0.731952	0.702911	0.740692	0.706745	0.324675	0.342257	0.268048	0.297089	0.259308	0.293255	-0.0770943	-0.0334694	0.191228	0.63308	0.00214592	-0.416314	-0.0556465	-0.216864	-0.572139	0.117314	0.164207	-0.110089	0.804692	-0.439731	1.37785	-0.287979	-0.247632	0.654731	-0.17954	0.555073
RS-263858	CMS2	0.735545	0.607258	0.722796	0.692148	0.001	0.00132756	0.264455	0.392742	0.277204	0.307852	0.0766896	-0.231837	0.261848	-0.0104563	-0.0751073	-0.533898	0.301146	0.292782	-0.282871	-0.23709	-0.0266176	0.255965	0.845127	0.165643	0.664875	-0.3436	-0.303275	0.409207	-0.635079	0.11749
RS-263888	CMS4	0.66077	0.774263	0.738299	0.592456	0.001	0.00132756	0.33923	0.225737	0.261701	0.407544	0.75172	0.804898	1.29061	-2.16445	-0.817597	0.0942797	0.46072	-0.365588	-1.38451	1.33159	1.60427	0.0310157	1.37389	-1.64203	0.786501	-0.327329	-0.806827	0.323529	0.361907	0.620494
RS-263890	CMS2	0.680002	0.632026	0.770294	0.658321	0.003996	0.00491482	0.319998	0.367974	0.229706	0.341679	-0.141441	0.245714	0.25836	-0.0684411	0.00321888	-0.394068	-0.390344	0.0164904	-0.412225	-0.10982	0.273878	-1.29482	-0.434169	-0.133013	0.709436	0.142703	0.962707	0.517263	-0.976827	0.0771028
RS-263899	CMS1	0.643646	0.767342	0.697982	0.712213	0.001	0.00132756	0.356354	0.232658	0.302018	0.287787	0.500405	0.599184	0.734578	0.415399	-0.570815	0.0413136	-0.217676	-0.628189	-0.501066	-0.0676481	0.591934	-0.0794138	-0.243355	-0.791747	0.359502	-0.943135	-0.160024	0.378517	-0.758289	0.699266
RS-263966	NA	0.753866	0.68902	0.766782	0.740729	0.612388	0.630711	0.246134	0.31098	0.233218	0.259271	-0.649332	-0.517551	-0.56007	-0.507605	-0.533262	-0.950212	-0.795417	-1.17953	-0.0298507	0.213354	0.275745	0.0276074	-1.03357	1.50345	0.310747	-0.931347	0.188043	-0.669437	-2.73606	-1.91188
RS-265549	CMS4	0.799231	0.581943	0.705157	0.578536	0.001	0.00132756	0.200769	0.418057	0.294843	0.421464	-0.170174	-0.266122	0.330426	0.78327	-0.169528	1.11758	0.9509	0.195084	-0.290689	0.499059	0.0850541	0.769939	0.45551	-0.139923	-0.510747	0.171426	0.25513	0.0191816	-0.461756	-0.309079
RS-265553	NA	0.707232	0.679509	0.694121	0.708298	0.993007	0.999318	0.292768	0.320491	0.305879	0.291702	-0.159652	-0.383673	0.465115	-0.16635	0.82618	-0.273305	-0.589198	0.134723	0.796731	-0.257972	-0.215708	-0.367757	0.256084	0.294242	-0.0305374	0.322846	-0.252762	-0.235934	-0.65957	-0.830441
RS-265560	CMS3	0.702226	0.705178	0.627519	0.916269	0.001	0.00132756	0.297774	0.294822	0.372481	0.0837306	-1.82699	-1.33306	-0.988131	-0.402091	-0.4603	-0.975636	-1.73813	1.42782	-0.334755	-1.34479	-1.55359	-1.07055	-0.648945	-0.641651	-0.728047	-1.26407	-1.32222	-3.02621	-1.06952	-1.63485
RS-265563	CMS4	0.687506	0.721654	0.748072	0.505146	0.001	0.00132756	0.312494	0.278346	0.251928	0.494854	0.727438	0.34449	0.408619	0.105513	0.600858	0.409958	0.847791	-1.13535	-0.343284	0.881121	0.826466	0.11486	0.546861	-0.100768	1.88349	0.90611	-0.213694	0.67711	0.225509	0.648865
RS-265564	CMS3	0.72071	0.821154	0.624273	0.800479	0.001	0.00132756	0.27929	0.178846	0.375727	0.199521	0.0305544	-0.666939	-0.629329	0.576046	-0.832618	-0.652542	-0.373977	-1.14966	0.955224	0.164221	0.0420436	0.247103	-0.286534	0.638196	0.497641	0.265399	-0.0878058	-0.391304	-0.709683	-0.128171
RS-265565	NA	0.750254	0.746522	0.7449	0.766305	1	1	0.249746	0.253478	0.2551	0.233695	-0.588628	-0.578776	-0.944397	0.0104563	-0.618026	0.412076	-0.0368249	-1.0532	0.778252	0.139388	0.170542	-0.372529	-0.529515	0.772169	0.0926606	-0.00307156	-0.68528	-1.08951	-2.46515	-1.02103
RS-265573	CMS2	0.711856	0.562988	0.695593	0.682644	0.001	0.00132756	0.288144	0.437012	0.304407	0.317356	-0.159247	-0.0220408	-0.197949	-0.530418	0.339056	-0.169492	0.00654664	1.11668	-0.346127	-0.164785	-0.0746294	0.821745	0.898165	-0.286948	-0.21481	-0.698406	-0.584254	0.0799233	-0.28052	0.104473
RS-266154	CMS2	0.839528	0.588567	0.749069	0.779245	0.001	0.00132756	0.160472	0.411433	0.250931	0.220755	-0.767503	-0.760816	-0.869182	-0.781369	-0.630901	0.1875	-0.198036	-0.212508	0.0746269	-0.209184	-0.433806	0.551125	-0.517908	-0.705758	0.135125	0.161132	-0.358919	-0.778772	-0.1185	-0.885514
RS-266157	CMS2	0.776814	0.66123	0.678533	0.833153	0.001	0.00132756	0.223186	0.33877	0.321467	0.166847	-0.151153	-0.262857	-0.83668	0.653042	-0.574034	0.260593	0.635025	0.413503	-0.528785	-0.493415	-0.464969	0.77062	0.593161	0.25739	-0.634731	-1.11332	-1.44179	-0.665601	-0.968915	-0.553405
RS-266161	NA	0.676335	0.70392	0.724652	0.792191	0.25974	0.276134	0.323665	0.29608	0.275348	0.207809	-0.524686	-1.11184	0.298009	-0.743346	0.795064	-0.807203	-1.00245	-0.0395146	0.483298	-0.645518	-0.579397	0.138718	-0.278547	-0.253551	-2.38729	0.0371078	-0.484017	-2.3376	-0.7922	-1.31642
RS-266164	CMS1	0.568054	0.794314	0.711319	0.767817	0.001	0.00132756	0.431946	0.205686	0.288681	0.232183	0.167746	-0.208163	-0.121118	0.436312	-0.245708	-1.60275	-1.12848	0.123522	0.270789	-0.287195	-0.238336	-0.473415	0.650568	0.257774	0.272215	0.599784	-0.29341	-0.0658568	-0.185569	0.228972
RS-266166	CMS4	0.686411	0.678585	0.713694	0.626806	0.00599401	0.00722628	0.313589	0.321415	0.286306	0.373194	0.366451	0.564898	0.39407	-0.836502	-0.517167	0.158898	-0.0671031	0.35252	0.816631	0.549823	0.370213	-0.206885	-0.161862	-0.025144	1.14771	0.910427	0.498619	0.0863171	0.532216	0.242323
RS-266167	CMS4	0.651758	0.794447	0.75654	0.441423	0.001	0.00132756	0.348242	0.205553	0.24346	0.558577	1.09085	1.28163	1.33528	0.804183	-1.01824	1.08581	0.497545	-1.6761	-1.57214	1.9184	2.04522	-0.455692	0.677524	0.823608	1.49843	0.971692	0.305249	1.0179	1.28504	1.38485
RS-266171	CMS4	0.692283	0.740235	0.74736	0.415202	0.001	0.00132756	0.307717	0.259765	0.25264	0.584798	1.35391	1.61224	1.19327	-0.867871	0.0236052	0.841102	0.1473	-0.717797	-0.791045	1.86883	1.67658	-2.17962	0.770498	0.422457	0.32228	0.825751	1.23106	0.751279	1.86944	1.13051
RS-266528	CMS2	0.716718	0.594226	0.709953	0.754622	0.001	0.00132756	0.283282	0.405774	0.290047	0.245378	0.0265075	0.0873469	-0.284566	0.996198	-0.188841	0.00529661	0.445172	1.06254	-0.430704	-0.279732	-0.29166	0.942399	0.939099	-0.0347409	-0.262254	-0.727295	-0.397198	-0.40601	-0.504333	0.139853
RS-266536	CMS2	0.778095	0.624586	0.761735	0.641482	0.001	0.00132756	0.221905	0.375414	0.238265	0.358518	0.0665722	-0.437551	0.0721943	0.607414	-0.200644	0.665254	0.556465	-0.585874	-0.635394	0.433246	-0.049112	0.751534	-0.163984	0.219002	-0.213499	-0.199153	0.425612	-0.143862	-1.25904	-0.30474
RS-266537	CMS4	0.701302	0.759158	0.764281	0.637885	0.001	0.00132756	0.298698	0.240842	0.235719	0.362115	-0.240996	0.0971429	-0.162469	1.22433	0.183476	0.454449	0.743044	-1.27287	0.138593	0.399226	1.30704	0.375256	0.723699	-0.293474	0.328047	-0.0616802	-0.574388	0.566496	0.240957	-0.206943
RS-266541	CMS3	0.68864	0.697265	0.631903	0.773426	0.001	0.00132756	0.31136	0.302735	0.368097	0.226574	0.143869	0.0816327	0.253425	0.858365	0.424893	-0.14089	0.494272	-0.142813	0.395878	-0.36762	-0.331803	0.0446489	-0.011107	-0.240883	-0.74325	-0.191682	-0.200276	-0.155371	-0.267709	-0.388518
RS-266542	CMS2	0.69362	0.65096	0.70442	0.767996	0.023976	0.0274028	0.30638	0.34904	0.29558	0.232004	-0.809591	-0.212245	-0.0506679	-0.132129	0.280043	-0.757415	-0.656301	0.518046	0.132907	-0.761154	-0.33696	0.472052	0.672532	0.0109405	-0.596461	-0.277021	-0.913773	-0.811381	-1.00019	-0.463284
RS-266543	CMS3	0.722614	0.651629	0.626298	0.830382	0.001998	0.0025335	0.277386	0.348371	0.373702	0.169618	-0.103399	-0.577959	-0.401812	0.0513308	0.7103	0.0413136	0.749591	0.77318	0.147832	-0.959317	-0.72261	0.261418	-0.037564	0.345298	-1.873	-0.332309	-0.673836	0.303069	-1.53711	0.390854
RS-266544	CMS4	0.731938	0.813597	0.797989	0.66475	0.001	0.00132756	0.268062	0.186403	0.202011	0.33525	-0.0807365	-0.257959	-1.00557	-3.51521	-3.67811	0.276483	-0.285597	-2.87523	-0.434257	1.3437	1.85922	0.912406	-0.448272	-0.553359	0.0237221	0.44438	-0.68015	0.54156	-0.186323	-0.0363818
RS-266546	CMS2	0.802443	0.622925	0.76937	0.703118	0.001	0.00132756	0.197557	0.377075	0.23063	0.296882	0.556253	-0.256327	0.375011	0.184411	0.0922747	-0.505297	-0.754501	-0.214997	0.820896	0.320838	-0.147892	0.032379	-0.371147	0.369482	0.503408	0.725137	0.0708366	-0.0907928	0.0555765	-0.426569
RS-266547	CMS2	0.747215	0.583796	0.703828	0.77183	0.001	0.00132756	0.252785	0.416204	0.296172	0.22817	-0.281465	-0.844082	-0.403429	-0.0218631	-0.103004	-0.6875	-0.396072	-0.372433	0.551528	-0.345264	-0.497911	0.221881	-0.49819	0.267754	0.285583	-0.242819	0.00335438	-0.786445	-0.87208	-1.33912
RS-266844	NA	0.678454	0.728039	0.701181	0.778255	0.667333	0.685517	0.321546	0.271961	0.298819	0.221745	0.300486	-0.356735	-0.486982	-1.17395	0.258584	-0.795551	-0.494272	-0.883945	0.991471	-0.0650143	-0.160717	-0.232106	-0.0831149	0.312284	-0.0449541	-0.504981	0.805643	-0.0383632	-0.444047	0.0751001
RS-266852	CMS3	0.712201	0.713587	0.629903	0.810756	0.001	0.00132756	0.287799	0.286413	0.370097	0.189244	-0.305747	-0.042449	0.366417	0.236692	-0.348712	0.14089	0.381342	-0.0208463	-0.38877	-0.544618	-0.265098	0.345944	-0.527767	-0.704607	-1.08663	-1.02781	-0.754341	0.150256	-0.168237	0.183578
RS-266859	NA	0.699759	0.721694	0.673185	0.870824	0.562438	0.581283	0.300241	0.278306	0.326815	0.129176	-0.142655	-0.897143	-0.623203	-0.0779468	-0.711373	-0.271186	-0.204583	0.231798	0.879886	-0.660443	-0.745504	-0.113497	-0.39411	-0.785221	-0.822936	-0.436244	-0.879834	-1.0179	-0.893934	-1.04606
RS-266866	CMS1	0.576735	0.781207	0.633437	0.837149	0.001	0.00132756	0.423265	0.218793	0.366563	0.162851	-0.245042	-0.230204	0.0871692	-0.0209125	-0.139485	-1.21292	-0.740589	1.10174	0.272921	-0.456668	-0.57773	-2.33776	-0.337202	0.0320537	-0.419004	0.226216	-0.611484	-0.48977	-0.18783	-0.381509
RS-266867	CMS4	0.712611	0.675018	0.705617	0.404374	0.001	0.00132756	0.287389	0.324982	0.294383	0.595626	0.527519	0.702041	0.851059	-0.201521	-0.399142	0.979873	0.615385	0.0998755	-0.979389	1.31177	0.931239	-0.367757	0.706602	-0.0988484	0.0433814	0.534036	-0.116614	0.546675	0.999435	0.489653
RS-266873	CMS4	0.657731	0.703521	0.736604	0.580082	0.001	0.00132756	0.342269	0.296479	0.263396	0.419918	0.503642	0.488163	0.135412	0.165399	-0.283262	0.6875	1.61129	0.218731	-1.3177	0.787141	0.860393	-0.593388	1.22164	0.995585	0.544561	0.110659	-0.283938	0.307545	-0.236436	0.86749
RS-267129	CMS3	0.713069	0.70204	0.638851	0.914345	0.001	0.00132756	0.286931	0.29796	0.361149	0.085655	-1.35188	-0.988571	-0.422318	0.026616	0.42382	-0.512712	-0.789689	-0.256067	0.726368	-1.10662	-1.20253	0.857192	-0.85516	-2.03551	-0.615858	-1.15499	-1.18923	-1.40601	-0.865674	-1.08077
RS-267274	CMS2	0.754602	0.624144	0.668144	0.782045	0.001	0.00132756	0.245398	0.375856	0.331856	0.217955	0.028531	-0.168163	0.191994	0.309886	0.185622	-0.0338983	0.828151	0.92066	-0.420753	-0.465604	-0.288237	0.85242	1.01884	0.876967	-0.50367	-0.937822	-0.97573	-0.315857	-0.957988	-0.402203
RS-274677	CMS2	0.782818	0.637727	0.715971	0.672526	0.00699301	0.00840506	0.217182	0.362273	0.284029	0.327474	0.133347	0.0930612	-0.141708	0.807985	0.224249	-0.135593	0.36743	0.682327	0.0568586	0.0248487	-0.132066	-0.225971	0.00174716	0.599808	0.281651	0.0641707	-0.590568	0.378517	-0.266202	0.0133511
RS-274731	CMS4	0.695891	0.808203	0.814835	0.550931	0.001	0.00132756	0.304109	0.191797	0.185165	0.449069	0.998584	0.352653	0.254105	-0.846008	-3.18562	-0.838983	-0.436989	-2.27971	-1.58564	3.25264	2.65228	-10.6827	1.01722	-0.196737	0.44076	0.435248	0.869574	1.65345	0.392803	2.48899
RS-274744	CMS3	0.593829	0.753002	0.580614	0.661012	0.001	0.00132756	0.406171	0.246998	0.419386	0.338988	0.695467	0.386122	0.715264	0.387833	0.436695	-0.456568	-0.00900164	0.183883	0.0312722	0.0216192	0.136289	-0.190525	1.09497	-1.01017	0.200131	-0.444546	0.356551	0.361253	-0.306895	0.490988
RS-274803	NA	0.676288	0.701571	0.700448	0.817186	0.539461	0.558509	0.323712	0.298429	0.299552	0.182814	-0.248685	-0.66449	-0.710585	0.252852	0.842275	-0.992585	-0.979542	-0.519291	1.50107	-0.256906	-0.433739	-1.62543	-0.483839	0.477351	-0.119659	0.248132	-0.0960931	-0.558184	-0.261304	-0.585781
RS-274809	CMS4	0.683395	0.710873	0.716543	0.612902	0.001	0.00132756	0.316605	0.289127	0.283457	0.387098	0.0908539	-0.0342857	-0.594529	-0.574144	-0.18133	0.217161	1.23732	0.0818295	-0.204691	0.810046	0.604699	0.0985003	0.893548	-0.592131	0.0640891	0.315042	0.123717	0.607417	0.427091	1.0721
RS-274810	CMS4	0.632849	0.764803	0.726098	0.435711	0.001	0.00132756	0.367151	0.235197	0.273902	0.564289	0.695872	1.33796	1.37867	1.03422	-0.141631	0.952331	0.0900164	-1.54107	-1.81166	1.10192	1.68196	-0.351397	0.0540372	-0.237812	1.30603	0.881537	0.827348	0.926471	1.57705	1.20194
RS-274814	NA	0.713054	0.68166	0.656505	0.896684	0.0529471	0.0589265	0.286946	0.31834	0.343495	0.103316	-0.673209	-1.63673	-0.992045	-0.0874525	0.907725	-0.888771	-0.5491	-0.173927	1.36674	-1.15877	-1.24103	0.231425	-0.397604	-0.905758	-1.38938	-0.642786	-0.903907	-2.09463	-1.02543	-1.77303
RS-274819	CMS1	0.605539	0.794664	0.622966	0.892233	0.001	0.00132756	0.394461	0.205336	0.377034	0.107767	-0.361999	-1.00816	-0.221603	0.397338	-0.162017	-1.42055	-1.5311	0.140324	0.732765	-0.721836	-0.738792	-0.137355	-0.647947	-0.593666	-0.503145	-0.461813	-0.554262	-0.783887	-0.418425	-0.856809
RS-274830	CMS4	0.669121	0.661892	0.740323	0.521276	0.001	0.00132756	0.330879	0.338108	0.259677	0.478724	0.661068	0.666122	0.471922	-0.0579848	0.795064	0.507415	0.378069	-0.375544	-0.142146	0.531857	0.552657	0.383436	-0.171347	0.299616	0.863303	0.645941	0.575178	0.251279	0.338546	0.44259
RS-274834	NA	0.704232	0.6853	0.691987	0.790911	0.125874	0.136196	0.295768	0.3147	0.308013	0.209089	-0.323958	-0.324082	0.201863	1.15589	-0.2897	-0.295551	-0.11784	-0.279091	-0.179815	-0.618709	-0.301752	0.805385	-0.899201	-0.945298	-1.52202	-1.30342	-0.00651144	-0.191816	-0.459495	-0.14219
RS-274845	CMS2	0.773192	0.636568	0.687325	0.778229	0.001	0.00132756	0.226808	0.363432	0.312675	0.221771	-0.432011	-0.38449	-0.349655	-0.621673	-0.056867	-0.0381356	-0.00245499	-0.152147	0.711443	-0.177704	-0.314532	-0.030334	0.846874	-0.123033	0.494758	-0.444878	-0.970994	-0.0537084	-0.54578	0.112817
RS-274847	NA	0.747556	0.699132	0.716692	0.878145	0.959041	0.970482	0.252444	0.300868	0.283308	0.121855	-0.209025	-0.595102	-0.85191	-0.548479	-0.13412	-0.693856	-0.671849	0.61761	0.935323	-0.237874	-0.581664	0.358214	-0.901073	-0.351823	0.15426	-0.171924	-1.10122	-0.891944	-0.0235494	-0.34279
RS-275129	CMS3	0.738171	0.683709	0.58292	0.680936	0.001	0.00132756	0.261829	0.316291	0.41708	0.319064	0.311412	0.448163	0.065813	0.185361	0.51073	0.338983	0.271686	1.33136	0.216773	0.182281	-0.0681611	0.221881	-0.0574067	0.481958	0.458847	0.673003	-0.0574191	-0.0537084	0.258666	0.00700935
RS-275147	CMS3	0.621435	0.81034	0.614043	0.830652	0.001	0.00132756	0.378565	0.18966	0.385957	0.169348	0.024484	-0.390204	0.28414	0.53327	-0.803648	-0.915254	-0.889525	0.164592	0.241649	-0.22969	-0.413779	0.43047	-0.599027	-1.15566	-0.133028	0.0545409	-0.421665	-0.349105	-0.350226	-0.113818
RS-275507	CMS1	0.57836	0.819613	0.807833	0.670468	0.001	0.00132756	0.42164	0.180387	0.192167	0.329532	0.890935	-0.0579592	2.29282	0.172053	-1.79185	-1.4947	-1.41817	-1.87212	0.601279	0.480152	1.29135	-0.301636	0.0492949	0.26737	0.938008	0.803503	0.716456	0.374041	0.42257	0.252003
RS-275522	CMS4	0.665098	0.676352	0.679824	0.520893	0.001	0.00132756	0.334902	0.323648	0.320176	0.479107	0.458316	0.594286	0.390666	-0.842205	-0.530043	0.649364	0.0687398	0.500622	-0.415778	0.885379	0.466258	-0.10259	0.0192188	-0.105374	0.816383	0.665698	1.06689	0.344629	0.185192	1.08678
RS-275526	CMS1	0.648781	0.765022	0.774327	0.812293	0.001	0.00132756	0.351219	0.234978	0.225673	0.187707	-0.226427	-0.441633	-0.249	1.32129	0.638412	-1.76695	-1.04255	-1.58899	0.820185	-0.268601	-0.217309	-0.323449	-0.47685	-0.0892514	-0.375754	0.161962	-0.0203236	-0.338875	-0.3815	-0.195594
RS-275548	CMS3	0.731906	0.705203	0.570555	0.842196	0.001	0.00132756	0.268094	0.294797	0.429445	0.157804	-0.675637	-0.294694	-0.0683655	0.942966	0.511803	0.387712	0.194763	0.818606	-1.17129	-0.441053	-0.625119	0.566121	-0.589292	-0.395585	-0.735649	-1.1784	-0.744475	-0.376598	-0.589488	0.0640854
RS-275731	CMS3	0.723083	0.741156	0.536165	0.711563	0.001	0.00132756	0.276917	0.258844	0.463835	0.288437	-0.175435	0.253878	0.598528	-0.312738	-0.550429	-0.154661	-0.182488	0.76509	-0.941009	0.0694667	-0.212641	0.58998	-0.436665	-0.675048	0.282176	0.880707	0.864838	-0.0722506	-0.265825	0.168558
RS-275746	CMS2	0.727874	0.615793	0.752598	0.705377	0.001	0.00132756	0.272126	0.384207	0.247402	0.294623	0.289154	-0.173878	0.388624	0.64924	0.266094	-0.863347	-0.530278	0.0799627	0.565032	0.129668	-0.165629	0.711316	-0.34182	0.690403	0.647575	0.530882	0.230663	-0.11445	0.139977	-0.398531
RS-292639	NA	0.678711	0.659043	0.741344	0.639826	0.0989011	0.108145	0.321289	0.340957	0.258656	0.360174	0.0799272	0.285714	0.220157	-0.208175	-0.255365	-1.05085	-1.27332	0.852831	0.108742	0.321215	-0.038376	0.0848671	0.0675153	0.274664	0.338532	0.489374	0.313536	0.224425	0.614356	0.193258
RS-292641	CMS1	0.594909	0.803101	0.761616	0.848883	0.001	0.00132756	0.405091	0.196899	0.238384	0.151117	-0.552206	-1.3902	2.19803	0.688213	-0.451717	-2.47564	-1.66039	-1.4023	1.12082	-0.937118	-0.315888	-0.891275	-0.682017	-0.366027	-0.234731	-0.967043	0.0215075	-1.14194	-1.04427	-1.09913
RS-292688	CMS2	0.762949	0.636514	0.68855	0.681316	0.002997	0.00373446	0.237051	0.363486	0.31145	0.318684	-0.459531	0.268571	0.0944014	0.214829	0.7103	-0.496822	-0.135025	0.273491	-0.351812	-0.0525037	-0.172742	0.335719	0.141395	0.484261	0.498427	-0.00572804	0.161997	0.216752	0.305388	-0.0470628
RS-292961	CMS2	0.762354	0.636771	0.705512	0.789041	0.001998	0.0025335	0.237646	0.363229	0.294488	0.210959	0.00141643	-0.0677551	0.129286	0.15019	0.904506	-0.4375	-0.50982	-0.0550716	0.560057	0.157574	-0.155916	0.0139741	-0.299388	0.0351248	0.171035	-0.0613482	-0.089779	-0.0134271	0.396948	-0.329773
RS-293048	CMS4	0.684191	0.721991	0.743959	0.425212	0.001	0.00132756	0.315809	0.278009	0.256041	0.574788	1.38466	1.24327	1.38012	1.11692	-0.313305	0.189619	0.999182	-0.224331	-2.10448	1.98951	1.79249	-1.54772	1.23724	3.40787	-0.0381389	0.572555	0.42206	1.35614	1.63206	1.9229
RS-293112	CMS4	0.656526	0.796016	0.723803	0.470711	0.001	0.00132756	0.343474	0.203984	0.276197	0.529289	1.40409	1.26776	1.1731	-0.88308	-2.07725	-0.0932203	0.130115	-1.61263	-1.43141	2.3965	2.13178	-4.57907	1.32472	-0.369482	0.668021	0.868919	0.819455	1.15729	1.13433	2.09646
RS-293114	CMS4	0.5766	0.798978	0.7144	0.543654	0.001	0.00132756	0.4234	0.201022	0.2856	0.456346	0.926953	1.03102	1.69893	0.31654	0.825107	-0.472458	-0.52455	-1.12041	-0.490405	0.479902	0.867612	-0.23347	0.47972	0.23167	0.654653	1.01021	0.645817	0.644501	1.20667	0.669893
RS-293121	CMS4	0.605299	0.745419	0.710366	0.585754	0.001	0.00132756	0.394701	0.254581	0.289634	0.414246	0.767503	0.550204	0.651451	0.148289	0.67382	-0.412076	-0.316694	-0.285314	0.615494	0.686154	0.363878	-1.07328	0.268439	-0.916891	0.945609	0.675826	1.11582	0.546675	0.843444	0.924566
RS-293124	CMS1	0.580417	0.806963	0.720774	0.68578	0.001	0.00132756	0.419583	0.193037	0.279226	0.31422	1.01518	1.02939	1.8012	0.784221	0.847639	-1.22564	-0.963993	-1.05818	0.508173	0.192158	0.523006	-0.407975	0.377512	0.864299	1.50157	0.432592	0.968232	0.111253	-0.355124	0.373832
RS-293126	CMS1	0.676787	0.735446	0.708546	0.791147	0.00899101	0.0106768	0.323213	0.264554	0.291454	0.208853	-0.421085	-0.248163	-0.154386	1.75856	0.285408	0.207627	0.382979	-0.771935	-0.580668	-0.248816	-0.219443	-0.368439	0.666791	-1.20173	-0.38152	-0.548813	-0.234215	0.143223	-0.144499	-0.256676
RS-293129	NA	0.676401	0.704534	0.75571	0.670109	0.78022	0.795288	0.323599	0.295466	0.24429	0.329891	0.803521	0.2	0.579469	0.142586	0.214592	-0.680085	-0.216039	-0.508712	0.936745	0.519754	0.213463	-0.20484	-0.183452	1.62553	0.126737	0.77561	0.886543	0.10422	0.0996609	-0.0697597
RS-293131	CMS4	0.689478	0.723216	0.719945	0.555558	0.001	0.00132756	0.310522	0.276784	0.280055	0.444442	0.491097	0.891429	0.132945	-1.0076	-0.940987	0.717161	0.335516	0.533603	-1.2779	0.673925	0.780615	-0.12713	0.0692624	0.909597	1.42687	0.476424	-0.519534	1.19885	0.957234	0.89219
RS-293135	CMS2	0.737625	0.569267	0.709001	0.644418	0.001	0.00132756	0.262375	0.430733	0.290999	0.355582	-0.40085	-0.24	0.375776	0.180608	0.7897	0.174788	-0.109656	0.131612	0.350391	0.124996	0.0151704	0.189162	0.376888	0.366795	-0.463303	-0.253279	-0.00966851	0.436701	0.425961	-0.0443925
RS-293152	CMS2	0.75923	0.644584	0.738233	0.831299	0.001	0.00132756	0.24077	0.355416	0.261767	0.168701	-0.247471	-0.661224	-0.761125	-0.138783	-0.100858	-0.518008	0.501637	-0.50809	0.666667	-0.58099	-0.497933	0.509543	0.519905	-0.542226	-0.475098	-0.596464	-0.461523	-0.805627	-1.01262	-0.354139
RS-293758	CMS2	0.801818	0.666776	0.733723	0.811624	0.038961	0.0439167	0.198182	0.333224	0.266277	0.188376	-0.510522	-0.940408	-0.222369	-0.103612	0.584764	-0.305085	0.0155483	-0.603298	1.34399	-0.121296	-0.392174	0.416155	-0.867178	1.05509	-0.674574	-0.175411	-0.473757	-1.11957	-0.504333	-1.09713
RS-294149	CMS4	0.718046	0.776398	0.768162	0.448495	0.001	0.00132756	0.281954	0.223602	0.231838	0.551505	1.54937	1.28816	1.37484	-0.758555	-2.25536	0.775424	0.747136	-0.623211	-2.80313	3.79649	2.82608	-5.79039	1.61887	0.559501	1.70734	0.332476	0.372731	1.49361	1.302	2.39186
RS-294157	CMS3	0.732922	0.697815	0.619747	0.817115	0.001	0.00132756	0.267078	0.302185	0.380253	0.182885	-0.301295	-0.79102	-0.398579	1.45437	0.398069	-1.31144	-1.13666	0.824829	-0.0732054	-0.868012	-0.603603	0.250511	0.595407	-0.670058	-0.331193	-0.731446	-0.810379	-0.636189	-1.0179	0.0113485
RS-294166	CMS4	0.70576	0.703565	0.709883	0.632938	0.001	0.00132756	0.29424	0.296435	0.290117	0.367062	0.359976	0.123265	0.481026	-0.0161597	0.373391	0.992585	0.299509	-0.288426	0.159915	0.508905	0.356632	0.23347	-0.00311993	-0.480422	-0.360813	0.672339	-0.10438	0.235934	0.342313	0.618491
RS-294313	CMS4	0.631849	0.76559	0.747103	0.533667	0.001	0.00132756	0.368151	0.23441	0.252897	0.466333	0.750506	1.02939	2.1241	0.379278	0.42382	-0.806144	-1.43617	-1.26914	-0.508173	0.102013	1.0883	-0.144172	0.708349	0.944146	1.79541	0.665532	0.808011	0.370205	0.409382	0.54239
RS-294320	CMS4	0.627715	0.734902	0.736444	0.472489	0.001	0.00132756	0.372285	0.265098	0.263556	0.527511	0.76467	0.721633	1.43338	0.880228	0.513948	0.245763	0.957447	0.111699	-1.10661	1.01317	1.44176	-0.946489	1.18008	0.939539	0.612451	0.637141	0.202249	1.31714	0.896571	1.42256
RS-302773	CMS1	0.591587	0.745631	0.628135	0.604253	0.001	0.00132756	0.408413	0.254369	0.371865	0.395747	0.766694	0.974694	1.09959	1.14259	0.354077	0.628178	0.620295	-0.242999	-0.739872	-0.153937	0.428516	0.00988412	-0.209784	-0.0143954	0.0174312	-0.570065	-1.09767	0.817775	0.0469103	0.703939
RS-302779	CMS2	0.761802	0.664075	0.760166	0.810966	0.004995	0.00609303	0.238198	0.335925	0.239834	0.189034	-0.788547	-0.752653	-1.10036	0.509506	-0.432403	-0.244703	0.365794	-0.0220909	0.120114	-0.310679	-0.212352	0.849012	0.359541	-0.289251	-0.873788	-1.05504	-1.27802	-0.788363	-0.271854	-0.773698
RS-302787	CMS2	0.767107	0.671933	0.739649	0.784688	0.001	0.00132756	0.232893	0.328067	0.260351	0.215312	-0.0232699	-0.967347	-2.26596	-3.54278	0.0976395	1.14407	1.13339	0.160859	0.226013	0.539977	0.248694	-4.98125	0.787096	-1.60173	-0.0428571	0.0206708	-0.887332	-0.044757	0.549925	0.0333778
RS-302788	CMS4	0.6422	0.712674	0.68772	0.534607	0.001	0.00132756	0.3578	0.287326	0.31228	0.465393	0.90429	1.15429	1.14605	0.753802	-0.310086	0.494703	1.20376	0.982887	-1.19119	0.974603	0.905157	-0.343217	1.3236	0.946449	-0.234469	-0.543168	-0.0124309	0.633632	1.00848	0.786716
RS-302791	NA	0.644418	0.679254	0.718753	0.640421	0.0799201	0.0879565	0.355582	0.320746	0.281247	0.359579	0.53966	0.893878	0.906279	-0.36692	0.856223	-0.0338983	-0.208674	0.616366	0.520967	0.3151	0.218709	-0.103954	0.0391863	-0.324952	0.478244	0.70621	0.192778	0.331841	0.383384	0.324433
RS-302879	CMS2	0.769295	0.631846	0.678267	0.883082	0.001	0.00132756	0.230705	0.368154	0.321733	0.116918	-1.38345	-0.696327	-1.04854	0.268061	-0.490343	-0.393008	-0.355974	0.45084	0.039801	-1.25502	-1.28266	0.49182	-0.906427	-0.92572	-1.85675	-0.819774	-0.499803	-0.702046	-2.0439	-1.30975
RS-302887	CMS2	0.709859	0.646569	0.689738	0.845239	0.031968	0.036206	0.290141	0.353431	0.310262	0.154761	0.0382436	-0.849796	-0.726495	0.922053	0.68133	-0.335805	-0.0548282	0.0339141	0.625444	-0.957781	-0.718276	0.363667	-0.8767	-0.844722	-1.28847	-1.25577	-0.414957	-0.673913	-0.615486	-0.629506
RS-302997	CMS2	0.794864	0.659653	0.69134	0.89581	0.001	0.00132756	0.205136	0.340347	0.30866	0.10419	-0.759004	-0.561633	-0.641326	-0.423004	-0.526824	-1.05508	-1.33224	0.0774736	0.299218	-0.909745	-0.986786	-0.0937287	-0.918433	-0.557582	-0.850983	-0.89399	-0.813536	-0.702046	-0.490769	-1.10347
RS-303006	CMS3	0.751587	0.686669	0.603269	0.898578	0.001	0.00132756	0.248413	0.313331	0.396731	0.101422	-1.46843	-0.822041	-0.624734	0.412548	0.284335	-0.277542	-0.471358	1.31892	-0.788913	-1.26835	-1.14096	0.363667	-0.87056	-1.66315	-1.63526	-1.09837	-1.02664	-1.00703	-0.53636	-0.603138
RS-303008	NA	0.781474	0.664395	0.681074	0.773026	0.342657	0.360412	0.218526	0.335605	0.318926	0.226974	-1.21105	-0.598367	-0.568748	0.192966	-1.10086	-0.316737	-0.483633	0.820473	-0.0170576	-0.339589	-0.44901	0.660191	0.262823	-0.940691	-0.0557012	-0.32683	0.441397	0.11445	-0.0691409	-0.535714
RS-303009	CMS4	0.699477	0.748499	0.643088	0.470756	0.001	0.00132756	0.300523	0.251501	0.356912	0.529244	1.14832	1.26041	2.30507	-0.0503802	-0.525751	0.537076	0.495908	0.281581	-1.55579	1.32601	0.847636	-0.688821	1.03856	0.640115	0.600655	1.10933	2.71093	0.874041	1.39883	1.41522
RS-303010	CMS4	0.707599	0.709336	0.729065	0.420966	0.001	0.00132756	0.292401	0.290664	0.270935	0.579034	0.61979	1.21224	0.770824	0.260456	-0.581545	1.09958	0.620295	-0.432172	-2.13575	1.70722	1.60549	-1.66224	0.925371	1.30806	1.38414	1.10452	0.472178	1.64066	1.49529	0.948932
RS-303011	CMS1	0.608542	0.76878	0.746717	0.626491	0.001	0.00132756	0.391458	0.23122	0.253283	0.373509	0.490692	0.0538776	1.13669	0.0826996	1.04936	-0.348517	-0.00818331	-0.670504	0.871357	0.396247	0.256096	-0.531357	0.375265	1.41516	-0.493971	0.625685	0.302881	0.315217	0.844574	0.298064
RS-303012	CMS2	0.796052	0.678517	0.733166	0.781134	0.001	0.00132756	0.203948	0.321483	0.266834	0.218866	-0.0467422	-0.453061	-1.68744	-2.74049	-0.97103	-0.0360169	0.355974	0.628811	0.13575	0.466482	0.217842	-3.62952	1.01323	-2.32572	-0.666972	0.340611	-1.65213	-0.131714	0.578561	-0.380174
RS-303013	CMS2	0.752134	0.651728	0.705524	0.881001	0.001	0.00132756	0.247866	0.348272	0.294476	0.118999	-1.18879	-0.998367	-0.265762	0.76616	0.556867	-0.186441	-0.51473	0.0955196	0.439232	-0.837629	-0.902098	0.230061	-0.737052	-0.210557	-0.905767	-0.559605	-0.732636	-0.972506	-0.235305	-1.00501
RS-303015	CMS3	0.773698	0.667958	0.592536	0.890676	0.001	0.00132756	0.226302	0.332042	0.407464	0.109324	-1.15196	-0.534694	-0.265677	0.552281	0.0354077	0.35911	-0.216039	0.992844	-0.785359	-0.697222	-0.885183	0.328221	-0.467615	-1.93301	-1.09633	-0.762494	-1.3017	-0.832481	-0.107573	-0.466956
RS-303016	CMS2	0.734863	0.632535	0.735078	0.758059	0.001	0.00132756	0.265137	0.367465	0.264922	0.241941	-0.0783084	-0.28898	-0.352038	0.94962	0.027897	-1.09746	-0.189034	0.719664	-0.195451	-0.260167	-0.304063	0.832652	0.9849	-0.0919386	-0.911533	-0.730948	-1.26973	-0.0319693	-0.0145064	-0.288385
RS-303017	CMS2	0.787305	0.597708	0.728265	0.640637	0.001	0.00132756	0.212695	0.402292	0.271735	0.359363	-0.0252934	0.239184	0.18391	-0.142586	1.18884	1.12924	0.571195	-0.118544	0.341862	0.544649	0.223021	0.156442	0.124922	0.593666	0.430275	-0.0450772	0.00848461	0.323529	0.326488	0.101802
RS-303018	CMS2	0.750785	0.574214	0.696917	0.701563	0.001	0.00132756	0.249215	0.425786	0.303083	0.298437	-0.1552	-0.0244898	-0.226623	0.0408745	-0.193133	-0.032839	0.0425532	0.607654	-0.00923952	0.283024	-0.156538	0.547716	-0.102958	0.0904031	-0.402228	0.446538	0.150947	0.469309	0.578184	0.613818
RS-303019	CMS4	0.672562	0.61494	0.737595	0.483938	0.001	0.00132756	0.327438	0.38506	0.262405	0.516062	0.4741	0.524898	0.237088	0.308935	-0.0160944	-0.0487288	0.0474632	0.755134	-1.00284	0.625545	0.488464	0.377301	0.333458	1.47658	1.42713	0.359704	0.560182	0.887468	0.573662	0.480307
RS-303045	CMS4	0.577296	0.753291	0.677626	0.506276	0.001	0.00132756	0.422704	0.246709	0.322374	0.493724	1.11433	1.37714	2.1982	0.557034	0.590129	0.235169	0.46563	0.479465	-1.09453	0.0166965	0.718413	-0.272324	0.0564083	0.407869	1.29869	1.11049	2.67936	1.0633	1.1185	0.796395
RS-303046	CMS2	0.743671	0.624684	0.727918	0.822361	0.001	0.00132756	0.256329	0.375316	0.272082	0.177639	-0.415014	-0.252245	-0.120522	0.275665	0.292918	-0.495763	-0.4018	0.274736	0.64108	-0.350155	-0.47406	0.759032	-0.515038	0.0819578	-0.146134	-0.279346	-0.972573	-0.391304	-0.118877	-0.0567423
RS-303047	CMS4	0.713026	0.63354	0.752708	0.605442	0.001	0.00132756	0.286974	0.36646	0.247292	0.394558	0.221975	0.654694	0.253595	-0.132129	0.406652	0.533898	0	0.0463597	0.191187	0.769843	0.351075	0.583163	0.204543	0.556814	0.0444299	0.675992	0.607537	0.278772	0.899209	0.506008
RS-303048	CMS3	0.668554	0.755204	0.606554	0.895894	0.001	0.00132756	0.331446	0.244796	0.393446	0.104106	-0.922501	-0.84898	0.693057	0.56749	0.42382	-1.65148	-1.48691	0.545426	-0.00995025	-1.43086	-1.25581	-0.0494206	-0.722701	-1.70998	-0.811664	-0.111821	-1.06728	-0.982737	-0.75942	-1.41889
RS-303049	CMS3	0.68766	0.71595	0.597336	0.772858	0.001	0.00132756	0.31234	0.28405	0.402664	0.227142	-0.263254	-0.0440816	1.03595	0.277567	0.837983	-0.379237	-0.996727	0.279714	0.0533049	-0.543364	-0.270877	0.112134	0.0711344	-0.0193858	-0.708126	0.312718	-0.650947	-0.578005	-0.0668802	-0.658211
RS-303050	NA	0.705222	0.701128	0.743052	0.71	0.996004	1	0.294778	0.298872	0.256948	0.29	0.574868	-0.0563265	0.615205	-0.51711	0.440987	-0.739407	-0.437807	0.307716	1.2715	0.440426	0.033486	-0.345944	0.216648	1.36488	0.522805	0.785074	0.474152	0.0863171	0.442916	-0.0483979
RS-303051	CMS2	0.783884	0.632404	0.718538	0.707579	0.001	0.00132756	0.216116	0.367596	0.281462	0.292421	0.243424	-0.283265	-0.0370544	-0.522814	0.741416	0.454449	0.643208	-0.717175	0.710732	0.327454	-0.150048	0.433197	0.00511669	-0.444722	0.575754	0.491034	0.998619	-0.0537084	0.362283	0.0213618
RS-303055	CMS2	0.77233	0.566605	0.647018	0.774226	0.001	0.00132756	0.22767	0.433395	0.352982	0.225774	-0.357143	0.0955102	-0.139922	1.01996	1.103	0.756356	0.843699	0.042626	0.0547264	-0.528157	-0.473282	0.671097	-0.405965	-0.122649	-1.52438	-0.482401	-0.643844	-0.0351662	0.00508666	-0.626836
RS-303056	CMS3	0.752058	0.693984	0.592224	0.905475	0.001	0.00132756	0.247942	0.306016	0.407776	0.094525	-1.10057	-1.10776	-0.400791	0.401141	0.160944	-0.540254	0.0360065	0.378034	-0.0589908	-1.20012	-1.2853	0.292093	-1.20598	-1.13877	-0.825557	-0.98265	-0.570442	-1.72506	-0.282781	-1.09312
RS-303058	CMS4	0.745534	0.599625	0.732758	0.59819	0.001	0.00132756	0.254466	0.400375	0.267242	0.40181	0.669972	0.211429	0.266613	0.884981	1.04292	-0.402542	0.207038	0.0401369	0.186923	0.585505	0.317422	0.375256	0.851367	0.273896	-1.07982	0.399718	-0.565312	1.27046	0.837038	0.754339
RS-303060	CMS1	0.566791	0.816032	0.715527	0.804237	0.001	0.00132756	0.433209	0.183968	0.284473	0.195763	-0.0552408	-0.497959	0.632307	1.3346	-0.254292	-0.573093	-1.04746	-0.526136	0.489694	-0.0763961	0.0970793	-1.10668	-0.42456	-0.136468	0.436566	0.152665	0.376283	-0.636189	0.0857197	-0.537049
RS-303064	CMS1	0.505554	0.822331	0.730835	0.800018	0.001	0.00132756	0.494446	0.177669	0.269165	0.199982	0.187981	-0.00653061	1.61291	1.65494	0	-1.8072	-2.13257	-0.752645	0.408671	-0.85986	-0.203816	-0.644513	-0.131536	0.381382	-1.06933	0.0377719	-0.434688	-1.01918	-0.305388	-0.595127
RS-303069	CMS2	0.790688	0.658615	0.722468	0.781458	0.001998	0.0025335	0.209312	0.341385	0.277532	0.218542	-0.548159	-0.177959	-0.709904	0.307034	0.292918	0.14089	0.5491	-0.691661	-0.0433547	-0.448986	-0.375192	-0.026244	-0.307126	1.30614	-0.723329	0.23485	-0.487964	-0.544757	-0.438395	-0.910547
RS-303152	CMS4	0.684667	0.634426	0.745365	0.609941	0.001	0.00132756	0.315333	0.365574	0.254635	0.390059	0.383043	0.454694	-0.323109	-0.372624	-0.177039	-0.419492	-0.288052	-0.0432483	-0.616915	0.278509	0.326091	-0.601568	-0.011107	-0.333013	-0.423198	0.11647	0.249605	0.492967	0.550301	0.913551
RS-303170	CMS3	0.72777	0.704062	0.610324	0.859557	0.001	0.00132756	0.27223	0.295938	0.389676	0.140443	-0.453055	-0.903673	-1.28457	1.35361	0.313305	-0.907839	-1.09247	0.420348	0.2715	-0.930565	-0.723899	-0.0555556	0.243979	-0.849328	-0.945085	-1.48522	-0.952841	-0.300512	-0.927845	-0.397196
RS-303172	CMS2	0.753774	0.545489	0.695187	0.739609	0.001	0.00132756	0.246226	0.454511	0.304813	0.260391	-0.0831647	0.162449	-0.331958	0.537072	0.357296	0.670551	0.844517	0.0463597	-0.23312	-0.326545	-0.268432	-0.463872	-1.25218	-0.261996	-1.14142	-0.803337	-0.181728	0.303069	-0.0649962	0.0130174
RS-303182	CMS2	0.758758	0.599379	0.723201	0.766242	0.001	0.00132756	0.241242	0.400621	0.276799	0.233758	-0.440915	-0.0816327	-0.309155	0.217681	0.340129	-0.0105932	0.277414	0.915681	0.176972	-0.310711	-0.278813	0.0739605	0.702359	0.369866	0.391481	-0.743068	-0.505328	-0.191816	-0.357762	-0.115487
RS-303183	NA	0.737944	0.744581	0.733767	0.746986	0.641359	0.659406	0.262056	0.255419	0.266233	0.253014	-0.283084	-1.15592	-0.890113	-1.14829	-1.60086	-0.900424	-1.15303	-0.509334	-1.23312	0.934619	0.781009	-6.38957	1.11132	1.10422	0.447575	1.21277	1.93508	-0.420716	-0.367558	0.470628
RS-303185	CMS4	0.689684	0.712874	0.729814	0.413447	0.001	0.00132756	0.310316	0.287126	0.270186	0.586553	0.789761	0.974694	1.41134	0.91635	0.182403	0.462924	1.01227	-0.516801	-1.95025	1.73397	1.66626	-0.752897	1.82454	2.24088	-1.37313	0.187033	0.56768	1.46036	2.11812	1.65387
RS-303192	CMS3	0.779439	0.700033	0.644907	0.785603	0.001	0.00132756	0.220561	0.299967	0.355093	0.214397	-0.0872117	-0.127347	-0.280141	0.291825	-0.128755	0.20339	0.379705	0.111699	-0.172708	-0.0129652	-0.325291	0.154397	0.342444	0.116507	0.363696	0.196829	-1.0957	0.100384	0.135833	-0.148531
RS-303220	CMS2	0.808649	0.598108	0.772913	0.695593	0.001	0.00132756	0.191351	0.401892	0.227087	0.304407	0.0730473	-0.287347	-0.234196	-0.280418	-0.364807	0.0264831	0.610475	0.266646	0.462687	0.373515	-0.151381	0.836742	-0.204168	-0.0896353	-0.31599	0.415823	-0.0290055	0.00959079	0.394687	-0.00500668
RS-303221	CMS2	0.80167	0.605537	0.752302	0.821922	0.001	0.00132756	0.19833	0.394463	0.247698	0.178078	-0.22238	-0.35102	-0.425721	-0.495247	-0.02897	-0.397246	-0.250409	-0.00715619	1.04904	0.0523783	-0.255763	0.17212	-0.416323	0.163724	-0.58519	0.369666	-0.203039	-0.618926	0.156179	-0.238985
RS-303222	CMS2	0.748595	0.665749	0.743594	0.727171	0.025974	0.0296009	0.251405	0.334251	0.256406	0.272829	-0.238972	-0.128163	0.0333106	-0.292776	0.428112	0.777542	0.175941	-0.113566	0.468372	-0.12393	-0.0110138	0.619291	0.0380631	0.298848	-0.608781	0.359372	-0.00611681	-0.0351662	0.696119	-0.142857
RS-303224	CMS2	0.797619	0.59262	0.684683	0.807695	0.001	0.00132756	0.202381	0.40738	0.315317	0.192305	-0.497977	-0.47102	-0.887135	2.04943	0.55794	0.287076	0.727496	0.0233354	-0.411514	-0.680698	-0.700694	1.04124	0.678148	0.00518234	-1.48296	-0.965881	-1.02664	-0.555627	-0.401093	-0.772697
RS-303225	NA	0.665794	0.724855	0.738853	0.682934	0.27972	0.296182	0.334206	0.275145	0.261147	0.317066	-0.0795225	0.287347	0.701821	1.5076	1.64485	0.268008	0.267594	-0.61201	0.926084	0.0960556	0.349296	-0.128494	-0.251092	0.827831	1.36029	0.329985	0.65371	0.450767	0.160701	-0.0874499
RS-303226	CMS2	0.78583	0.596092	0.661734	0.628765	0.001	0.00132756	0.21417	0.403908	0.338266	0.371235	0.112303	0.311837	0.437122	0.0798479	0.0654506	0.807203	0.581833	0.58463	-0.35963	0.432368	0.0847207	0.572256	0.122426	0.0907869	-0.306553	0.400714	0.303275	0.344629	0.62905	0.495995
RS-303228	CMS3	0.695805	0.68089	0.605361	0.712336	0.001	0.00132756	0.304195	0.31911	0.394639	0.287664	-0.419061	0.391837	-0.414064	-0.834601	-0.758584	0.148305	-0.451718	0.826696	-0.828714	0.341878	-0.112616	-0.962849	-0.357918	-0.409021	0.23945	0.365349	-0.161602	0.572251	0.392427	0.903872
RS-303229	CMS1	0.644913	0.699971	0.722926	0.823016	0.001998	0.0025335	0.355087	0.300029	0.277074	0.176984	-0.0653582	-0.364082	0.508083	0.896388	1.4367	-0.584746	-0.90671	-0.146546	1.01066	-0.380413	-0.213752	-0.302318	-0.466991	1.30192	-0.717562	-0.278184	-0.0657064	-0.62532	0.0212886	-0.525367
RS-303230	CMS3	0.709038	0.769556	0.600388	0.898676	0.001	0.00132756	0.290962	0.230444	0.399612	0.101324	-1.55585	-1.40653	-0.0421594	0.865019	0.124464	-0.4375	-0.894435	-0.783136	0.45629	-1.38882	-0.921414	0.100545	-0.586172	-1.65202	-1.28113	-0.910427	-1.10241	-2.04668	-0.632065	-1.25834
RS-303231	CMS1	0.557172	0.801595	0.716423	0.877811	0.001	0.00132756	0.442828	0.198405	0.283577	0.122189	-0.103804	-0.737959	0.722411	0.279468	0.392704	-1.37182	-1.19967	-0.55476	1.20185	-0.860643	-0.555747	-0.851738	-0.897279	-0.756814	-0.539318	-0.402042	-0.166732	-0.569054	-0.121891	-0.683244
RS-303234	CMS1	0.663032	0.713328	0.701404	0.880496	0.00799201	0.009543	0.336968	0.286672	0.298596	0.119504	-1.07831	-1.10204	-0.0914235	0.0627376	0.302575	-1.37606	-1.56956	-0.189484	0.999289	-1.06878	-0.826124	0.0746421	-0.287408	-0.328791	-0.705242	-0.602773	-0.76026	-1.04156	-0.250754	-0.520694
RS-303235	CMS1	0.614827	0.824128	0.678059	0.765537	0.001	0.00132756	0.385173	0.175872	0.321941	0.234463	0.19567	-0.148571	0.0136561	-1.0827	-0.162017	-1.0964	-1.14648	-0.5056	0.548685	0.338491	0.0591589	-1.09441	-0.15999	-1.1142	0.508912	0.959074	0.525059	0.255115	0.4237	0.327437
RS-303236	CMS2	0.792898	0.618208	0.769607	0.65774	0.001	0.00132756	0.207102	0.381792	0.230393	0.34226	0.0766896	0.301224	-0.0692164	-0.647338	-0.334764	0.840042	0.438625	-0.789981	0.311301	0.764672	0.265721	-0.385481	0.564333	0.0220729	-0.428178	0.236012	-0.0874112	-0.19757	0.636209	0.121495
RS-303239	CMS2	0.77836	0.652251	0.707141	0.695473	0.001	0.00132756	0.22164	0.347749	0.292859	0.304527	-0.0690004	0.419592	-0.0783204	1.33935	0.195279	0.372881	0.0351882	-0.0420037	-0.499645	0.129417	0.016993	0.363667	-0.0512917	0.450864	-0.656488	0.521086	-0.496646	0.274936	0.407498	0.32243
RS-303244	CMS2	0.756471	0.655374	0.667364	0.830085	0.00999001	0.0117982	0.243529	0.344626	0.332636	0.169915	-0.771145	-0.360816	-0.0277801	-0.171103	0.104077	0.729873	0.214403	1.1982	0.49467	-0.251293	-0.374369	0.660191	-0.626732	-0.0731286	-0.471429	-0.349411	-0.680939	-0.418159	0.146006	-0.179907
RS-303263	CMS3	0.687454	0.681963	0.561063	0.802972	0.001	0.00132756	0.312546	0.318037	0.438937	0.197028	-0.622622	0.0253061	0.189186	0.158745	-0.0847639	-0.146186	-0.432079	0.0575607	0.182658	-0.115213	-0.358099	-0.040559	-0.600524	-0.358349	-1.33329	-0.253279	0.168706	-0.33376	-0.116616	0.365154
RS-303273	CMS4	0.681883	0.704368	0.748109	0.450723	0.001	0.00132756	0.318117	0.295632	0.251891	0.549277	0.756172	0.637551	1.3277	0.959125	0.666309	0.521186	0.397709	-0.915681	-0.695096	1.06039	1.03386	0.169393	1.2612	1.65585	-0.257274	-0.381786	-0.441002	0.893223	1.53259	0.958611
RS-303278	CMS4	0.64327	0.700423	0.708915	0.486591	0.001	0.00132756	0.35673	0.299577	0.291085	0.513409	1.09611	1.8302	1.15915	1.29943	1.1824	0.144068	0.311784	0.0681394	-1.20185	0.552457	0.873569	-0.568848	1.20305	0.799808	0.0391874	0.329985	-0.888122	0.823529	1.13998	0.873164
RS-303281	CMS2	0.814126	0.587686	0.700249	0.683504	0.001	0.00132756	0.185874	0.412314	0.299751	0.316496	-0.25516	0.0383673	0.0407981	0.591255	0.359442	0.451271	0.260229	0.145302	0.169154	0.185291	-0.126731	-0.324131	0.218395	-0.431286	-0.116252	-0.0917317	-0.272494	-0.295396	0.574793	-0.179907
RS-303283	NA	0.637117	0.646122	0.694383	0.776851	0.208791	0.223068	0.362883	0.353878	0.305617	0.223149	-0.0228652	-0.466939	-0.442313	0.172053	1.25429	0.384534	0.725859	-0.254823	0.743426	-0.423776	-0.283103	-0.104635	-0.196431	-0.147601	-0.261992	-0.284991	0.248421	-0.157928	-0.611341	-0.302069
RS-303308	CMS2	0.798375	0.624308	0.724189	0.874982	0.001	0.00132756	0.201625	0.375692	0.275811	0.125018	-0.714893	-1.42939	-0.916149	-1.5884	-0.415236	-0.272246	-0.689034	0.170193	0.628287	-0.799157	-1.02473	-0.254601	-1.24405	-2.14415	-1.21219	-0.755853	-0.990331	-0.675831	-0.357385	-1.04673
RS-303310	CMS2	0.735969	0.606519	0.662782	0.752807	0.001	0.00132756	0.264031	0.393481	0.337218	0.247193	-0.00748685	0.160816	0.200502	0.252852	0.571888	-0.065678	-0.0777414	1.0364	0.0717839	-0.0255385	-0.413223	0.663599	-0.736678	-0.497697	0.542988	-0.00888262	0.630821	0.0358056	0.230407	0.23231
RS-303313	CMS4	0.738421	0.690197	0.758532	0.567964	0.001	0.00132756	0.261579	0.309803	0.241468	0.432036	0.323553	0.369796	0.423679	0.448669	1.27682	0.581568	0.393617	-0.460797	-0.302772	0.683426	0.501489	-0.135992	0.444528	0.619002	0.388598	0.621036	0.351815	0.243606	0.630181	0.589786
RS-303316	CMS2	0.795627	0.620741	0.785074	0.728282	0.001	0.00132756	0.204373	0.379259	0.214926	0.271718	-0.63962	-0.0408163	-0.761805	-0.0494297	-0.433476	0.46822	0.86252	-0.00840075	0.18408	0.30052	0.306975	0.45501	0.50468	0.0965451	0.857012	-0.133737	-0.439818	0.232097	-0.0974002	0.288718
RS-303317	CMS4	0.664875	0.701095	0.716633	0.619364	0.001	0.00132756	0.335125	0.298905	0.283367	0.380636	0.0766896	0.988571	1.05782	0.429658	-0.387339	0.555085	0.815876	0.281581	-0.174129	0.62567	0.786746	-0.562713	-0.0310745	-0.642802	1.14509	-0.439399	0.566496	0.98913	0.506594	1.40187
RS-303318	CMS4	0.633792	0.788235	0.668402	0.468445	0.001	0.00132756	0.366208	0.211765	0.331598	0.531555	1.23857	1.49061	1.24738	0.565589	0.103004	0.313559	-0.144845	-1.13846	-1.02914	1.36486	1.38406	-1.26687	1.00923	2.0071	1.82031	0.844015	1.07478	0.913683	1.32762	1.12316
RS-303519	CMS3	0.740749	0.688385	0.538995	0.838536	0.001	0.00132756	0.259251	0.311615	0.461005	0.161464	-0.43363	-0.0832653	-0.237939	1.07129	1.01824	0.831568	0.646481	0.273491	0.0206112	-0.518029	-0.651081	0.257328	-0.870648	-0.734549	-1.23211	-0.382119	0.302092	-0.764706	-0.54465	-0.00133511
RS-303570	NA	0.707738	0.697693	0.663159	0.679522	0.0779221	0.0858372	0.292262	0.302307	0.336841	0.320478	0.230069	0.226939	0.679529	1.16635	0.773605	0.563559	1.15466	-1.11917	-0.375267	-0.121296	-0.0378426	-0.108725	0.553975	0.08119	-0.552425	-0.132243	-0.630032	0.445652	0.385644	-0.0841121
RS-303571	CMS2	0.754025	0.666405	0.722381	0.837933	0.025974	0.0296009	0.245975	0.333595	0.277619	0.162067	-0.881627	-1.15265	-0.714924	-0.322243	-0.0901288	-0.425847	-0.0139116	-0.167704	0.491116	-0.636676	-0.750461	1.26892	0.0762511	1.55988	-1.34299	-0.918396	-1.23382	-0.452046	-0.36153	-0.889519
RS-303573	CMS4	0.586694	0.690129	0.676361	0.564312	0.001	0.00132756	0.413306	0.309871	0.323639	0.435688	0.706394	1.06776	1.04548	1.46863	1.59871	0.113347	0.552373	0.302738	-0.64108	-0.20122	0.337583	-0.0766871	1.03033	0.898848	-0.202228	0.217749	-0.139897	0.757033	0.18896	0.346796
RS-303574	CMS4	0.610634	0.780937	0.666924	0.450181	0.001	0.00132756	0.389366	0.219063	0.333076	0.549819	1.50809	1.18449	1.53871	0.5	-0.122318	0.256356	0.651391	-0.807405	-1.18621	1.38979	1.2773	-1.08146	1.37489	0.494626	1.36579	0.625021	0.426006	1.69501	1.12001	2.10948
RS-303575	CMS3	0.71675	0.686521	0.640897	0.746644	0.001998	0.0025335	0.28325	0.313479	0.359103	0.253356	0.30089	0.0873469	0.34455	1.32605	1.43026	0.148305	0.373977	0.201929	-0.31059	-0.40233	-0.304975	0.442059	0.689754	-1.07198	-0.927261	-0.098871	-0.435872	0.432225	0.4237	-0.303738
RS-303576	CMS4	0.730436	0.611209	0.724372	0.4383	0.001	0.00132756	0.269564	0.388791	0.275628	0.5617	0.934642	0.654694	0.543563	1.16065	0.678112	0.825212	1.39771	-0.565339	-1.08529	0.87164	0.769333	0.596115	-0.251466	0.468906	0.803801	0.837871	1.16121	1.02558	1.22249	0.845794
RS-303578	CMS1	0.560107	0.704245	0.731633	0.590891	0.001	0.00132756	0.439893	0.295755	0.268367	0.409109	0.731081	0.95102	1.3374	0.441065	1.6824	0.0974576	-0.350245	-0.0258245	0.199005	0.514172	0.518538	-1.38616	0.182953	1.18637	-0.657012	0.250457	0.326164	0.139386	0.768839	0.398531
RS-303580	CMS2	0.761642	0.586015	0.674155	0.786454	0.001	0.00132756	0.238358	0.413985	0.325845	0.213546	0.336908	-0.161633	-0.468519	-0.412548	0.339056	0.616525	0.680851	-0.424704	0.891969	-0.18573	-0.478573	-0.203476	-0.33246	-0.415931	-0.880603	-0.111821	1.31038	-0.0601023	-0.528824	-0.583778
RS-303582	NA	0.776146	0.693665	0.740728	0.728179	0.167832	0.180118	0.223854	0.306335	0.259272	0.271821	-0.0528126	-0.0114286	0.141198	1.14163	-0.151288	0.150424	1.09165	0.122278	-0.325515	0.318079	-0.0358421	0.482958	1.00612	0.35144	-1.13041	-0.944297	-0.966654	0.136189	0.654672	-0.0470628
RS-303583	NA	0.717568	0.667558	0.765848	0.675698	0.0749251	0.0826124	0.282432	0.332442	0.234152	0.324302	-0.101781	0.198367	1.50332	-0.171103	0.543991	0.0497881	-0.952537	-1.04636	0.814499	0.169959	0.451677	-0.036469	-0.127044	0.523033	0.41979	-0.0518844	-0.339976	-0.265985	-0.277129	-0.543057
RS-303586	CMS2	0.81718	0.620618	0.739712	0.844651	0.001	0.00132756	0.18282	0.379382	0.260288	0.155349	-0.98361	-0.547755	-0.758657	-0.28327	-0.585837	-0.337924	0.348609	0.487554	0.857143	-0.607014	-0.555525	0.174165	0.627855	0.192514	-0.557929	-0.814129	-0.263812	-1.08824	-0.991522	-1.11983
RS-303591	CMS2	0.713087	0.643886	0.70844	0.671754	0.00999001	0.0117982	0.286913	0.356114	0.29156	0.328246	0.504856	0.409796	-0.0140815	0.270913	-0.543991	0.25	1.48609	1.22558	-0.696517	0.430769	0.342428	-0.0412406	1.35143	1.15988	-0.841809	-1.82326	-0.917324	0.157289	0.393557	0.498665
RS-303592	CMS2	0.690459	0.620361	0.704465	0.659542	0.001998	0.0025335	0.309541	0.379639	0.295535	0.340458	-0.197693	0.352653	-0.316387	0.00190114	0.10515	0.538136	0.230769	0.403547	-0.179104	0.128163	0.0284181	0.389571	-0.771746	-0.468522	-0.254653	0.621036	0.397593	0.517263	0.243595	0.391522
RS-303593	CMS4	0.676296	0.720926	0.718741	0.444935	0.001	0.00132756	0.323704	0.279074	0.281259	0.555065	0.947997	0.994286	1.53761	1.02471	1.36266	0.581568	0.770049	-0.276602	-0.0298507	1.2374	1.02848	-0.17621	0.780981	0.546065	1.32831	1.0733	0.781176	1.18223	1.03749	0.62984
RS-303642	CMS4	0.718254	0.655532	0.741952	0.525058	0.001	0.00132756	0.281746	0.344468	0.258048	0.474942	0.337718	0.680816	0.624479	-0.506654	0.693133	0.422669	1.22668	0.320784	0.149254	0.704371	0.652666	0.128494	0.854986	0.207102	0.0685452	0.462477	-0.221192	1.21675	1.09401	0.62016
RS-303720	CMS4	0.684053	0.633938	0.72107	0.540835	0.001	0.00132756	0.315947	0.366062	0.27893	0.459165	0.658236	0.213061	0.264996	0.708175	0.246781	-0.174788	0.211129	0.623833	-0.847193	0.328991	0.359899	-0.622018	0.768127	0.881958	-0.248886	0.241823	0.487569	0.98913	0.186699	0.978638
RS-303729	CMS3	0.75129	0.700912	0.606572	0.882491	0.001	0.00132756	0.24871	0.299088	0.393428	0.117509	-0.500405	-0.627755	-0.230197	0.51711	-0.228541	-0.115466	0.360884	0.0656503	0.226013	-0.560139	-0.716075	0.138718	-0.543741	-0.968714	-0.594102	-0.449361	-1.00493	-0.508312	0.0928787	-0.497664
RS-303730	CMS4	0.745598	0.621626	0.743905	0.505842	0.001	0.00132756	0.254402	0.378374	0.256095	0.494158	0.317483	0.553469	0.23913	0.264259	0.193133	-0.0180085	-0.0981997	0.0563161	-0.910448	0.608739	0.631465	-0.305726	1.1243	0.416315	1.28978	0.35987	-0.470205	0.671355	0.806518	0.533378
RS-303744	CMS1	0.606829	0.823134	0.699773	0.734781	0.001	0.00132756	0.393171	0.176866	0.300227	0.265219	0.386686	-0.0326531	1.55428	0.809886	-0.0697425	-0.958686	-0.941899	-1.12726	0.540156	-0.214044	0.134111	-1.23347	0.0136029	0.00172745	0.112058	-0.316537	0.87352	0.194373	0.163715	-0.138852
RS-303998	CMS4	0.753137	0.624185	0.765885	0.616015	0.001	0.00132756	0.246863	0.375815	0.234115	0.383985	0.24828	0.269388	-0.229686	-0.80038	0.129828	1.29555	0.847791	-0.600187	0.103056	0.952764	0.597017	-0.457737	0.125546	-1.23244	-0.103932	0.25743	0.715667	0.512148	1.03297	0.571429
RS-304002	CMS4	0.738423	0.735211	0.75975	0.465754	0.001	0.00132756	0.261577	0.264789	0.24025	0.534246	0.780049	0.730612	1.03637	-0.127376	0.302575	0.855932	0.576923	-0.964219	0.181237	1.27698	1.11282	-0.726994	1.31399	1.1334	1.5962	0.39042	0.872336	0.940537	1.02054	0.948264
RS-304008	CMS2	0.683315	0.612194	0.763467	0.684668	0.001	0.00132756	0.316685	0.387806	0.236533	0.315332	-0.102185	0.0538776	-0.121118	0.187262	0.967811	-0.849576	-1.54828	0.0824518	0.00923952	-0.0503088	0.151493	0.171438	-0.688631	0.0692898	0.113893	-0.114478	-0.407064	0.282609	0.263188	-0.0934579
RS-304010	CMS3	0.686745	0.711144	0.534822	0.777053	0.001	0.00132756	0.313255	0.288856	0.465178	0.222947	-0.40085	0.0538776	0.472518	0.360266	0.561159	0.224576	0.149755	0.699751	-1.00498	-0.224924	-0.426604	-0.0719155	-0.737801	-1.42668	0.192267	-0.697576	0.111089	-0.016624	0.0925019	0.388184
RS-306408	CMS4	0.627456	0.767783	0.700669	0.514239	0.001	0.00132756	0.372544	0.232217	0.299331	0.485761	1.03379	1.12735	1.06318	0.546578	-0.736052	0.472458	-0.00654664	-0.416615	-1.63468	0.429107	1.04135	-2.01329	0.603394	-0.705758	0.360813	0.10269	0.757103	0.745524	1.34947	1.08344
RS-306876	CMS4	0.65846	0.623476	0.736939	0.473095	0.001	0.00132756	0.34154	0.376524	0.263061	0.526905	0.640024	0.71102	0.544669	0.234791	0.425966	0.478814	0.648118	0.0718731	-0.515991	0.525397	0.63935	-0.915815	0.0426806	0.772169	-0.393578	-0.0334551	0.580702	0.98913	0.494537	0.977303
RS-306888	CMS4	0.576958	0.694998	0.720211	0.427665	0.001	0.00132756	0.423042	0.305002	0.279789	0.572335	1.66228	1.73306	2.02497	1.21768	1.58584	-0.221398	0.0114566	-0.287181	-0.810945	0.838977	1.1625	-1.42911	0.543991	1.82706	-0.225295	0.699402	2.76066	1.0032	0.754521	1.43224
RS-306889	NA	0.661067	0.621489	0.699383	0.656809	0.118881	0.129041	0.338933	0.378511	0.300617	0.343191	0.151153	0.0538776	0.104441	1.01331	0.603004	-1.08792	-1.01882	1.01525	-0.218905	-0.265372	-0.355609	0.792434	1.0156	1.00672	-0.935125	-0.535198	0.448895	0.473785	0.0254333	0.679907
RS-306972	CMS4	0.637904	0.755204	0.632615	0.550007	0.001	0.00132756	0.362096	0.244796	0.367385	0.449993	1.21226	1.24653	0.890113	0.196768	0.18133	0.0338983	-0.49509	0.586497	-1.53447	1.09308	0.959395	-1.56408	0.225509	-0.266603	1.59567	0.79819	1.37115	0.710997	0.914657	1.20427
RS-306973	CMS4	0.673306	0.735863	0.642913	0.584176	0.001	0.00132756	0.326694	0.264137	0.357087	0.415824	-0.0252934	0.413061	0.299115	-0.256654	-0.804721	0.319915	-0.0212766	1.19446	-1.1855	0.632694	0.356609	-1.00579	-0.593411	-0.170633	0.406422	0.162627	0.279992	0.848465	0.517521	1.31275
RS-306978	CMS2	0.835016	0.648241	0.763184	0.846556	0.001	0.00132756	0.164984	0.351759	0.236816	0.153444	-0.992513	-1.15184	-1.86118	-1.1654	-1.0515	-0.601695	-0.38707	-0.111077	0.179104	-0.623256	-0.802585	0.579755	-1.05738	0.571017	-2.39987	-0.940312	-2.37324	-1.90473	-1.01677	-1.50234
RS-306979	CMS4	0.672911	0.761136	0.710499	0.550905	0.001	0.00132756	0.327089	0.238864	0.289501	0.449095	0.656617	0.258776	1.43551	0.00570342	-0.759657	-0.304025	-0.461538	-0.92066	-0.643923	1.54503	1.28979	-3.16121	-0.0451766	0.188676	2.02634	0.747053	0.833268	1.0032	1.27826	2.52503
RS-306982	CMS4	0.696928	0.614711	0.736214	0.469996	0.001	0.00132756	0.303072	0.385289	0.263786	0.530004	0.501214	0.527347	0.801625	0.648289	0.860515	0.411017	0.802782	-0.0382701	0.0568586	0.726739	0.519383	-0.517723	-0.00399351	-0.345298	0.293971	0.96173	1.29301	0.473785	1.11737	0.553071
RS-306991	CMS4	0.685371	0.748809	0.758824	0.413637	0.001	0.00132756	0.314629	0.251191	0.241176	0.586363	1.12525	0.928163	1.7105	-0.568441	-0.679185	0.601695	0.817512	-0.96733	-0.80597	2.42102	1.61198	-3.02147	0.982029	1.28733	0.557667	1.01021	1.54755	1.19885	1.28655	1.62116
RS-307422	CMS3	0.73356	0.661702	0.638844	0.863471	0.016983	0.0195799	0.26644	0.338298	0.361156	0.136529	-0.85087	-0.833469	-0.718923	1.15399	0.468884	0.177966	-0.836334	0.4944	0.787491	-1.0398	-0.874225	0.842877	-0.204917	0.0650672	-0.978113	-0.894488	-0.195146	-0.794118	-0.415787	-1.45494
RS-307424	NA	0.666333	0.671576	0.695545	0.853465	0.557443	0.576372	0.333667	0.328424	0.304455	0.146535	-0.822946	-0.917551	-0.826895	0.629278	0.487124	-0.629237	-0.653846	0.44524	0.548685	-0.861333	-0.736902	0.48773	0.328341	0.580998	-1.78991	-0.779595	-0.810379	-0.310742	-0.547664	-0.299065
RS-307425	CMS4	0.61888	0.728059	0.665507	0.511929	0.001	0.00132756	0.38112	0.271941	0.334493	0.488071	0.519021	1.89061	1.51863	1.0019	0.180258	0.827331	1.62029	0.414748	-0.882729	0.46852	0.80778	-0.767894	1.04942	-0.131478	0.784142	0.919226	1.3822	0.926471	0.725132	-0.10781
RS-307426	CMS2	0.763964	0.665548	0.713356	0.872951	0.001998	0.0025335	0.236036	0.334452	0.286644	0.127049	-0.974707	-1.77469	-0.0319493	0.858365	0.744635	-0.864407	-0.528642	-0.854698	0.312011	-1.58099	-1.19835	-0.0725971	-1.05722	0.436276	-4.27033	-1.29064	-1.48323	-0.726982	-1.79032	-0.901535
RS-307430	CMS2	0.768044	0.644836	0.718189	0.828991	0.003996	0.00491482	0.231956	0.355164	0.281811	0.171009	-1.22683	-0.442449	-0.772781	0.280418	0.116953	-0.473517	-0.0679214	-0.365588	0.577114	-0.66361	-0.452077	0.0623722	-0.0134781	-0.0243762	-1.63761	-0.646107	-0.566496	-0.427749	-0.519781	-0.648865
RS-307646	CMS3	0.65441	0.810816	0.608608	0.749142	0.001	0.00132756	0.34559	0.189184	0.391392	0.250858	-0.0896398	0.180408	-0.146814	-0.0655894	-0.491416	0.195975	0.204583	0.482576	0.604833	0.56481	0.250228	-0.530675	-0.287907	-0.807102	0.452294	0.371327	0.305249	0.154092	0.500565	0.443591
RS-307650	CMS2	0.803409	0.612931	0.7295	0.841387	0.001	0.00132756	0.196591	0.387069	0.2705	0.158613	-0.822137	-0.880816	-0.565515	-1.23099	-0.520386	-0.682203	-0.527005	0.562228	0.651741	-0.50185	-0.691558	1.27914	-0.70161	-0.867754	-0.415858	-0.303752	-0.397987	-1.04348	-0.204785	-0.343124
RS-307651	CMS3	0.7545	0.650395	0.587124	0.802135	0.001	0.00132756	0.2455	0.349605	0.412876	0.197865	-0.616957	0.0285714	-0.297754	0.0988593	0.188841	0.908898	0.523732	0.679838	0.452736	-0.26186	-0.37268	-0.0903204	-0.280669	-1.66699	-0.518873	-0.289308	-0.786306	-0.189258	0.425961	-0.18725
RS-307653	CMS3	0.694098	0.670424	0.635873	0.900702	0.00899101	0.0106768	0.305902	0.329576	0.364127	0.0992979	-1.30575	-0.600816	-0.601506	-0.0446768	0.247854	-0.485169	-0.662029	0.882701	0.722814	-0.817374	-0.982451	0.562713	-0.759266	-0.481574	-1.09423	-0.746223	-0.495856	-1.43542	-0.564996	-0.832443
RS-307654	CMS2	0.755321	0.590279	0.748155	0.595432	0.001	0.00132756	0.244679	0.409721	0.251845	0.404568	0.285512	0.515102	0.48443	1.15209	0.508584	-0.295551	0.0605565	0.290915	-0.675906	0.181153	0.229312	1.03647	1.27742	0.0512476	-0.657274	-0.0623443	-0.211326	0.623402	0.824228	0.18024
RS-307655	CMS4	0.648419	0.680558	0.703407	0.563639	0.001	0.00132756	0.351581	0.319442	0.296593	0.436361	1.03136	0.608163	0.297839	1.03897	1.2103	-0.555085	0.129296	-0.214375	-0.373845	0.207177	0.185167	-0.13531	0.890178	1.79635	-0.107602	-0.281006	0.216851	0.55179	0.531839	0.593124
RS-307662	CMS4	0.705594	0.705932	0.634657	0.458137	0.001	0.00132756	0.294406	0.294068	0.365343	0.541863	0.195265	1.23837	1.04429	-0.00665399	0.0933476	1.40572	0.859247	0.341942	-0.814499	1.26454	0.814311	-0.657464	0.604268	-0.345681	1.22687	1.01038	1.25434	0.757033	1.2127	1.68858
RS-307667	CMS4	0.714765	0.761723	0.650884	0.568638	0.001	0.00132756	0.285235	0.238277	0.349116	0.431362	-0.0107244	0.969796	1.33962	-2.27471	-1.96245	1.04237	0.0180033	0.807405	-2.44918	1.15634	0.89028	-0.964213	0.146387	-2.01593	0.462779	0.087913	1.19712	0.299233	2.29107	0.713618
RS-307771	CMS3	0.673968	0.684128	0.63496	0.641955	0.027972	0.0317864	0.326032	0.315872	0.36504	0.358045	-0.0924727	0.489796	0.57547	0.465779	1.66094	0.595339	0.860065	-0.520535	0.688699	0.00465619	0.118662	-0.40184	0.219144	-0.395585	0.192792	0.476424	0.66397	0.0524297	0.532592	0.0297063
RS-307780	CMS4	0.677861	0.757163	0.714313	0.408568	0.001	0.00132756	0.322139	0.242837	0.285687	0.591432	1.15844	1.54041	1.97545	0.512357	-0.562232	-0.0879237	0.469722	-0.386745	-2.5963	2.3933	2.0969	-3.39025	1.615	1.09079	-0.0719528	0.728126	0.517561	1.60166	2.18331	1.85047
RS-307783	CMS2	0.785372	0.590393	0.691681	0.833319	0.001	0.00132756	0.214628	0.409607	0.308319	0.166681	-0.436058	-0.430204	-0.386922	-0.638783	0.362661	-0.0338983	-0.259411	0.5	0.787491	-0.31416	-0.517138	-0.0957737	-0.187071	-0.38023	0.0462647	-0.359206	-0.158051	-0.305627	-0.0936323	-0.408879
RS-307784	CMS3	0.716986	0.649723	0.624802	0.878427	0.001998	0.0025335	0.283014	0.350277	0.375198	0.121573	-0.714893	-0.31102	-0.648217	-0.378327	-0.258584	-0.325212	-0.689853	1.68295	0.453447	-0.446948	-0.804297	0.425699	-0.476476	-0.596737	-0.860682	-1.10501	-0.338003	-0.496803	-0.234175	0.0293725
RS-307790	CMS1	0.551999	0.818798	0.783305	0.651776	0.001	0.00132756	0.448001	0.181202	0.216695	0.348224	0.884864	0.715918	1.23003	0.506654	0.113734	0.295551	-0.135843	-1.9804	0.122246	0.783648	1.01284	-2.23483	0.510421	0.234357	0.548493	0.66354	1.24408	0.2711	0.447438	0.198932
RS-307829	CMS3	0.775185	0.622177	0.621351	0.84067	0.001	0.00132756	0.224815	0.377823	0.378649	0.15933	-0.762242	-0.249796	-0.251553	0.327947	-0.0354077	-0.125	-0.148118	0.893902	0.366027	-0.273461	-0.533297	0.912406	-0.500062	-0.462764	-0.0926606	-0.162129	-0.371152	-0.276854	-0.247739	-0.0584112
RS-307834	CMS2	0.794171	0.613824	0.741712	0.855837	0.001	0.00132756	0.205829	0.386176	0.258288	0.144163	-0.653784	-1.43918	-1.27453	-0.596008	-0.0246781	-0.269068	-0.210311	0.0600498	1.06752	-0.77934	-1.00295	-0.103954	-0.93981	-0.335317	-1.59856	-0.832725	-0.764207	-2.17647	-0.667483	-1.69292
RS-307836	CMS1	0.576854	0.692607	0.611505	0.632643	0.001	0.00132756	0.423146	0.307393	0.388495	0.367357	0.92412	1.15102	0.859057	0.143536	0.984979	-0.092161	-0.12275	1.14219	-0.328358	0.0977174	-0.0147925	-0.502727	-0.239611	0.667754	0.426606	0.989623	1.95166	0.331841	0.298606	0.34279
RS-307839	CMS1	0.566516	0.821564	0.642391	0.71062	0.001	0.00132756	0.433484	0.178436	0.357609	0.28938	0.578106	0.402449	0.428614	0.540875	-0.450644	-0.692797	-0.428805	-0.430305	0.811656	0.0343806	0.0604703	-0.506817	0.755397	0.294242	0.615072	-0.0849245	0.156077	0.0588235	0.0834589	-0.212951
RS-311510	CMS2	0.802744	0.63263	0.745807	0.835222	0.001	0.00132756	0.197256	0.36737	0.254193	0.164778	-0.841967	-0.490612	-0.63018	-0.98289	0.20279	-0.166314	-0.758592	0.736465	1.06041	-0.0983758	-0.534075	0.219836	-0.725696	-0.604031	-0.192005	-0.35987	-0.403118	-0.696292	-0.022419	-0.512016
RS-311518	CMS4	0.600531	0.78087	0.727384	0.501634	0.001	0.00132756	0.399469	0.21913	0.272616	0.498366	0.806354	1.2302	1.68897	0.918251	1.25644	0.00635593	-0.0761047	-1.36123	-0.79602	0.47338	0.997788	-0.0562372	0.665918	1.00749	0.648362	0.0899054	0.441002	0.728261	0.760173	0.641522
RS-311519	CMS3	0.762905	0.739011	0.581122	0.892688	0.001	0.00132756	0.237095	0.260989	0.418878	0.107312	-1.21064	-1.16327	-0.767506	0.0969582	-0.157725	-0.867585	-0.736498	0.417237	0.974414	-0.99039	-0.942775	0.268234	-0.855385	-0.105758	-0.585452	-0.997261	-0.652526	-1.36637	-0.71948	-1.08578
RS-311521	CMS2	0.744816	0.634763	0.716172	0.771752	0.001	0.00132756	0.255184	0.365237	0.283828	0.228248	-0.266896	0.119184	-0.511146	-0.612167	0.765021	0.215042	0.606383	0.152147	0.608387	-0.0943624	-0.14358	0.238923	0.863597	0.651631	0.0913499	-0.478084	-0.607143	0.0127877	-0.498304	0.0717623
RS-311523	CMS3	0.702846	0.724153	0.57998	0.651093	0.001	0.00132756	0.297154	0.275847	0.42002	0.348907	0.00708215	0.685714	0.433123	-0.981939	-0.805794	0.870763	0.581015	0.443995	-1.15707	0.637146	0.120063	-0.157805	-0.00661425	-1.12764	0.545872	0.316537	1.2721	0.274936	0.569141	1.14152
RS-311530	CMS4	0.66451	0.703442	0.728232	0.568849	0.001	0.00132756	0.33549	0.296558	0.271768	0.431151	0.701133	1.09143	0.956649	0.538023	-0.488197	0.197034	0.991817	0.582141	-1.17271	1.24979	1.1047	-0.687457	1.53675	0.824376	0.174705	-0.0591898	-0.146212	0.728261	0.852487	0.57777
RS-311531	CMS2	0.793639	0.62635	0.688276	0.716593	0.001	0.00132756	0.206361	0.37365	0.311724	0.283407	-0.283488	0.00734694	-0.269931	0.668251	-0.0622318	-0.625	0.207856	0.65308	-0.068941	-0.559292	-0.381771	1.09373	0.913516	0.379463	-1.21245	-1.26739	-0.541634	0.0191816	0.16899	-0.339453
RS-311533	CMS4	0.725698	0.777093	0.77013	0.439565	0.001	0.00132756	0.274302	0.222907	0.22987	0.560435	0.840753	1.46041	2.0322	-1.10646	-2.47532	0.699153	0.306874	-1.91008	-2.92111	3.69427	2.90726	-8.52931	1.3533	1.581	1.05439	1.03379	2.50533	1.19054	2.27562	1.2994
RS-311537	CMS4	0.713216	0.721759	0.741171	0.422559	0.001	0.00132756	0.286784	0.278241	0.258829	0.577441	0.769122	0.658776	0.871224	1.0865	0.357296	0.149364	0.133388	-0.762601	-1.44989	1.18199	1.23458	-0.938309	0.748409	0.746449	1.24679	1.0733	0.133583	0.769182	1.24284	0.95494
RS-311541	CMS1	0.65779	0.722737	0.688471	0.673427	0.032967	0.0372841	0.34221	0.277263	0.311529	0.326573	-0.048361	0.572245	-0.0342466	-0.639734	-1.17597	0.0211864	1.04173	1.45146	-1.9005	0.381259	0.439985	-0.785617	1.6945	-0.252783	-0.864875	-0.71999	-0.923244	-0.439898	0.431989	0.784045
RS-311542	CMS2	0.804551	0.590693	0.711947	0.813089	0.001	0.00132756	0.195449	0.409307	0.288053	0.186911	-0.489478	-0.431837	-0.507658	0.658745	-0.385193	-0.543432	0.42144	0.444617	0.880597	-0.392641	-0.634344	1.30913	0.195932	-0.167946	-1.31389	-0.452515	-1.30446	-0.480179	-0.0578372	-1.33611
RS-311544	CMS1	0.635292	0.720177	0.666096	0.754997	0.00599401	0.00722628	0.364708	0.279823	0.333904	0.245003	0.00303521	0.257143	0.561601	0.203422	0.993562	-0.253178	-0.00409165	0.443995	0.535892	-0.207742	-0.223221	-1.23142	0.0625234	-0.153743	-0.485583	0.210443	-0.0562352	-0.16624	0.216466	-0.297397
RS-311545	CMS3	0.656059	0.731109	0.584107	0.874327	0.001	0.00132756	0.343941	0.268891	0.415893	0.125673	-0.524282	-0.462041	-0.279205	-1.18156	-0.198498	-0.414195	-0.478723	1.37554	0.406539	-0.657495	-0.840305	-0.0569189	-0.505928	-1.00019	0.0779817	-0.554126	-0.282755	-0.659207	-0.222871	-0.838117
RS-311548	CMS3	0.727022	0.679336	0.605591	0.900617	0.001	0.00132756	0.272978	0.320664	0.394409	0.0993831	-1.01963	-0.977959	-0.217604	0.201521	0.51824	-0.476695	-1.12602	0.681083	0.229566	-1.01739	-0.947287	-0.0105658	-1.01685	-0.283493	-0.173132	-0.772456	-1.49073	-0.797954	-0.252261	-1.38485
RS-311549	CMS4	0.616567	0.742715	0.665778	0.477735	0.001	0.00132756	0.383433	0.257285	0.334222	0.522265	0.869486	1.25469	1.63784	0.493346	-0.569742	0.565678	0.648936	0.117922	-1.48685	0.809447	0.991696	-2.01057	0.591289	0.929559	0.169725	0.330317	1.49901	0.804987	0.242841	1.25701
RS-311550	NA	0.711128	0.649939	0.722764	0.841928	0.0869131	0.0952994	0.288872	0.350061	0.277236	0.158072	-0.0969243	-0.457143	-0.190292	-0.771863	0.637339	-0.354873	-0.237316	0.556005	1.04478	-0.227244	-0.559703	-0.0596455	-0.00648945	-0.202495	-0.176016	0.0907355	0.273283	-0.505754	-0.151281	-0.398198
RS-311551	CMS1	0.601647	0.704424	0.713592	0.607983	0.001	0.00132756	0.398353	0.295576	0.286408	0.392017	-0.200526	-0.154286	-0.0677699	0.193916	1.12661	0.125	0.363339	-0.0955196	-0.28145	0.17137	0.488175	-0.0664622	0.310371	0.769098	-0.0677588	-0.5523	0.927979	0.455243	0.300113	0.430574
RS-311552	CMS4	0.702292	0.724546	0.720042	0.41245	0.001	0.00132756	0.297708	0.275454	0.279958	0.58755	1.55706	0.932245	1.29112	1.27376	0.612661	0.264831	0.171031	-0.987243	-0.866382	1.33125	1.2136	-1.64997	1.57806	1.35144	1.69397	0.780757	0.736582	1.12532	1.14525	0.883845
RS-311555	CMS1	0.494915	0.818508	0.751277	0.742092	0.001	0.00132756	0.505085	0.181492	0.248723	0.257908	0.925739	0.182041	1.30141	0.526616	-0.0257511	-1.17161	-1.36088	-1.17455	0.566453	-0.563462	0.232735	-0.709271	0.293024	0.0132438	-0.441547	0.0852565	0.274862	0.531969	-0.0322155	0.146862
RS-311559	CMS3	0.728287	0.652412	0.640874	0.812908	0.001	0.00132756	0.271713	0.347588	0.359126	0.187092	-0.686564	-0.472653	-0.480771	1.19202	-0.421674	0.116525	-0.183306	0.0158681	0.40796	-0.312529	-0.38226	0.405249	-0.19356	-0.466987	-0.852031	-0.141541	-0.736977	-0.305627	0.388282	-0.0544059
RS-311560	NA	0.730104	0.73997	0.75331	0.774945	0.998002	1	0.269896	0.26003	0.24669	0.225055	-0.302104	-0.361633	-0.233089	-0.877376	-0.793991	-1.70657	-1.95254	-0.196329	-0.248756	0.11976	-0.0432439	0.0439673	-0.142144	0.192131	0.611402	0.423792	0.216062	0.336317	0.1185	0.061749
RS-311561	CMS3	0.735957	0.694449	0.578616	0.580696	0.001	0.00132756	0.264043	0.305551	0.421384	0.419304	0.419061	1.01796	0.59036	0.310837	-0.0890558	0.963983	0.653846	0.550404	-0.37882	0.595068	0.181611	0.238923	0.563085	-0.878503	0.530668	0.64096	0.571626	0.497442	0.855501	0.656876
RS-311562	CMS4	0.726134	0.653957	0.755542	0.489895	0.001	0.00132756	0.273866	0.346043	0.244458	0.510105	0.257993	0.391837	0.256913	-0.107414	0.300429	0.551907	0.651391	-0.197573	-0.256574	0.829028	0.52305	0.615883	0.496443	0.32572	0.160288	0.319525	0.751579	0.414322	1.01601	0.585113
RS-311563	CMS2	0.784078	0.6199	0.707723	0.78956	0.001	0.00132756	0.215922	0.3801	0.292277	0.21044	-0.736342	-0.290612	0.379946	-0.297529	0.582618	-0.0741525	0.0761047	0.516179	0.722814	0.00644342	-0.353342	-0.0698705	-0.213154	-1.37793	-0.227392	0.0885771	-0.0451855	-0.203325	0.0318387	-0.0283712
RS-311564	CMS4	0.708863	0.614641	0.717823	0.481671	0.001	0.00132756	0.291137	0.385359	0.282177	0.518329	0.889316	1.18122	0.843827	0.953422	1.00429	-0.0169492	-0.311784	0.501867	-1.18053	0.705004	0.579731	0.242331	-0.05541	0.777543	0.488467	1.02266	0.662391	0.576726	0.969668	0.471963
RS-311566	CMS4	0.746872	0.635738	0.807277	0.533963	0.001	0.00132756	0.253128	0.364262	0.192723	0.466037	0.436058	0	0.503318	0.0551331	0.317597	0.240466	0.0597381	-0.618855	0.81592	1.04118	0.822127	0.368439	0.373019	0.825144	0.582307	0.750374	0.794199	0.418798	1.07253	0.51769
RS-311567	CMS2	0.795457	0.653953	0.730749	0.872746	0.001	0.00132756	0.204543	0.346047	0.269251	0.127254	-1.11675	-1.00163	-0.736706	0.750951	0.321888	-1	-1.44763	0.154636	0.544421	-0.740209	-1.01966	0.370484	-0.509672	0.130326	-0.811664	-0.342271	-0.711326	-1.62788	-0.113979	-1.16822
RS-311568	NA	0.703836	0.654985	0.715682	0.684096	0.402597	0.42122	0.296164	0.345015	0.284318	0.315904	-0.00829624	0.137959	-0.392538	1.05894	0.780043	0.120763	0.630933	0.261045	0.42715	-0.318048	0.12582	0.586571	1.02122	0.549136	-1.33722	-0.226548	-0.217245	0.171995	0.121138	-0.396529
RS-311569	CMS1	0.633017	0.741745	0.68882	0.717255	0.001	0.00132756	0.366983	0.258255	0.31118	0.282745	0.143869	0.707755	0.232494	1.33175	-0.542918	0.699153	1.1252	0.686061	-0.858564	-0.00816794	0.236625	0.133947	1.35942	0.601727	-0.746396	-0.532044	-0.199092	-0.0722506	0.278259	0.309079
RS-311570	NA	0.670814	0.690039	0.713281	0.688651	0.733267	0.749681	0.329186	0.309961	0.286719	0.311349	0.0779037	0.721633	0.206798	1.11217	1.00751	0.0699153	-0.390344	0.251089	-0.0390903	-0.194823	0.134733	0.375937	0.863721	1.17217	-0.206684	-0.260086	-0.428374	-0.0191816	0.151658	-0.0153538
RS-311571	CMS1	0.595725	0.762301	0.680558	0.612035	0.001	0.00132756	0.404275	0.237699	0.319442	0.387965	0.357548	0.440816	0.701906	0.346958	0.805794	0.0699153	-0.0392799	-0.519291	0.442075	0.565532	0.506446	-1.9199	0.193061	-0.410557	0.274836	0.675328	0.491515	0.654731	0.742464	0.727303
RS-311572	CMS3	0.661965	0.709124	0.552345	0.679644	0.001	0.00132756	0.338035	0.290876	0.447655	0.320356	0.474504	1.44571	0.506722	-0.513308	0.0751073	-0.103814	-0.316694	1.30647	-1.16063	0.0923557	-0.166719	0.187117	-0.0177212	0.35643	0.522805	0.831562	2.02032	0.076087	0.0695177	0.717957
RS-311573	CMS1	0.621978	0.713798	0.66525	0.815151	0.00599401	0.00722628	0.378022	0.286202	0.33475	0.184849	0.130514	0.206531	0.722241	0.0807985	1.96352	-0.489407	-0.506547	0.123522	0.683724	-0.758803	-0.512114	-0.116905	-0.1998	0.526488	-0.655177	0.0488959	0.521507	-0.408568	-0.180671	-0.351469
RS-311574	NA	0.687199	0.7118	0.694188	0.792335	0.78022	0.795288	0.312801	0.2882	0.305812	0.207665	-0.192028	-0.162449	-0.295456	-0.11597	0.167382	-0.215042	-0.331424	0.179527	0.713575	-0.0784968	-0.289215	-0.288003	0.334956	0.506526	0.53329	-0.392578	0.390884	-0.384271	0.15731	-0.223298
RS-311575	CMS1	0.632137	0.754631	0.65519	0.760081	0.00599401	0.00722628	0.367863	0.245369	0.34481	0.239919	0.191623	0.16898	1.18995	0.857414	1.91309	-1.00212	-0.833061	-0.479465	0.387349	-0.855846	-0.160384	0.365712	0.918507	0.47428	-0.408257	-0.454176	-0.869179	-0.496803	-0.296722	-0.040721
RS-311578	CMS4	0.710051	0.67926	0.786258	0.632562	0.001	0.00132756	0.289949	0.32074	0.213742	0.367438	0.0783084	-0.220408	-0.57045	-0.173954	-0.853004	0.205508	0.0924714	0.180772	-0.406539	0.602781	0.548479	0.453647	0.747785	-0.827831	0.150328	0.52009	-0.157261	0.607417	0.456104	1.11015
RS-311579	CMS4	0.752576	0.701596	0.696319	0.558141	0.001	0.00132756	0.247424	0.298404	0.303681	0.441859	-0.557467	0.291429	1.31715	-1.78802	-0.949571	2.03072	0.671849	-0.328874	-0.772566	1.31965	1.01126	-1.37321	0.229252	-1.1975	-0.184928	-0.473601	1.41338	0.016624	2.57216	0.604473
RS-311581	CMS4	0.639986	0.736	0.707291	0.440548	0.001	0.00132756	0.360014	0.264	0.292709	0.559452	0.872724	0.973878	1.30116	1.14449	0.827253	1.02648	0.806874	-0.780647	-1.24307	1.19496	1.20413	-1.97716	1.21178	0.548752	1.17523	1.04541	0.239345	0.699488	0.979088	0.877503
RS-311582	CMS2	0.737826	0.648623	0.727302	0.870609	0.001	0.00132756	0.262174	0.351377	0.272698	0.129391	-0.657831	-1.04327	-0.401557	-0.980038	0.291845	-0.842161	-1.24304	-0.466397	0.546553	-0.712492	-0.806764	-0.743354	-0.948484	-1.2881	-0.975229	-1.21991	-1.39483	-0.521739	0.254145	-1.03505
RS-311583	CMS4	0.708049	0.699318	0.79367	0.604113	0.001	0.00132756	0.291951	0.300682	0.20633	0.395887	0.263254	0.232653	0.129116	-0.0855513	-0.881974	-0.526483	-1.43372	-0.664281	-1.78536	1.10182	0.930874	-1.51772	0.237739	-0.892322	1.03394	1.05155	0.375099	0.811381	0.417295	1.65287
RS-311584	CMS3	0.712163	0.725333	0.590179	0.892851	0.001	0.00132756	0.287837	0.274667	0.409821	0.107149	-0.77762	-0.757551	0.111418	1.76521	0.861588	-0.775424	-0.783961	0.826073	-0.0305615	-1.27055	-1.2108	-0.030334	-0.773243	-0.863916	-1.98493	-1.0034	0.296567	-0.949488	-0.68896	-0.781375
RS-311637	CMS3	0.709412	0.754686	0.657115	0.775004	0.003996	0.00491482	0.290588	0.245314	0.342885	0.224996	-0.204573	-0.206531	-0.383094	0.40019	-0.262876	0.304025	0.0900164	-0.996577	0.641791	0.436099	-0.0480895	-0.302318	0.15974	-1.42015	0.322543	0.35489	0.18528	0.216752	0.226639	0.435915
RS-311638	CMS4	0.69808	0.74575	0.680045	0.432255	0.001	0.00132756	0.30192	0.25425	0.319955	0.567745	0.820113	1.42612	2.04437	0.690114	0.849785	0.311441	0.494272	-0.330741	-1.68159	1.18398	1.31344	-2.72972	-0.0531636	1.79405	1.18624	1.14071	0.179755	1.51662	1.4139	0.631509
RS-311639	CMS3	0.705073	0.72229	0.552353	0.659398	0.001	0.00132756	0.294927	0.27771	0.447647	0.340602	-0.0426953	0.139592	0.101634	0.796578	0.407725	0.704449	0.809329	-0.32514	-0.430704	0.220064	0.240292	-0.347307	0.475103	-0.293858	-0.635518	0.227544	0.684491	-0.0632992	0.779766	0.258011
RS-311641	CMS2	0.817876	0.570346	0.717914	0.822269	0.001	0.00132756	0.182124	0.429654	0.282086	0.177731	-0.640429	-0.493878	-0.725645	-0.390684	-0.0590129	-0.0815678	-0.49018	0.290915	-0.325515	-0.298451	-0.517804	0.212338	0.87982	-0.623608	-0.740629	-0.284825	-0.141871	-0.612532	-0.26168	-0.280708
RS-311642	NA	0.709721	0.65934	0.745061	0.690504	0.270729	0.287302	0.290279	0.34066	0.254939	0.309496	0.430797	-0.22449	0.0272696	-0.274715	0.76824	-0.637712	-0.251227	-0.379278	0.724236	0.133681	-0.0936562	0.521132	-0.198053	0.723417	0.189908	0.654076	0.404301	0.118286	0.23945	0.0764352
RS-311645	CMS2	0.816753	0.637732	0.694235	0.871852	0.001998	0.0025335	0.183247	0.362268	0.305765	0.128148	-0.825779	-1.27347	-0.115673	-0.23289	0.248927	-0.592161	-0.618658	0.404169	1.10092	-0.853338	-1.05716	0.732447	-1.2007	0.242418	-0.79882	-0.620704	-1.18331	-1.25128	-0.702901	-1.29239
RS-311650	CMS2	0.759685	0.60981	0.718217	0.714386	0.002997	0.00373446	0.240315	0.39019	0.281783	0.285614	0.224808	-0.0440816	0.473369	-0.343156	0.758584	0.0963983	0.0630115	0.475109	0.908316	0.203226	-0.166252	0.772665	0.117434	-0.639731	0.0111402	0.719658	0.38457	-0.0601023	0.0389977	0.00700935
RS-311651	CMS4	0.745088	0.64632	0.722549	0.612922	0.001	0.00132756	0.254912	0.35368	0.277451	0.387078	0.303318	0.0677551	0.40428	0.745247	-0.124464	-0.877119	-0.130115	0.7514	-0.584222	-0.00913994	0.026262	0.225971	0.927243	0.0239923	-0.118611	0.0744646	0.156077	0.391304	-0.0476639	0.422897
RS-311652	CMS1	0.564009	0.831533	0.797377	0.796521	0.001	0.00132756	0.435991	0.168467	0.202623	0.203479	0.388709	-0.813061	0.602357	0.00570342	-1.10837	-0.870763	-1.18003	-1.73833	1.30206	0.248315	0.322668	-1.37662	-0.473481	-0.275816	-0.389384	-0.00572804	-0.585438	0.67711	-0.446307	0.15988
RS-311653	CMS2	0.760618	0.61192	0.739782	0.639754	0.001	0.00132756	0.239382	0.38808	0.260218	0.360246	0.118778	0.254694	-0.3494	0.478137	0.139485	-0.526483	-0.36252	0.524269	-0.238095	0.245022	0.0720065	0.641104	0.839012	0.00978887	-0.15426	-0.19384	-0.263812	0.382992	0.725885	-0.223965
RS-311654	CMS4	0.692875	0.732075	0.745756	0.366313	0.001	0.00132756	0.307125	0.267925	0.254244	0.633687	1.34217	1.66939	1.48077	-0.0807985	0.0525751	0.951271	0.8527	-1.1982	-1.39446	2.05185	1.81572	-1.27846	0.959566	-0.0612284	1.4481	0.923377	0.862865	0.823529	2.17502	1.23498
RS-311656	CMS2	0.823458	0.618109	0.744264	0.670484	0.001	0.00132756	0.176542	0.381891	0.255736	0.329516	0.00182113	-0.341224	-0.338424	0.725285	0.0171674	0.315678	0.961538	-0.780025	0.135039	0.121171	0.0268621	-0.154397	0.949332	0.482726	0.483748	-0.362859	-0.10517	0.235934	0.489638	0.141522
RS-311910	CMS4	0.686568	0.746193	0.707103	0.394356	0.001	0.00132756	0.313432	0.253807	0.292897	0.605644	1.21429	1.81224	2.6295	0.28327	-1.16094	0.736229	0.163666	-0.307094	-2.3177	2.19918	1.74915	-3.23211	0.588294	0.302687	1.00747	1.00988	3.28275	1.08632	1.99567	1.42023
RS-311912	CMS3	0.673493	0.728509	0.613453	0.779304	0.001	0.00132756	0.326507	0.271491	0.386547	0.220696	0.0989478	0.263673	0.438654	1.2538	0.496781	-0.0709746	0.954173	1.23055	0.341151	-0.300395	-0.331381	-0.100545	1.02858	-0.335317	-1.06566	-0.909763	-1.43824	-0.0319693	0.270723	-0.288051
RS-311913	CMS2	0.795248	0.643327	0.740685	0.829132	0.001	0.00132756	0.204752	0.356673	0.259315	0.170868	-0.790571	-0.755918	-0.989917	-0.337452	0.409871	0.335805	0.49509	-0.404169	0.400142	-0.350281	-0.602647	0.444104	0.692125	0.470825	-1.58047	-1.10684	-1.26973	-0.480179	-0.577054	-1.00601
RS-311914	CMS3	0.792645	0.684867	0.658726	0.907432	0.001	0.00132756	0.207355	0.315133	0.341274	0.0925681	-1.25111	-1.11837	-0.962946	-0.169202	-0.190987	-0.610169	-1.48445	0.595208	-0.312722	-0.903286	-1.23045	0.133265	-0.879583	-1.21516	-1.01822	-1.13274	-0.374704	-1.36061	-0.386775	-0.986983
RS-311916	CMS4	0.683793	0.705162	0.768789	0.401229	0.001	0.00132756	0.316207	0.294838	0.231211	0.598771	0.801093	1.12327	0.56509	-0.0931559	0.30794	0.840042	0.737316	-0.397946	-1.59915	1.83838	1.53968	-2.14281	0.136279	-0.752207	0.982569	1.21742	0.298145	1.25256	1.57969	1.27704
RS-311917	CMS4	0.684086	0.676032	0.725686	0.592754	0.001	0.00132756	0.315914	0.323968	0.274314	0.407246	0.83792	0.0587755	0.503403	0.142586	0.690987	0.121822	-0.00245499	-0.419104	0.402985	0.596134	0.421403	-0.275733	-0.233995	0.496545	0.421101	0.887016	0.53532	0.502558	0.744725	0.398531
RS-311919	CMS4	0.647882	0.680527	0.667251	0.478619	0.001	0.00132756	0.352118	0.319473	0.332749	0.521381	1.1807	0.923265	0.89207	0.775665	1.68991	0.271186	0.625205	-0.274113	0.0021322	0.456636	0.509247	-0.777437	0.777237	0.717658	1.33958	0.832559	1.02348	0.842072	0.329503	0.726636
RS-311920	CMS4	0.614422	0.768915	0.710575	0.485514	0.001	0.00132756	0.385578	0.231085	0.289425	0.514486	1.07467	0.257959	1.32958	1.09696	0.133047	-0.15572	0.0777414	-1.01525	-0.561478	0.900147	1.04571	-0.963531	1.07638	0.461612	0.916252	0.810643	0.605564	1.39642	0.844951	1.11248
RS-311921	CMS4	0.710177	0.773877	0.753364	0.404844	0.001	0.00132756	0.289823	0.226123	0.246636	0.595156	1.46277	1.38041	1.81907	-0.370722	-0.684549	0.371822	0.553191	-1.90946	-2.23596	3.1065	2.60034	-5.63088	1.85573	1.93148	1.32333	0.250955	0.901934	1.14066	2.77638	1.91622
RS-311922	CMS3	0.731325	0.728652	0.579732	0.766088	0.001	0.00132756	0.268675	0.271348	0.420268	0.233912	-0.33448	0.0759184	0.874287	1.57129	1.97961	0.0519068	-0.10802	0.035781	-0.220327	-0.23038	-0.250739	0.176892	0.0260826	0.129175	0.289515	0.526565	0.245659	0.164322	0.029578	-0.886182
RS-311924	CMS4	0.688135	0.749936	0.679852	0.393184	0.001	0.00132756	0.311865	0.250064	0.320148	0.606816	1.1204	1.52	1.29571	-0.664449	-0.687768	0.561441	0.424714	-0.353143	-1.8607	1.86807	1.17301	-2.01534	0.647822	0.69501	1.26566	1.26025	2.01835	1.13299	1.45497	1.67957
RS-311925	CMS2	0.765581	0.657536	0.7481	0.813933	0.022977	0.0263117	0.234419	0.342464	0.2519	0.186067	-0.291582	-0.288163	-0.587212	-0.0142586	0.0751073	-0.148305	0.659574	0.285937	0.52452	-0.0920421	-0.206506	-0.896046	1.00387	-0.590979	-2.08453	-0.772622	-1.30091	-0.336317	-0.848719	-0.438585
RS-311926	CMS2	0.770441	0.574059	0.744161	0.723718	0.001	0.00132756	0.229559	0.425941	0.255839	0.276282	-0.00708215	-0.314286	0.203395	-0.20057	0.410944	0.173729	0.219313	0.110454	0.223881	0.227965	-0.239181	0.373892	0.179209	-0.410557	0.142726	0.148348	-0.117009	0.136189	-0.0849661	-0.396529
RS-311928	CMS4	0.668806	0.767086	0.72883	0.642316	0.001	0.00132756	0.331194	0.232914	0.27117	0.357684	-0.151153	0.130612	0.22909	0.496198	-1.57725	0.957627	0.205401	-1.61948	0.752665	0.982619	1.37608	-0.0555556	-0.243604	-0.589443	0.166317	-0.356218	-0.379834	0.722506	1.47005	-0.459279
RS-311931	NA	0.706356	0.70267	0.712811	0.837833	0.996004	1	0.293644	0.29733	0.287189	0.162167	0.0212465	-0.497959	-0.166383	0.98289	0.658798	-0.288136	-0.248773	-0.111077	0.565032	-0.36715	-0.523383	-0.601568	-0.447772	-0.965643	-0.203014	0.305247	0.89562	0.076087	-0.545403	-0.646195
RS-311932	CMS1	0.653802	0.811712	0.764678	0.831543	0.002997	0.00373446	0.346198	0.188288	0.235322	0.168457	-0.121206	-0.640816	0.0900621	0.888783	-0.786481	-0.956568	-1.15712	-1.66366	1.285	-0.321779	-0.253984	-0.800613	-0.270685	0.134549	-0.691088	-0.620704	-0.1691	-0.418159	-0.907498	-0.256342
RS-311933	CMS4	0.655505	0.713599	0.683602	0.442907	0.001	0.00132756	0.344495	0.286401	0.316398	0.557093	0.908741	1.06041	0.781971	0.282319	0.712446	0.912076	0.671031	0.123522	-0.230988	0.877142	0.659119	-0.649284	0.641707	0.0397313	0.572346	1.06035	1.19396	0.586957	1.24887	0.884846
RS-311934	CMS2	0.736576	0.622288	0.715622	0.809351	0.001	0.00132756	0.263424	0.377712	0.284378	0.190649	-0.238972	-0.476735	-0.544499	1.10837	0.521459	-0.450212	0.227496	0.616366	0.000710732	-0.418007	-0.504112	0.929448	0.719456	0.733013	-1.32464	-0.887847	-0.618982	-0.200128	-0.0397513	-0.48498
RS-312010	CMS3	0.779793	0.662047	0.622531	0.825899	0.001	0.00132756	0.220207	0.337953	0.377469	0.174101	-0.542088	-0.639184	-0.160767	0.175856	1.45494	0.0783898	0.00900164	0.223086	-0.201848	-0.354984	-0.772444	0.53272	-0.541994	-0.508061	0.00327654	-0.343434	-0.882202	-0.503197	0.326112	-0.723965
RS-312012	CMS4	0.730228	0.806886	0.785233	0.62145	0.001	0.00132756	0.269772	0.193114	0.214767	0.37855	0.322339	1.08735	-0.204926	-1.40209	-1.73927	0.786017	0.626841	-1.84225	-1.14357	1.15284	1.87934	-1.10395	-0.0871084	-1.14491	0.412713	0.488544	0.811563	0.436701	0.685946	-0.224633
RS-312014	CMS2	0.796032	0.588351	0.740014	0.66481	0.001	0.00132756	0.203968	0.411649	0.259986	0.33519	0.279442	0.0897959	0.244406	0.980989	0.842275	0.378178	0.799509	-0.0687617	-0.952381	0.0330323	-0.112572	1.05896	1.01685	0.139155	-0.610354	-0.305081	-0.736582	0.303069	0.386021	-0.145527
RS-312025	CMS4	0.66939	0.693235	0.719632	0.49893	0.001	0.00132756	0.33061	0.306765	0.280368	0.50107	0.510522	1.11102	1.25998	1.88498	0.915236	-0.912076	-0.105565	-0.396702	-1.16773	0.446509	0.632977	0.032379	0.834519	-0.263916	0.910485	1.00125	0.136346	0.940537	1.20931	0.581776
RS-312029	CMS2	0.71591	0.604822	0.714921	0.700887	0.001	0.00132756	0.28409	0.395178	0.285079	0.299113	0.0580737	-0.0130612	0.190462	1.0808	0.650215	-0.353814	-0.288052	0.137834	0.272921	-0.314944	-0.195881	0.662236	0.940347	-0.366795	-0.506815	-0.449361	-0.730663	0.340153	0.23003	-0.187583
RS-312032	CMS4	0.697358	0.798685	0.807985	0.522035	0.001	0.00132756	0.302642	0.201315	0.192015	0.477965	1.04027	1.04735	0.950523	-0.291825	-2.64378	-0.426907	0.01473	-2.43777	-1.77399	3.99559	2.88503	-14.9813	1.06053	0.615547	0.40983	0.96256	0.992699	1.58951	1.39167	2.2757
RS-312185	CMS3	0.685392	0.807415	0.638304	0.707094	0.001	0.00132756	0.314608	0.192585	0.361696	0.292906	0.231283	0.075102	0.00463711	1.52471	0.880901	-0.834746	0.0474632	-1.02894	0.508173	0.00565955	0.25863	0.896728	1.22201	0.278503	-0.306029	-0.454342	-1.01914	0.19757	-0.103052	-0.088785
RS-312187	CMS2	0.787831	0.595925	0.717495	0.750626	0.001	0.00132756	0.212169	0.404075	0.282505	0.249374	0.105423	0.145306	-0.134391	1.07034	0.381974	-0.416314	0.223404	0.615744	-0.397299	-0.177923	-0.327958	1.20552	0.976538	0.0385797	-1.36396	-0.749709	-1.32459	-0.0415601	-0.102675	-0.133178
RS-312188	CMS2	0.775001	0.592841	0.686358	0.705316	0.001	0.00132756	0.224999	0.407159	0.313642	0.294684	-0.0507892	-0.23102	-0.690249	-0.123574	-0.386266	0.0815678	0.922259	0.946795	-0.182658	-0.179836	-0.101303	0.920586	0.987146	0.419386	0.326474	-0.536527	0.163575	-0.0658568	-0.334778	0.136182
RS-312189	CMS4	0.609125	0.722121	0.742449	0.527666	0.001	0.00132756	0.390875	0.277879	0.257551	0.472334	0.260421	0.316735	0.986344	-0.0941065	0.839056	0.0201271	-0.0400982	-0.546049	-0.422175	0.606262	0.566816	-0.486367	0.0298265	0.0166987	0.301048	0.239167	-0.193173	0.617647	1.00622	0.49733
RS-312190	CMS1	0.616114	0.762849	0.695578	0.623143	0.001	0.00132756	0.383886	0.237151	0.304422	0.376857	0.178268	1.29959	1.58883	0.36692	0.170601	0.706568	0.696399	-0.47262	-0.571429	-0.464255	1.11271	-0.234151	0.328841	0.329175	1.32647	0.294289	0.0751776	0.497442	0.875094	0.190587
RS-312191	CMS3	0.67148	0.747796	0.575953	0.633369	0.001	0.00132756	0.32852	0.252204	0.424047	0.366631	0.36726	0.676735	0.929422	0.637833	0.464592	0.169492	0.454173	-0.0308027	-0.510306	0.531637	0.23558	-0.628153	-0.0395607	0.191363	0.35426	0.59912	0.594515	0.521739	0.661454	0.688251
RS-312192	CMS4	0.605356	0.726897	0.775576	0.525358	0.001	0.00132756	0.394644	0.273103	0.224424	0.474642	0.658236	0.630204	1.3574	1.26521	1.86266	0.5	0.381342	-2.00716	0.39801	0.879253	1.44314	-1.30913	0.902783	1.42131	0.135387	0.461647	-0.226322	0.961637	0.997174	0.179907
RS-312193	CMS1	0.61351	0.798939	0.668384	0.871404	0.001	0.00132756	0.38649	0.201061	0.331616	0.128596	-0.319506	-0.316735	-0.231983	1.02757	0.258584	-1.33051	-1.38789	-0.585874	0.984364	-0.433183	-0.555769	-4.11622	-0.591913	-0.574856	-1.0017	-0.331977	0.858129	-0.560102	-0.072532	-0.780708
RS-312194	CMS3	0.778246	0.663168	0.645029	0.872017	0.001998	0.0025335	0.221754	0.336832	0.354971	0.127983	-1.39842	-0.839184	-0.594529	0.543726	0.804721	-0.127119	0.152209	-0.341942	0.0632552	-1.07959	-1.20264	0.550443	-0.698864	-0.314587	-1.33827	-0.949278	-0.775651	-1.32481	-0.982102	-1.51769
RS-312195	NA	0.705206	0.745066	0.770656	0.799133	0.406593	0.425026	0.294794	0.254934	0.229344	0.200867	-0.608863	-1.15429	-1.08564	0.29943	-1.00215	-0.0889831	-0.618658	-1.57343	0.321962	-0.0450726	0.441541	-0.24165	-0.976738	0.00710173	-0.646265	-0.334468	-1.41851	-1.20205	0.0578372	-1.09179
RS-312196	NA	0.729656	0.720255	0.71556	0.79715	0.965035	0.976132	0.270344	0.279745	0.28444	0.20285	-0.36807	-0.567347	-0.119927	2.26806	0.476395	-0.864407	0.0548282	-0.908836	0.294243	-0.392578	-0.202994	0.271643	0.615625	-0.204031	-0.56422	-0.462145	-0.815114	-0.0134271	-0.262811	-0.586449
RS-312198	CMS3	0.75504	0.673609	0.594679	0.854199	0.001	0.00132756	0.24496	0.326391	0.405321	0.145801	-0.656617	-0.577143	0.0755977	0.160646	0.359442	0.0508475	-0.144845	0.769446	0.938877	-0.57776	-0.700782	0.43456	-0.366654	-0.772937	-0.531717	-0.253113	-0.451263	-0.379156	-0.112849	-0.286048
RS-312199	CMS1	0.572922	0.797352	0.717728	0.860477	0.001	0.00132756	0.427078	0.202648	0.282272	0.139523	-0.00910563	-1.03102	0.0312686	1.05038	-0.533262	-0.974576	-0.922259	0.140946	0.693674	-0.725253	-0.457901	-0.667007	-0.632347	-0.68618	-0.642595	-0.586004	-0.562549	-0.219949	-0.609457	-0.24466
RS-312200	CMS1	0.596565	0.776253	0.663941	0.620292	0.001	0.00132756	0.403435	0.223747	0.336059	0.379708	0.514569	0.434286	0.650855	-0.0095057	0.189914	-0.627119	0.234861	-0.222464	0.49467	0.315477	0.243915	-0.354806	0.157369	0.571017	0.830537	0.944961	0.693567	0.517263	0.494537	0.227303
RS-312201	NA	0.786402	0.699344	0.712313	0.90892	0.447552	0.465996	0.213598	0.300656	0.287687	0.09108	-1.33084	-0.820408	-0.533013	-0.451521	-0.494635	-1.17055	-0.146481	0.0476042	1.1258	-1.15883	-1.23909	-0.600204	0.0987146	-0.436276	-1.26697	-1.09289	0.0546567	-1.25895	-1.35588	-0.98231
RS-312204	CMS1	0.512223	0.795735	0.69407	0.824884	0.001	0.00132756	0.487777	0.204265	0.30593	0.175116	0.0908539	-0.349388	0.778312	1.43441	0.447425	-1.42055	-1.27332	-0.0712508	0.321962	-0.852711	-0.475816	-0.42229	-0.284163	0.419386	-0.8827	-0.179562	-0.683702	-0.463555	-0.380369	-0.686248
RS-312205	CMS3	0.69008	0.808484	0.594551	0.782117	0.001	0.00132756	0.30992	0.191516	0.405449	0.217883	-0.355524	-0.635918	0.000893389	1.50095	-0.504292	-1.18962	-0.589198	-0.764468	0.812367	-0.328677	-0.167274	0.444785	0.566579	-0.780614	-0.212189	0.198821	-0.573994	-0.0287724	-0.303881	-0.638852
RS-312206	CMS2	0.749528	0.635129	0.725034	0.638241	0.001998	0.0025335	0.250472	0.364871	0.274966	0.361759	-0.0184136	0.161633	0.0947418	-0.171103	0.756438	0.415254	0.178396	0.245488	0.491116	0.618427	0.195659	-0.247103	-0.0263322	0.497313	-0.821363	0.595301	-0.051105	0.228261	0.890543	0.294059
RS-312207	NA	0.617201	0.756046	0.650521	0.774566	0.04995	0.0556955	0.382799	0.243954	0.349479	0.225434	0.0718333	0.00979592	0.520846	0.929658	0.714592	-0.518008	-0.660393	-0.244244	1.11443	-0.265121	-0.402798	-0.0528289	0.0446774	0.764491	-0.704718	0.712685	0.360497	0.0722506	-0.186323	-0.448598
RS-312208	CMS3	0.64926	0.785935	0.573264	0.727907	0.001	0.00132756	0.35074	0.214065	0.426736	0.272093	0.700324	0.665306	1.00123	0.76616	0.421674	-0.520127	-0.347791	-0.560361	0.557214	-0.189179	0.161984	0.221881	0.271808	0.764491	0.630013	0.676656	1.47021	0.361253	-0.0178975	-0.0156876
RS-312209	CMS3	0.673269	0.690523	0.649529	0.858724	0.013986	0.0162748	0.326731	0.309477	0.350471	0.141276	-0.640429	-0.336327	-0.591041	0.397338	0.963519	0.0370763	0.662029	0.748289	0.850036	-0.601621	-0.710118	0.580436	0.614751	0.0539347	-1.03578	-1.1339	-0.717245	-0.766624	-0.819706	-0.708945
RS-312436	CMS3	0.68211	0.714825	0.612239	0.67094	0.001	0.00132756	0.31789	0.285175	0.387761	0.32906	-0.0475516	0.773878	0.481111	-1.48479	-1.08476	0.507415	-0.0973813	1.528	-1.17129	0.319083	-0.0488008	0.190525	-0.0328217	-2.03129	0.0242464	-0.896148	0.997435	0.228261	1.31481	0.502003
RS-312440	CMS3	0.73694	0.790137	0.606416	0.890065	0.001	0.00132756	0.26306	0.209863	0.393584	0.109935	-1.48057	-1.23918	0.31877	1.60076	-0.0171674	-0.816737	-1.44354	-0.6201	-0.657427	-1.05297	-0.787982	0.283231	-0.661425	-1.24779	-0.506815	-0.804831	-0.650947	-1.33312	-0.244725	-1.003
RS-312442	CMS3	0.651197	0.674497	0.618601	0.637792	0.001	0.00132756	0.348803	0.325503	0.381399	0.362208	0.312626	0.494694	0.372543	0.504753	1.38305	0.0434322	0.831424	0.147169	-0.0987918	-0.0999436	0.0663829	0.417519	0.997254	0.447793	-0.857536	0.0864187	-0.687648	0.710997	0.684439	0.308745
RS-312447	CMS4	0.738067	0.636129	0.715181	0.499452	0.001	0.00132756	0.261933	0.363871	0.284819	0.500548	0.878794	1.06286	0.834808	0.632129	0.137339	1.22987	1.97463	0.632545	-0.969439	1.22101	0.975556	-0.030334	1.11032	0.76833	0.435518	0.218745	-0.0913575	1.13299	1.57404	1.01168
RS-312448	CMS4	0.589663	0.731635	0.701905	0.521918	0.001	0.00132756	0.410337	0.268365	0.298095	0.478082	0.0807365	0.852245	0.598273	1.08935	0.0933476	0.916314	0.369885	-0.488177	-0.761194	0.952824	0.793609	0.468643	0.564832	-0.973704	-0.285583	-0.562261	1.0953	0.418798	1.64412	0.839453
RS-312635	CMS2	0.713073	0.598261	0.655156	0.633603	0.013986	0.0162748	0.286927	0.401739	0.344844	0.366397	0.272157	0.774694	-0.0243768	-0.590304	0.269313	0.0180085	-0.0900164	0.564717	0.0717839	0.167074	-0.0814532	-0.236878	0.0778735	-0.370633	0.636566	0.426283	-0.323796	0.327366	0.35211	0.0637517
RS-312636	CMS4	0.606196	0.7233	0.754722	0.519703	0.001	0.00132756	0.393804	0.2767	0.245278	0.480297	0.435249	0.386122	0.884242	1.76521	0.984979	-0.0667373	-0.00409165	-0.950529	-0.974414	0.854934	1.01614	-1.48432	0.715587	-0.174088	0.612189	0.33397	0.0846488	0.751279	0.953466	1.2994
RS-312638	NA	0.772199	0.692688	0.715971	0.702961	0.471528	0.489886	0.227801	0.307312	0.284029	0.297039	0.338122	-0.0220408	0.194461	2.16065	1.08262	0.0688559	0.216039	-0.783759	-0.5828	-0.100445	-0.114195	1.0651	0.992512	1.06353	-0.760813	-0.923045	-0.785912	0.19757	0.125283	-0.0951268
RS-312641	CMS2	0.771058	0.591537	0.765374	0.779214	0.001	0.00132756	0.228942	0.408463	0.234626	0.220786	-0.716107	-0.507755	-0.0236961	-0.11597	0.762876	-0.501059	-1.41571	0.211886	0.857854	-0.37781	-0.439585	0.534083	-0.497442	0.60595	-0.507339	-0.408517	-1.04084	-0.98977	-0.0469103	-1.01435
RS-312642	CMS4	0.682364	0.67071	0.721861	0.582779	0.001	0.00132756	0.317636	0.32929	0.278139	0.417221	0.417038	0.701224	0.973156	1.3289	1.29077	-0.936441	-0.496727	-0.217486	-0.565743	0.139639	0.329447	0.450239	0.954574	1.44779	-1.57208	0.301262	1.40154	0.531969	0.548417	0.550401
RS-312644	CMS4	0.72682	0.629624	0.782685	0.59996	0.001	0.00132756	0.27318	0.370376	0.217315	0.40004	-0.418656	0.21551	0.159151	0.117871	-0.717811	-0.175847	-0.298691	0.223086	-0.0625444	0.753846	0.391885	0.763804	-0.124423	0.245106	0.920446	0.525403	0.0514996	0.235934	1.2613	0.154539
RS-312651	CMS1	0.627968	0.704918	0.693384	0.83731	0.016983	0.0195799	0.372032	0.295082	0.306616	0.16269	-0.543707	-0.671837	0.172935	0.327947	1.00322	-0.986229	-0.864975	0.194462	1.18763	-1.13907	-0.821123	-0.344581	0.676775	0.443954	-2.34666	-1.61938	-0.16397	-0.959719	-0.725132	-1.12917
RS-312652	CMS4	0.690134	0.663523	0.717277	0.592049	0.001	0.00132756	0.309866	0.336477	0.282723	0.407951	0.514569	0.599184	0.609589	1.33745	1.05258	-0.163136	-0.769231	-0.358121	-1.14072	0.334321	0.373391	0.0869121	0.872832	0.108061	0.076671	-0.132741	-0.0874112	0.693734	1.61586	0.323097
RS-312653	CMS4	0.562136	0.766662	0.766544	0.474154	0.001	0.00132756	0.437864	0.233338	0.233456	0.525846	0.856941	0.910204	1.67655	0.5	0.590129	0.323093	-0.0212766	-1.38301	-0.0810235	1.12847	1.42669	-1.65201	0.631848	0.879271	1.80773	0.847169	0.53453	1.14898	1.16824	1.01736
RS-312761	CMS3	0.675215	0.736092	0.585553	0.84981	0.001	0.00132756	0.324785	0.263908	0.414447	0.15019	0.263254	-0.0538776	0.588488	0.39924	0.638412	-0.198093	-0.274141	0.178905	0.975835	-0.573088	-0.729478	-0.0780504	-0.120055	0.462764	0.194364	-0.234684	-0.042423	-0.222506	-0.769216	-0.539386
RS-312762	CMS2	0.764749	0.607471	0.737701	0.724057	0.001998	0.0025335	0.235251	0.392529	0.262299	0.275943	0.0803318	-0.00897959	-0.219221	0.838403	0.451717	-0.363347	0.130115	0.530492	0.425729	-0.181717	-0.234691	0.238241	0.946212	0.455854	-1.18073	-0.528557	0.455998	0.0626598	-0.00772419	-0.465621
RS-312763	CMS2	0.787202	0.608757	0.654877	0.713214	0.001	0.00132756	0.212798	0.391243	0.345123	0.286786	-0.130919	-0.116735	-0.182209	-0.341255	-0.222103	-0.141949	-0.293781	0.733354	0.201137	-0.270232	-0.361588	0.474778	0.0827405	0.0923225	-0.861992	-0.148016	0.214483	-0.305627	0.595893	-0.304072
RS-312764	CMS4	0.713993	0.78356	0.748031	0.428581	0.001	0.00132756	0.286007	0.21644	0.251969	0.571419	1.3968	1.40327	1.6523	-1.89259	-2.50536	0.994703	0.266776	-1.19197	-2.00355	3.3219	2.39262	-6.25324	0.0935979	-0.510749	1.78729	1.07795	1.79262	0.982097	2.17916	1.8725
RS-312765	CMS2	0.791232	0.639023	0.69604	0.878441	0.001	0.00132756	0.208768	0.360977	0.30396	0.121559	-0.927357	-1.09388	-0.885859	0.494297	-0.792918	0.634534	0.914075	-0.545426	0.589908	-0.669912	-0.776645	0.155078	-0.15375	-1.03244	-0.81979	-0.528391	-0.888516	-0.71867	-0.726639	-0.729973
RS-312767	NA	0.668862	0.69257	0.696444	0.78184	0.454545	0.47307	0.331138	0.30743	0.303556	0.21816	-0.6724	0.417143	0.607717	0.711977	0.238197	-0.0752119	0.898527	0.954885	0.267235	-0.465729	-0.18799	-0.26619	0.933109	-0.2762	-1.18545	-1.44936	-1.51559	-0.427749	-0.413527	-0.676235
RS-312769	CMS2	0.718912	0.594127	0.736471	0.629293	0.001	0.00132756	0.281088	0.405873	0.263529	0.370707	0.478146	0.46449	-0.11312	-0.218631	-0.142704	0.419492	1.28396	0.64748	-0.0497512	0.575502	0.371813	-0.0146558	0.929864	0.146833	-0.511009	0.217583	-0.537293	0.757033	0.144876	0.526702
RS-312770	CMS4	0.697149	0.767538	0.777324	0.395206	0.001	0.00132756	0.302851	0.232462	0.222676	0.604794	1.89093	1.9298	1.22858	-0.892586	-1.3809	0.51589	0.245499	-1.51431	-2.15565	3.48084	2.59765	-7.09918	0.73256	0.820921	2.54692	1.12577	2.97218	1.05563	1.86304	2.10047
RS-312771	CMS3	0.755187	0.641066	0.585108	0.711089	0.001	0.00132756	0.244813	0.358934	0.414892	0.288911	-0.277823	0.0816327	0.197014	-0.871673	-0.114807	0.510593	0.333879	1.0308	0.0618337	0.171527	-0.23758	0.279823	-0.352677	-0.844338	0.343512	-0.180392	0.444949	0.10422	0.367558	0.216622
RS-312777	CMS3	0.707523	0.838113	0.639309	0.741879	0.001	0.00132756	0.292477	0.161887	0.360691	0.258121	-0.347835	-0.514286	-0.325406	0.139734	-1.50215	0.029661	0.224223	-1.61139	0.461976	0.473944	0.46248	-1.43047	0.110321	-1.01862	-0.186763	-0.690105	0.957182	-0.117008	0.702901	-0.105808
RS-312779	CMS2	0.66963	0.648093	0.744161	0.664259	0.00999001	0.0117982	0.33037	0.351907	0.255839	0.335741	0.394375	0.258776	0.297413	0.678707	0.201717	-0.451271	1.01882	-0.122278	-0.0732054	0.102922	0.1374	0.091002	1.1374	0.119194	-0.372608	-0.450523	-0.654893	0.307545	0.568764	0.337784
RS-312780	CMS4	0.592596	0.690059	0.76248	0.456052	0.001	0.00132756	0.407404	0.309941	0.23752	0.543948	0.939903	1.02531	1.29784	0.988593	1.84013	0.346398	0.197218	-0.691039	-0.138593	0.663798	1.00939	0.199387	0.44278	1.5142	1.22084	0.62087	0.651736	0.829923	0.837038	0.481308
RS-312783	CMS2	0.761446	0.585933	0.731024	0.687805	0.001	0.00132756	0.238554	0.414067	0.268976	0.312195	-0.133347	-0.190204	-0.336382	0.0361217	-0.54721	0.152542	0.151391	-0.0581829	-0.369581	-0.0404634	0.0781636	0.322086	-0.422563	-0.465835	0.0515072	0.40968	-0.10517	0.228261	0.0114921	0.0203605
RS-312784	CMS2	0.801116	0.606195	0.728764	0.772786	0.001	0.00132756	0.198884	0.393805	0.271236	0.227214	-0.505261	0.0187755	-0.429635	0.146388	-0.433476	0.633475	1.09984	0.460797	0.204691	0.0175744	-0.202349	0.53272	1.08998	0.183685	0.392529	-0.901461	0.0388713	-0.287084	-0.255275	-0.504005
RS-312810	CMS1	0.625866	0.796815	0.664548	0.886206	0.001	0.00132756	0.374134	0.203185	0.335452	0.113794	-0.67159	-1.22286	-0.728963	-0.427757	-0.328326	-1.23623	-1.24959	-1.35501	1.33333	-1.23897	-0.90281	-0.42229	-0.78747	-0.238964	-2.31442	-0.548481	-0.793015	-1.87788	-1.01564	-1.39686
RS-312811	CMS4	0.727871	0.794908	0.791283	0.451277	0.001	0.00132756	0.272129	0.205092	0.208717	0.548723	1.55504	1.63184	1.61572	-1.74715	-3.48927	0.743644	0.227496	-2.81674	-2.09666	4.59184	3.31849	-17.5457	0.521777	0.386756	0.888204	1.07231	2.09451	0.817775	2.13508	1.18725
RS-312812	CMS2	0.804793	0.589611	0.685525	0.860707	0.001	0.00132756	0.195207	0.410389	0.314475	0.139293	-1.28349	-0.965714	-1.37841	-0.793726	-0.36588	0.473517	0.407529	0.366833	0.0831557	-0.686718	-0.782514	0.798569	-0.51666	0.163724	-1.27667	-0.462311	-0.349842	-1.36381	-0.548794	-0.889519
RS-312813	CMS3	0.735177	0.684213	0.578041	0.860181	0.001	0.00132756	0.264823	0.315787	0.421959	0.139819	-0.680898	-0.283265	-0.108611	0.619772	0.670601	-0.0985169	-0.49018	0.139079	0.215352	-0.315038	-0.645124	0.112134	-0.522152	-0.606334	-0.846003	-0.956251	-0.150552	-0.491688	0.152788	-0.396529
RS-312816	CMS1	0.635479	0.796783	0.731525	0.881572	0.001	0.00132756	0.364521	0.203217	0.268475	0.118428	-0.739579	-1.39429	-0.619374	0.664449	-0.0150215	-1.12394	-1.11047	-1.34256	1.21393	-0.720111	-0.733101	-0.710634	-0.0205915	-0.0961612	-1.72071	-0.826913	-0.458761	-0.663683	-0.237189	-0.280708
RS-312817	CMS2	0.758805	0.628596	0.790779	0.744459	0.002997	0.00373446	0.241195	0.371404	0.209221	0.255541	-0.228045	-0.528163	-0.318514	-0.457224	0.610515	0.0932203	0.0270049	-0.760112	0.969439	0.204575	0.0649159	-0.166667	-0.335455	0.0708253	-0.569201	0.0980408	-0.0763615	-0.445013	-0.0307084	-0.363151
RS-312822	CMS2	0.836883	0.604489	0.722381	0.846789	0.001	0.00132756	0.163117	0.395511	0.277619	0.153211	-0.967017	-1.03347	-0.790479	-0.902091	-0.620172	-0.106992	0.157119	-0.0382701	0.366027	-0.351566	-0.913679	0.44274	-0.368901	-0.956046	-0.342726	-0.424124	-0.324191	-0.945652	-0.148644	-0.651535
RS-312826	CMS4	0.692047	0.661132	0.719278	0.588224	0.001	0.00132756	0.307953	0.338868	0.280722	0.411776	0.407325	0.662857	0.415851	1.75951	0.494635	-0.0603814	-0.425532	-0.336963	-1.33333	0.245994	0.57653	0.285958	0.686759	0.559501	0.587287	-0.288478	0.695935	0.556905	0.33214	0.402203
RS-312828	NA	0.70648	0.675569	0.67526	0.854346	0.282717	0.299088	0.29352	0.324431	0.32474	0.145654	-1.01437	-0.536327	-0.209181	0.195817	0.29721	0.320975	-1.12275	0.489421	0.860697	-0.823488	-0.744193	0.0501022	0.293273	-0.533397	-0.696855	-0.43641	-0.692384	-1.47315	-0.816692	-0.875167
RS-313210	CMS1	0.645177	0.781537	0.744201	0.842903	0.001	0.00132756	0.354823	0.218463	0.255799	0.157097	-0.502428	-0.646531	-0.665319	-0.614068	-0.532189	-1.15466	-0.923077	0.0351587	1.14357	0.0430659	-0.399575	-0.388889	-0.199551	-0.708061	-1.48349	-0.393575	0.0893844	-0.361893	-0.290693	-0.00834446
RS-313216	NA	0.700844	0.684091	0.689449	0.895404	0.466533	0.485121	0.299156	0.315909	0.310551	0.104596	-0.245447	-0.752653	-0.301072	0.321293	0.327253	-0.470339	-0.63748	0.875233	0.855721	-0.642351	-0.840994	0.026244	-1.1604	0.105374	-1.00799	-0.184211	-0.888516	-0.638107	-0.347965	-0.798732
RS-313218	CMS4	0.684513	0.72977	0.735462	0.608725	0.001	0.00132756	0.315487	0.27023	0.264538	0.391275	0.769527	0.581224	0.277589	-0.289924	0.757511	-0.191737	-0.388707	0.076229	-0.00142146	0.928502	0.546478	-2.89536	0.0756271	1.38944	0.507864	0.870745	-0.195935	0.628517	0.777882	0.486315
RS-313219	CMS2	0.809745	0.63571	0.739861	0.817677	0.001	0.00132756	0.190255	0.36429	0.260139	0.182323	-0.10947	-0.526531	-0.510891	-0.117871	0.119099	-0.789195	-0.756137	0.312072	0.963753	0.0958047	-0.363567	0.313906	-0.423187	-0.407869	-0.145085	-0.173585	0.446133	-0.398977	-0.233421	-0.449933
RS-313222	CMS3	0.714762	0.700595	0.598993	0.831628	0.001	0.00132756	0.285238	0.299405	0.401007	0.168372	-0.468434	0.120816	0.394495	0.386882	0.803648	-0.472458	-0.619476	1.07312	-0.744847	-0.514988	-0.806986	0.000340832	-0.730438	-0.341075	0.367366	-0.0136975	-0.244475	-0.143862	0.252638	-0.541389
RS-313223	NA	0.781863	0.696742	0.72007	0.837958	0.627373	0.645585	0.218137	0.303258	0.27993	0.162042	-1.47491	-1.43429	-1.16358	0.364068	-0.715665	0.362288	-0.322422	-0.578407	0.464819	-0.380601	-0.40002	-0.267553	-0.00698864	0.504607	-1.00249	-0.674332	-0.464286	-0.217391	-0.747362	-0.625501
RS-313224	CMS2	0.774173	0.624833	0.664323	0.796817	0.001	0.00132756	0.225827	0.375167	0.335677	0.203183	-0.251922	-0.279184	0.028631	-0.112167	0.261803	-0.240466	0.157119	0.182638	0.341862	-0.2739	-0.377859	0.0235174	-0.226632	-0.44357	-0.34692	0.0766229	-0.200671	-0.219949	0.333647	-0.0397196
RS-313226	CMS4	0.714553	0.702489	0.735392	0.50932	0.001	0.00132756	0.285447	0.297511	0.264608	0.49068	0.569203	1.03429	0.726325	0.240494	1.29185	0.418432	0.579378	-0.307094	-0.218195	0.932995	0.866632	-0.994888	1.22276	1.04434	1.36737	0.452681	-0.45442	1.0032	0.91428	1.21395
RS-313227	CMS4	0.703264	0.675096	0.665035	0.525577	0.001	0.00132756	0.296736	0.324904	0.334965	0.474423	0.249494	1.11918	0.493534	0.935361	0.85515	0.559322	0.826514	0.580274	-1.60128	0.8263	0.856705	0.0555556	1.60065	1.06123	1.99069	-0.470779	0.137924	0.396419	1.23041	0.803738
RS-313229	CMS1	0.605603	0.637508	0.73417	0.704726	0.001	0.00132756	0.394397	0.362492	0.26583	0.295274	-0.1293	-0.00244898	0.152855	0.639734	1.01502	-0.488347	-0.601473	0.525513	-0.346127	-0.29773	-0.188168	0.586571	0.970298	1.23397	-0.625295	-0.943301	0.170679	-0.281969	-0.389412	-0.131509
RS-313230	CMS4	0.727423	0.66363	0.792161	0.56498	0.001	0.00132756	0.272577	0.33637	0.207839	0.43502	0.31465	0.380408	0.11831	1.15875	0.683476	-0.176907	-1.2365	-0.55725	-0.294243	0.726796	0.715708	-0.232788	1.13166	0.688484	0.69502	0.137224	-0.247632	0.23977	0.407875	0.551736
RS-313231	CMS4	0.707947	0.655367	0.701056	0.567014	0.001	0.00132756	0.292053	0.344633	0.298944	0.432986	0.417442	0.908571	0.0238662	-0.661597	-1.28541	0.596398	0.166121	0.671126	-0.750533	1.00643	0.524851	-0.915815	-0.39985	-0.993282	1.55164	0.666528	1.28275	0.751279	0.730784	1.32377
RS-313232	NA	0.792181	0.700178	0.715996	0.868801	0.51049	0.529438	0.207819	0.299822	0.284004	0.131199	-0.790166	-0.668571	-0.279375	0.095057	-0.00107296	-1.28284	-0.806874	0.59023	0.909737	-0.773195	-0.866312	-0.119632	-0.573942	-0.288484	0.146658	-0.594471	-0.179361	-1.64898	-0.149397	-1.53872
RS-313361	CMS4	0.627441	0.691209	0.77853	0.499052	0.001	0.00132756	0.372559	0.308791	0.22147	0.500948	0.431202	0.631837	1.10027	-0.0389734	0.766094	0.667373	0.774959	-0.775047	0.321962	1.06475	0.873867	-1.11418	0.263572	0.723417	-0.644168	0.471443	1.65174	0.247442	1.47984	0.167223
RS-313363	CMS1	0.600913	0.724871	0.702631	0.729207	0.001	0.00132756	0.399087	0.275129	0.297369	0.270793	-0.415419	0.600816	0.288905	1.59125	0.435622	-0.194915	0.594926	0.233665	-0.742004	-0.334572	-0.0490009	-0.245058	1.27543	-0.347601	-0.718611	-0.87224	-1.03493	-0.0997442	0.179917	-0.253004
RS-313364	CMS2	0.712726	0.574898	0.700526	0.5936	0.001	0.00132756	0.287274	0.425102	0.299474	0.4064	0.625051	0.39102	0.10342	0.963878	1.11481	0.494703	0.424714	0.183261	-0.594883	0.326043	0.238847	1.08691	1.07126	1.28273	-0.631062	-0.136228	0.369574	0.255115	0.512246	-0.181909
RS-313365	CMS4	0.692507	0.625192	0.738028	0.526524	0.001	0.00132756	0.307493	0.374808	0.261972	0.473476	0.181505	0.421224	0.0680252	0.628327	0.686695	0.634534	0.718494	-0.0351587	0.191898	0.537375	0.497288	-0.354806	1.19955	0.783301	0.184142	-0.847335	0.844317	0.734015	0.685192	0.513685
RS-313368	CMS2	0.815304	0.668357	0.672535	0.885121	0.028971	0.0328902	0.184696	0.331643	0.327465	0.114879	-1.35471	-1.58122	-0.914022	-1.34125	-0.603004	-1.08263	-1.74141	0.869011	0.508173	-0.938403	-1.49735	1.02488	-0.997304	-2.01708	-1.48663	-1.17475	-0.703828	-1.46995	-0.793331	-2.22864
RS-313371	CMS2	0.759382	0.66678	0.678661	0.907299	0.00799201	0.009543	0.240618	0.33322	0.321339	0.0927013	-0.795427	-0.997551	-1.07943	-0.0979087	-0.329399	-1.24576	-0.789689	0.661792	0.142857	-1.60548	-1.50847	0.20893	-0.82768	-1.0309	-0.816907	-1.05238	-1.16634	-1.00895	-1.31255	-0.558745
RS-313372	NA	0.703822	0.651044	0.67861	0.660037	0.103896	0.113242	0.296178	0.348956	0.32139	0.339963	0.1293	0.330612	-0.0315239	-0.53327	-0.469957	0.119703	-0.091653	0.797449	0.306326	0.530446	-0.00512347	0.0153374	0.199426	0.126104	-1.2481	0.380956	0.613852	-0.0818414	0.844574	-0.0340454
RS-313374	CMS3	0.770139	0.700728	0.617858	0.903482	0.001	0.00132756	0.229861	0.299272	0.382142	0.0965176	-1.65176	-1.16898	-0.651451	0.326996	0.0407725	-0.365466	-1.05483	0.332607	-0.486851	-0.873405	-1.20426	0.12304	-0.855497	-1.02668	-0.41114	-1.08061	-1.55347	-0.712276	-0.358515	-0.896862
RS-313375	NA	0.70155	0.671481	0.69892	0.730587	0.142857	0.154011	0.29845	0.328519	0.30108	0.269413	0.296439	-0.0473469	-0.0304178	-0.114068	-0.184549	0.237288	0.511457	0.438395	0.208955	0.169614	-0.107549	-0.994206	0.371396	0.681574	-1.53041	-0.146854	-0.812352	-0.0907928	0.38263	-0.144192
RS-313378	CMS4	0.696786	0.763784	0.794272	0.670357	0.001998	0.0025335	0.303214	0.236216	0.205728	0.329643	0.736746	-0.0155102	0.16817	-1.77376	-1.89056	-0.14089	0.00572831	-1.6761	0.542289	1.05203	1.65275	0.929448	0.533009	1.31958	-0.139581	-0.142537	-0.054262	0.572251	-0.162962	0.691923
RS-313379	CMS4	0.689559	0.797308	0.752941	0.646946	0.001	0.00132756	0.310441	0.202692	0.247059	0.353054	0.398826	0.377143	0.272058	-0.560837	-1.8015	0.522246	0.234043	-2.27909	0.474769	1.30781	1.77353	-0.137355	0.292525	0.721881	-0.462516	0.340445	0.630032	0.146419	0.961002	0.0590788
RS-313380	CMS2	0.726215	0.613054	0.753337	0.691726	0.001	0.00132756	0.273785	0.386946	0.246663	0.308274	0.1293	0.176327	-0.092955	0.322243	0.343348	-0.552966	-0.385434	0.0096453	0.265814	-0.146098	-0.0745182	0.165985	0.89542	0.395202	-0.352163	-0.344264	-0.216456	0.521739	0.117747	0.00734312
RS-313411	NA	0.730184	0.755624	0.684398	0.795801	0.282717	0.299088	0.269816	0.244376	0.315602	0.204199	-0.546945	0.240816	-0.382583	0.602662	-0.164163	0.0370763	0.262684	-0.564717	0.292822	-0.234675	-0.231245	-0.796524	0.915263	-0.486948	-0.13329	-0.640794	-0.0787293	-0.111253	-0.344951	0.0363818
RS-313412	CMS2	0.772848	0.636386	0.798452	0.668776	0.001	0.00132756	0.227152	0.363614	0.201548	0.331224	-0.315459	-0.0971429	0.249596	-0.222433	-0.786481	0.0338983	-0.472995	-0.183261	0.265814	0.654517	0.254051	0.450239	-0.113441	-1.49347	-0.348755	0.245808	0.112668	0.243606	0.547287	0.499666
RS-313413	CMS4	0.708201	0.779964	0.680415	0.488567	0.001	0.00132756	0.291799	0.220036	0.319585	0.511433	1.21469	1.60327	0.953671	-0.729087	-0.992489	0.608051	0.500818	-1.30336	-0.625444	1.79828	1.37864	-0.441377	0.93523	0.767562	1.43526	-1.01818	1.24013	0.861253	1.19612	1.2964
RS-313414	CMS3	0.705742	0.766389	0.52001	0.704323	0.001	0.00132756	0.294258	0.233611	0.47999	0.295677	0.715702	0.482449	0.722922	0.44962	0.68133	-0.326271	0.368249	-0.212508	0.312011	0.0955225	0.129954	-0.639741	0.498066	-0.3	0.756356	0.998589	1.59688	0.370205	0.0495479	0.312417
RS-313416	CMS1	0.523301	0.824968	0.76863	0.716685	0.001	0.00132756	0.476699	0.175032	0.23137	0.283315	0.420275	-0.17551	1.12401	1.04943	-0.251073	-0.889831	-1.2946	-1.37368	0.108742	0.389192	0.481106	-2.53545	0.134407	-0.509213	-0.243906	0.268388	0.530979	0.168159	0.62679	0.431909
RS-313417	CMS4	0.658039	0.739023	0.709522	0.523005	0.001	0.00132756	0.341961	0.260977	0.290478	0.476995	0.892958	1.40082	0.899728	-0.431559	-0.316524	1.74153	0.5982	-1.09801	-0.841507	2.434	1.84266	-5.97512	0.532135	0.220537	2.22058	1.03346	2.059	0.893223	1.44254	1.33278
RS-313418	CMS2	0.741384	0.596122	0.766693	0.641668	0.001	0.00132756	0.258616	0.403878	0.233307	0.358332	0.015176	-0.272653	-0.19812	0.0446768	-0.0611588	-0.380297	-0.570376	-0.121033	0.389481	0.479055	0.220265	-0.908316	0.583177	0.161804	-0.840236	0.183214	-0.0447908	0.455243	0.421439	0.337116
RS-313419	CMS2	0.74179	0.619317	0.703499	0.762275	0.001	0.00132756	0.25821	0.380683	0.296501	0.237725	-0.399636	0.417959	0.026589	0.0960076	0.101931	-0.0169492	0.843699	0.288426	0.341151	-0.243235	-0.148959	-0.356169	0.842007	0.676967	-0.287156	-0.928026	-0.446133	0.146419	-0.377355	-0.276368
RS-313421	NA	0.685846	0.728847	0.723757	0.754083	0.503497	0.522642	0.314154	0.271153	0.276243	0.245917	0.168151	-0.114286	-0.619629	-0.464829	0.309013	0.260593	0.453355	-0.844742	1.13504	0.133838	-0.0990575	-0.0214724	0.210408	-0.181382	-0.204587	-0.144363	0.0440016	-0.0191816	-0.240957	0.235981
RS-313422	CMS4	0.728217	0.641156	0.725062	0.465135	0.001	0.00132756	0.271783	0.358844	0.274938	0.534865	0.777216	0.611429	0.369225	0.810837	0.521459	0.543432	0.616203	0.427194	-0.715707	0.767247	0.629578	-0.0412406	0.923624	1.17639	0.320446	0.643948	-0.187648	1.07097	0.75	0.822764
RS-313423	NA	0.692445	0.762219	0.736917	0.799843	0.291708	0.308325	0.307555	0.237781	0.263083	0.200157	-0.827398	-0.50449	-0.265847	0.448669	-0.263948	0.144068	-0.602291	-0.832296	0.75764	-0.0806917	0.0379759	-0.220518	-0.444278	-0.448944	-0.95557	-0.149676	-0.591358	-0.579923	0.307272	-0.667557
RS-313424	CMS4	0.586558	0.71846	0.665629	0.531763	0.001	0.00132756	0.413442	0.28154	0.334371	0.468237	0.899838	0.637551	0.537948	0.896388	0.700644	0.722458	1.36743	0.223709	-0.63113	0.60529	0.619876	-0.4182	0.961812	-0.0777351	-0.0163827	0.596298	0.402328	0.836317	0.323851	1.04005
RS-313426	CMS4	0.714062	0.69946	0.738728	0.541997	0.001	0.00132756	0.285938	0.30054	0.261272	0.458003	0.488669	0.793469	0.423934	0.480038	0.188841	0.701271	1.20213	0.0476042	-0.225302	1.02516	0.726295	0.435924	1.00462	1.28081	1.11494	0.68612	0.611878	0.926471	0.540128	0.883845
RS-313427	CMS4	0.66254	0.693675	0.715707	0.427248	0.001	0.00132756	0.33746	0.306325	0.284293	0.572752	1.8618	1.0351	0.401812	0.242395	0.848712	0.612288	0.346154	-0.153391	-1.91756	1.41092	0.990711	-1.30845	0.822663	0.527639	0.608519	1.00573	1.95008	0.478261	1.30237	1.14286
RS-313428	CMS2	0.683691	0.599798	0.754839	0.611764	0.001	0.00132756	0.316309	0.400202	0.245161	0.388236	0.127276	0.503673	0.0268442	0.248099	0.589056	0.258475	0.323241	0.459552	-0.275053	0.273743	0.324624	0.375256	0.730937	-0.0105566	0.11363	0.0303005	0.154499	0.576726	0.398455	0.435581
RS-313429	CMS3	0.656329	0.777478	0.648176	0.824025	0.001	0.00132756	0.343671	0.222522	0.351824	0.175975	-0.489883	-0.320816	-0.472433	-0.84981	-0.825107	-0.409958	-0.089198	-0.189484	0.162758	-0.395024	-0.42147	-0.170075	-0.236241	-0.407486	-0.40118	0.0244895	-0.533741	-0.0907928	-0.036737	0.337784
RS-313430	CMS4	0.653718	0.668022	0.745654	0.616271	0.001	0.00132756	0.346282	0.331978	0.254346	0.383729	0.383043	0.263673	-0.10342	0.262357	0.344421	-0.0932203	-0.342881	-0.556005	-0.181947	0.0972784	0.192925	-0.0351057	0.448521	0.474664	0.244692	0.434584	0.0183504	0.361253	-0.00320271	0.681909
RS-313431	CMS4	0.727593	0.788154	0.729213	0.465462	0.001	0.00132756	0.272407	0.211846	0.270787	0.534538	0.601578	0.546122	1.55216	-1.10171	-2.39378	0.507415	0.117021	-2.12726	-1.86994	2.95295	2.31562	-7.73722	0.042431	-0.743762	-0.520446	-0.443882	1.32695	0.638747	2.302	0.728304
RS-313432	CMS4	0.686936	0.78178	0.687617	0.439087	0.001	0.00132756	0.313064	0.21822	0.312383	0.560913	0.757386	1.01633	1.32056	-0.584601	-0.756438	0.297669	0.441899	-1.5168	-1.4172	1.71393	1.62661	-0.922631	1.30188	0.588676	1.45832	0.810643	0.0692581	1.41752	1.71797	1.35848
RS-313433	CMS3	0.725683	0.73385	0.563127	0.880274	0.001	0.00132756	0.274317	0.26615	0.436873	0.119726	-1.35229	-1.02694	-0.576576	1.06464	-0.174893	-0.720339	-0.253682	-0.465152	0.930348	-0.958972	-0.710585	-0.0541922	-0.350431	-0.0143954	-0.659371	-0.544496	-1.22435	-1.61445	-0.712321	-1.24332
RS-313434	CMS2	0.79691	0.606484	0.728384	0.739091	0.001	0.00132756	0.20309	0.393516	0.271616	0.260909	-0.275799	-0.656327	-0.501787	-0.34981	0.00643777	0.158898	1.12029	0.296515	-0.178394	-0.0511554	-0.209551	-0.238241	0.786722	0.947217	-0.366579	-0.804001	-0.785912	-0.252558	-0.319329	-0.290053
RS-314252	CMS4	0.582154	0.779714	0.736974	0.581078	0.001	0.00132756	0.417846	0.220286	0.263026	0.418922	0.822137	0.777143	0.260231	0.0228137	0.182403	-0.245763	0.742226	-0.342564	0.169154	0.67844	0.598073	-2.30164	-0.387995	0.536468	0.951376	0.503985	0.979676	0.67711	0.294084	0.621162
RS-314257	CMS4	0.681065	0.602842	0.662022	0.573402	0.001	0.00132756	0.318935	0.397158	0.337978	0.426598	0.595508	0.936327	0.840339	0.578897	0.0107296	0.173729	0.268412	0.557872	-0.702203	-0.0287367	0.112439	0.341172	-0.522526	0.158349	-0.00144168	-0.184044	-1.31393	0.649616	0.208176	0.530374
RS-324367	CMS4	0.717768	0.670584	0.642756	0.622891	0.001	0.00132756	0.282232	0.329416	0.357244	0.377109	-0.461554	0.708571	0.279716	0.435361	1.16524	1.5625	1.04092	-0.150902	-0.352523	0.425783	0.445942	-0.418882	0.398103	-0.457006	0.0572739	-0.532874	-0.0775454	0.182864	0.586096	0.537383
RS-324480	CMS2	0.810694	0.594906	0.748676	0.784897	0.001	0.00132756	0.189306	0.405094	0.251324	0.215103	-0.386686	-0.429388	-0.912235	-0.408745	-0.055794	0.133475	0.104746	-0.119788	0.525942	-0.0410905	-0.313043	0.705862	-0.251466	-0.169866	0.179161	0.126266	0.416535	-0.371483	-0.142992	-0.344459
RS-324489	CMS3	0.708367	0.721997	0.634676	0.788161	0.001	0.00132756	0.291633	0.278003	0.365324	0.211839	0.0957102	0.339592	0.65077	0.407795	-0.186695	0.204449	0.131751	-0.0556938	-0.297797	-0.372417	-0.0910334	0.246421	-0.398727	-0.921881	-0.476671	-1.39291	-0.315904	0.303069	0.197249	0.526368
RS-324493	CMS1	0.669932	0.794038	0.687698	0.784394	0.004995	0.00609303	0.330068	0.205962	0.312302	0.215606	-0.634763	-0.69551	1.34634	1.93821	-0.693133	-0.795551	-1.26432	-1.22433	-0.518834	-0.763694	-0.18539	0.730402	0.505429	-0.391747	-0.54194	-0.768305	-1.85221	-0.217391	0.517898	-0.703939
RS-324501	CMS2	0.792909	0.707564	0.711825	0.778192	0.01998	0.0229461	0.207091	0.292436	0.288175	0.221808	0.101376	-1.68653	-1.06581	-2.49144	-1.21567	-0.425847	-0.243863	-0.492533	-0.486141	0.888458	0.0890329	-4.07873	0.771871	0.298464	-0.762123	0.789225	-1.09412	0.23977	-0.67728	0.696262
RS-324504	CMS2	0.746781	0.598786	0.71128	0.814808	0.001	0.00132756	0.253219	0.401214	0.28872	0.185192	-0.166532	-0.270204	-0.119161	1.20817	0.409871	-0.489407	-0.868249	0.246733	0.548685	-0.804236	-0.644257	0.481595	-0.562461	0.553359	-0.268021	0.384775	0.508485	-0.413043	-0.438395	-0.274366
RS-324572	CMS2	0.81319	0.600871	0.710681	0.735469	0.001	0.00132756	0.18681	0.399129	0.289319	0.264531	-0.553015	0.125714	-0.6255	0.476236	-0.401288	-0.114407	0.148118	0.266646	-0.80597	-0.179177	-0.159672	0.522495	0.845127	-0.142994	-0.480079	-0.553462	-0.493883	0.290921	0.642992	0.0891188
RS-324633	CMS1	0.622345	0.792613	0.646182	0.63117	0.001	0.00132756	0.377655	0.207387	0.353818	0.36883	-0.0370295	0.431837	1.06071	1.0827	-0.0579399	0.143008	-0.50491	-0.78687	-0.326226	0.0476437	0.697322	-0.113497	0.53226	-0.410557	0.403277	0.195667	0.0187451	0.55179	1.02242	0.210948
RS-324635	CMS4	0.737794	0.782562	0.769348	0.492324	0.001	0.00132756	0.262206	0.217438	0.230652	0.507676	0.749696	1.00898	1.55411	-2.12643	-3.15987	1.21186	0.270867	-1.39484	-2.29353	3.30391	2.51936	-6.36639	0.964183	-0.446641	-0.81848	0.375809	2.58386	0.54156	2.65995	0.682911
RS-324636	NA	0.752702	0.693638	0.764054	0.900985	0.102897	0.112204	0.247298	0.306362	0.235946	0.099015	-0.826993	-0.998367	-0.955884	-0.524715	0.400215	-2.06886	-1.45254	0.198195	1.06752	-0.659345	-0.997233	-0.263463	-0.750406	0.14453	-1.11966	-0.800847	-0.123717	-1.07481	-1.16221	-0.578438
RS-324637	NA	0.693369	0.667788	0.685927	0.825897	0.683317	0.701027	0.306631	0.332212	0.314073	0.174103	-0.404492	-0.577959	-0.175402	0.524715	0.486052	-0.236229	0.140753	-0.152769	0.918977	-0.70365	-0.528496	-0.526585	-1.07896	-0.338772	-1.17444	-0.994272	-0.167916	-1.05818	-0.472306	-0.825768
RS-324643	CMS4	0.711776	0.787426	0.650605	0.610381	0.001	0.00132756	0.288224	0.212574	0.349395	0.389619	0.392756	0.682449	0.710244	-0.588403	-1.11588	0.144068	-0.0981997	-0.457063	-0.756219	0.858461	0.864607	-1.20211	0.728316	-0.647409	1.49685	0.486884	0.919298	0.671355	1.01375	0.901869
RS-324652	CMS1	0.615063	0.728119	0.629111	0.781695	0.001	0.00132756	0.384937	0.271881	0.370889	0.218305	-0.0961149	0.191837	0.895133	1.18061	0.342275	0.358051	-0.342881	1.0837	-0.260839	-0.37317	-0.205817	0.110089	-0.669287	0.025144	-0.179685	0.129255	-0.596882	0.00319693	0.12905	0.0694259
RS-324686	NA	0.701456	0.654592	0.759951	0.669473	0.358641	0.376391	0.298544	0.345408	0.240049	0.330527	0.0240793	0.0604082	-0.0915086	0.440114	0.145923	-1.33157	-1.04746	0.0992533	0.536603	0.0263851	0.0486008	0.115542	0.00187196	-0.26238	0.173132	-0.542836	-0.307616	0.400895	0.547664	0.269359
RS-324687	CMS2	0.820302	0.632817	0.747354	0.821076	0.001	0.00132756	0.179698	0.367183	0.252646	0.178924	-0.0451234	-0.366531	-0.506977	0.460076	-0.745708	-0.172669	-0.226678	-0.22682	0.00355366	-0.134246	-0.375036	0.607021	-0.519032	-0.133397	-1.0232	-1.22887	-0.343923	-0.200128	-0.027694	-0.459947
RS-324694	CMS2	0.810998	0.617847	0.70033	0.770993	0.001	0.00132756	0.189002	0.382153	0.29967	0.229007	-0.505666	-0.237551	-1.06947	-0.563688	-0.443133	0.582627	1.07283	-0.322029	-0.503909	-0.236745	-0.320756	-0.137355	-0.827418	-0.0831094	-1.66252	1.17209	0.0526835	-0.23913	-0.0563301	-0.599466
RS-324741	CMS2	0.777297	0.708703	0.721988	0.780679	0.00999001	0.0117982	0.222703	0.291297	0.278012	0.219321	-0.125253	-0.782857	-1.16178	-3.87833	-1.05258	0.177966	-0.373977	0.630056	-0.16489	0.761684	0.381415	-5.19257	0.0520404	-1.62821	0.583879	0.302258	-0.987174	0.633632	0.190467	0.48231
RS-324782	CMS4	0.654309	0.645322	0.670666	0.535914	0.001	0.00132756	0.345691	0.354678	0.329334	0.464086	0.697896	0.613878	0.327108	1.11217	1.0633	0.533898	1.02046	-0.289048	-0.309168	0.109914	0.10726	0.0357873	0.253089	0.147985	-0.30367	0.137224	0.86247	0.586957	0.554446	0.354473
RS-324840	CMS3	0.603135	0.775351	0.592325	0.663924	0.001	0.00132756	0.396865	0.224649	0.407675	0.336076	0.814448	0.737959	0.68625	0.140684	-0.226395	0.092161	-0.113748	1.06005	-0.090263	0.356081	0.159028	-0.509543	-0.100961	-0.156046	0.702621	0.596131	-0.00177585	0.649616	0.667483	0.733645
RS-324844	CMS1	0.614172	0.758643	0.625847	0.869401	0.001	0.00132756	0.385828	0.241357	0.374153	0.130599	0.119992	-0.480816	-0.300987	0.444867	-0.609442	-0.774364	-0.821604	1.41101	0.492537	-0.400229	-0.718653	-0.206885	-0.669911	-0.478503	-0.714417	-0.0857546	-0.0530781	-0.326087	-0.560098	-0.413218
RS-324848	CMS4	0.736731	0.673833	0.695774	0.665429	0.001	0.00132756	0.263269	0.326167	0.304226	0.334571	0.154796	0.463673	1.01672	0.11692	-0.303648	0.198093	0.403437	0.0438706	-1.01635	0.260386	0.389929	0.0644172	-0.502558	-0.0197697	0.309436	-0.28167	0.18015	0.507033	0.552939	0.715287
RS-324852	CMS2	0.753708	0.647039	0.706271	0.816169	0.001	0.00132756	0.246292	0.352961	0.293729	0.183831	-0.0038446	-0.0718367	0.19897	0.607414	-0.986052	-0.251059	0.0605565	0.402925	-0.604122	-0.449331	-0.382238	0.731084	-0.779983	-0.63858	-2.21796	-1.76117	-0.821429	-0.230818	-0.383384	-0.418558
RS-324886	NA	0.670946	0.655094	0.750494	0.712007	0.0829171	0.0911282	0.329054	0.344906	0.249506	0.287993	0.15601	-0.0718367	0.176848	0.426806	1.20708	-0.673729	-0.5982	-0.0351587	0.00995025	-0.493353	-0.238314	-0.226653	0.126295	-0.441651	-0.224246	-0.157646	0.129242	0.370205	-0.313301	-0.0430574
RS-324888	CMS4	0.716911	0.69976	0.755097	0.383477	0.001	0.00132756	0.283089	0.30024	0.244903	0.616523	2.0775	1.58939	1.41517	0.595057	0.555794	0.759534	0.798691	-0.700373	-0.439943	2.0393	1.49538	-1.54772	0.838762	2.0666	2.4135	1.32866	3.82932	1.29795	1.0341	1.4239
RS-324893	CMS2	0.78756	0.617256	0.740458	0.789358	0.001	0.00132756	0.21244	0.382744	0.259542	0.210642	-0.141036	-0.10449	-0.33383	0.673954	-0.315451	-0.132415	0.286416	-0.165837	-0.541578	-0.195639	-0.102192	0.880368	-0.357294	-0.591363	-0.407208	-0.948614	-0.892857	0.157289	0.0487943	0.276035
RS-324899	CMS2	0.813941	0.606712	0.725684	0.847166	0.001	0.00132756	0.186059	0.393288	0.274316	0.152834	-1.46924	-1.44327	-2.30933	-1.01141	0.317597	1.04979	0.561375	0.0855632	0.332623	-0.915985	-0.900253	-1.54431	-0.618869	-0.808637	-0.508912	-0.306575	-1.27092	-3.07481	-1.05558	-1.26802
RS-324903	CMS4	0.708279	0.793102	0.789996	0.504888	0.001	0.00132756	0.291721	0.206898	0.210004	0.495112	1.0172	0.977959	0.506126	-0.513308	-2.44635	-0.127119	-0.0638298	-1.68295	-1.87349	3.0377	2.60478	-6.94308	1.00899	-0.880038	1.23761	0.411506	0.582281	1.60166	1.55369	2.37917
RS-324904	CMS2	0.763041	0.556194	0.771004	0.754767	0.001	0.00132756	0.236959	0.443806	0.228996	0.245233	-0.330433	-0.322449	-0.400706	-0.204373	0.464592	0.152542	-1.03764	0.354387	0.522388	0.0497758	-0.200171	-0.0848671	0.0378136	0.233205	0.149803	-0.216918	-0.435478	-0.0632992	0.0687641	-0.0477303
RS-324914	CMS4	0.688181	0.783262	0.753843	0.474662	0.001	0.00132756	0.311819	0.216738	0.246157	0.525338	0.801497	1.76082	1.60976	-1.26141	-2.23176	1.1536	0.424714	-1.48009	-2.32836	1.50044	2.21024	-2.78289	-0.0428054	0.501152	1.06855	0.313714	0.748816	1.31714	1.24812	1.61649
RS-324929	CMS3	0.718909	0.691059	0.639144	0.772893	0.001	0.00132756	0.281091	0.308941	0.360856	0.227107	0.115136	0.233469	-0.175402	1.28992	-0.193133	0.252119	-0.0515548	0.239888	-1.22388	-0.408193	-0.288193	0.103954	-0.336204	-1.37831	-0.718349	-0.687448	-0.269732	-0.0537084	0.0906179	0.0844459
RS-324955	CMS1	0.552544	0.806698	0.784076	0.602546	0.001	0.00132756	0.447456	0.193302	0.215924	0.397454	0.972683	0.948571	2.11712	0.80038	0.0633047	-1.05932	-1.18167	-1.97293	-0.0831557	0.531041	1.3176	-1.53545	0.670411	0.286564	1.59725	0.729454	1.33721	0.644501	0.426714	0.696262
RS-324956	CMS4	0.693276	0.684498	0.745715	0.621373	0.001998	0.0025335	0.306724	0.315502	0.254285	0.378627	-0.143869	0.325714	-0.141879	0.770913	0.754292	0.356992	0.785597	-0.170193	-0.0021322	0.419638	0.207906	0.0528289	-0.0877324	-0.192131	-0.22713	0.137556	-0.225533	-0.0537084	0.467784	0.145527
RS-324957	NA	0.71293	0.731803	0.748453	0.70327	0.971029	0.980942	0.28707	0.268197	0.251547	0.29673	0.073452	0.592653	-0.694504	0.33365	-0.0482833	1.56674	1.46972	-0.343186	0.461976	0.630248	0.763793	-0.739264	1.767	0.815547	-1.75898	-1.57139	-0.871152	-0.252558	0.0793142	-0.400534
RS-324960	CMS1	0.470595	0.806145	0.716556	0.670109	0.001	0.00132756	0.529405	0.193855	0.283444	0.329891	0.281465	0.26449	0.926274	1.42395	0.488197	-0.826271	-0.125205	-0.269135	0.771144	0.00293168	0.228045	-1.00511	0.379633	-0.0328215	0.0724771	0.0306326	0.0653118	-0.211637	0.146383	-0.446929
RS-324968	CMS4	0.754763	0.720598	0.752914	0.510907	0.001	0.00132756	0.245237	0.279402	0.247086	0.489093	0.847228	1.08816	1.06768	-0.153042	-0.424893	-0.186441	-0.0572831	-0.476976	0.160625	1.36489	0.84103	-0.478187	1.10221	1.58445	1.44705	0.657895	2.41022	0.933504	0.859646	0.964286
RS-324974	CMS3	0.680176	0.703211	0.605676	0.81041	0.001	0.00132756	0.319824	0.296789	0.394324	0.18959	-0.858559	-0.277551	-0.0711733	-0.902091	-1.37876	-0.673729	-0.938625	2.28469	-1.20753	-0.229659	-0.695448	0.376619	-0.556471	-1.5499	-1.11206	-0.822597	-1.07439	-0.318414	-0.0962698	0.0927904
RS-324975	CMS2	0.807243	0.595877	0.721732	0.777229	0.001	0.00132756	0.192757	0.404123	0.278268	0.222771	-0.546135	-0.405714	-0.38454	0.0171103	0.0107296	0.448093	-0.0196399	0.317673	0.316986	-0.185229	-0.408222	0.596796	-0.0253338	0.0347409	-0.768938	-0.59663	-0.483228	-0.526215	0.363414	-0.880507
RS-324978	CMS4	0.607222	0.79082	0.752675	0.466375	0.001	0.00132756	0.392778	0.20918	0.247325	0.533625	1.34298	1.36735	1.8183	-0.310837	-0.285408	0.418432	-0.0605565	-1.17082	-0.552239	2.02635	2.14482	-3.97035	0.584176	2.21939	1.33906	0.798024	2.0444	1.4821	1.71006	1.54139
RS-324979	NA	0.683108	0.744481	0.704121	0.797215	0.442557	0.4612	0.316892	0.255519	0.295879	0.202785	-0.455079	-0.466122	0.0190164	0.676806	0.228541	-0.207627	-0.099018	-0.482576	0.950959	-0.0568307	-0.362389	-0.344581	-0.270311	-0.354894	0.0323722	-0.463473	0.585043	0.146419	0.164469	0.0624166
RS-329456	CMS2	0.767412	0.679838	0.680847	0.904181	0.004995	0.00609303	0.232588	0.320162	0.319153	0.0958194	-2.18555	-1.93143	-2.05535	0.603612	-0.620172	-1.54979	-0.96563	0.333852	0.32978	-2.23129	-1.54159	0.380027	-0.809559	-0.406334	-4.59316	-2.16462	-1.88852	-0.120205	-2.82234	-0.37984
RS-329534	CMS2	0.751742	0.66914	0.724938	0.866562	0.001998	0.0025335	0.248258	0.33086	0.275062	0.133438	-2.07831	-1.49796	-1.4395	-0.897338	-0.290773	-0.977754	-0.663666	0.702862	0.307036	-1.25252	-0.74346	-0.0889571	-0.577437	-0.282726	-2.06671	-3.16462	-2.26381	0.55179	-1.24736	1.21295
RS-337213	CMS3	0.671541	0.764437	0.615728	0.882903	0.001	0.00132756	0.328459	0.235563	0.384272	0.117097	-1.8792	-1.25306	-0.278865	0.260456	-1.22318	-0.400424	-1.17512	0.116677	0.316986	-2.12384	-1.10055	-0.394342	-0.968464	-1.42246	-3.09817	-1.87407	-1.04242	-0.0319693	-2.20818	-0.085781
RS-338299	NA	0.731831	0.688157	0.719813	0.832493	0.78022	0.795288	0.268169	0.311843	0.280187	0.167507	-0.597531	-0.457143	0.340636	-0.40019	0.299356	-1.2447	-1.34697	-0.334474	0.785359	-0.704528	-0.542388	0.153715	-0.585424	-0.169866	-0.803801	-0.143201	-1.86089	-0.551151	-0.53523	-0.787049
RS-338315	CMS4	0.62817	0.679744	0.630822	0.55873	0.001	0.00132756	0.37183	0.320256	0.369178	0.44127	0.948401	0.405714	0.517698	0.770913	1.47854	0.369703	0.690671	-0.32514	0.311301	0.1598	0.26372	0.0855487	0.625484	0.571785	0.509174	0.632824	0.166732	0.299233	0.351356	0.444927
RS-338320	CMS2	0.817411	0.585837	0.697287	0.619448	0.001	0.00132756	0.182589	0.414163	0.302713	0.380552	0.313841	0.0808163	0.140943	-0.0389734	-0.335837	-0.15572	-0.0605565	-0.0880523	-0.817342	0.110949	-0.0202605	0.24983	-0.225633	0.383301	-0.0501966	-0.697244	-0.197514	0.576726	0.524303	0.243992
RS-338406	CMS2	0.770113	0.637398	0.76217	0.805771	0.002997	0.00373446	0.229887	0.362602	0.23783	0.194229	-0.423108	-0.866939	-1.10308	-0.542776	-0.465665	-0.401483	-0.0368249	-0.426571	0.948827	-0.459364	-0.544322	0.604976	-0.965456	0.243954	-0.961861	-0.809646	-0.745659	-0.993606	-0.722871	-0.985648
RS-338416	CMS3	0.7775	0.657109	0.613171	0.721864	0.003996	0.00491482	0.2225	0.342891	0.386829	0.278136	0.0528126	0.143673	-0.204671	0.0769962	0.0708155	0.399364	0.333879	0.882701	0.163468	0.0802527	-0.331137	0.41411	-0.0601523	-0.603263	0.175229	0.280342	-0.224349	-0.19757	0.155426	0.0327103
RS-338419	CMS1	0.5992	0.77298	0.612023	0.905774	0.001	0.00132756	0.4008	0.22702	0.387977	0.0942256	-0.965399	-1.21878	0.0880201	0.635932	0.190987	-1.60169	-1.83142	0.819228	0.141436	-1.37417	-1.13798	0.612474	-1.01515	-1.138	-1.48611	-0.847999	-1.28907	-1.40921	-1.01714	-0.93024
RS-338476	CMS4	0.633078	0.787467	0.708836	0.568329	0.001	0.00132756	0.366922	0.212533	0.291164	0.431671	1.19203	0.390204	0.25385	0.865019	0.892704	0.0561441	0.124386	-0.968575	0.305615	0.792061	0.639174	-0.504772	0.424685	0.730326	1.2426	1.01586	1.93903	0.556905	0.245102	0.426569
RS-338484	CMS2	0.765378	0.611095	0.765035	0.682643	0.001	0.00132756	0.234622	0.388905	0.234965	0.317357	0.115945	0.35102	-0.171318	-0.48289	-0.0214592	0.648305	0.380524	0.201929	0.295665	0.3785	0.0515793	0.0432856	-0.314239	-0.199808	0.588598	0.547983	0.34629	0.344629	0.433873	0.596128
RS-338498	CMS2	0.760103	0.641004	0.728796	0.861391	0.001	0.00132756	0.239897	0.358996	0.271204	0.138609	-0.867463	-1.32	-1.14886	-0.181559	-0.0665236	-0.204449	-0.11293	-0.186372	1.21251	-0.610432	-1.09268	0.52454	-0.168975	-0.508445	-1.04469	-0.502324	-0.184886	-1.4188	-0.33214	-0.264686
RS-338499	CMS2	0.742818	0.616578	0.706635	0.812572	0.001	0.00132756	0.257182	0.383422	0.293365	0.187428	-0.803521	-0.536327	-0.962095	0.931559	0.531116	-0.00211864	0.00327332	0.358743	-0.0305615	-0.73444	-0.73728	-0.662918	-0.385623	0.809405	-1.08925	-1.12295	-1.00493	0.247442	-0.340806	-0.468291
RS-338505	CMS3	0.733591	0.693623	0.570558	0.779083	0.001	0.00132756	0.266409	0.306377	0.429442	0.220917	-0.800283	0.00897959	-0.821195	-1.77186	-1.31652	0	-0.511457	1.60019	-1.45913	-0.240978	-0.593867	0.663599	-0.662049	-1.0881	-0.820315	-0.932011	-0.262628	-0.0875959	-0.407498	0.398865
RS-338510	CMS4	0.64826	0.769822	0.775073	0.477769	0.001	0.00132756	0.35174	0.230178	0.224927	0.522231	0.710846	1.12	0.801625	0.464829	-0.261803	0.65678	0.0932897	-2.02334	-0.466951	1.67386	1.82308	-2.05419	1.08711	0.0850288	1.84626	1.0137	0.456393	1.15729	1.26017	1.35614
RS-338512	NA	0.672956	0.676601	0.760018	0.698412	0.0969031	0.106106	0.327044	0.323399	0.239982	0.301588	-0.113112	0.0644898	0.120522	0.797529	-0.0354077	-0.194915	-0.309329	-0.341319	0.189055	-0.175854	0.274078	0.55317	0.66467	-0.21094	0.320708	-0.612568	0.305643	-0.0780051	-0.343821	0.442924
RS-338520	CMS2	0.706004	0.631086	0.729934	0.672051	0.032967	0.0372841	0.293996	0.368914	0.270066	0.327949	0.540469	0.260408	-0.393729	0.46673	-0.395923	-0.869703	-0.495908	0.266646	0.302772	-0.0534443	0.0259508	0.442059	-0.34182	0.0324376	0.20616	-0.200149	0.451263	0.100384	-0.150904	0.460948
RS-338587	CMS4	0.692434	0.735942	0.686665	0.559354	0.001	0.00132756	0.307566	0.264058	0.313335	0.440646	0.440105	0.359184	0.468604	0.976236	-0.57618	0.808263	0.438625	0.760112	-0.665956	0.795488	0.728118	-0.52454	0.331711	0.120345	1.15845	0.485389	1.1541	1.15729	0.661454	1.03505
RS-338634	CMS3	0.638787	0.69239	0.561928	0.675878	0.001	0.00132756	0.361213	0.30761	0.438072	0.324122	-0.238567	0.476735	-0.182039	-0.382129	-1.0676	0.454449	0.527823	1.11605	0.132196	0.303656	0.102347	0.190525	-0.0440534	-0.562956	-0.448624	0.0870828	0.8309	0.344629	0.0506782	1.10347
RS-338642	CMS2	0.775257	0.644802	0.737829	0.654267	0.001	0.00132756	0.224743	0.355198	0.262171	0.345733	0.624646	0.0963265	-0.0801072	0.828897	0.0869099	0.059322	-0.134206	0.0718731	-0.539446	0.333882	0.165785	0.74199	0.329589	0.555662	1.10944	0.788561	0.321034	0.299233	0.0781839	0.272363
RS-338760	CMS4	0.672953	0.736566	0.706907	0.422317	0.001	0.00132756	0.327047	0.263434	0.293093	0.577683	1.50364	1.50367	1.20927	0.25	0.631974	0.766949	0.794599	-0.571562	-2.07605	1.43748	1.47535	-1.44479	1.54574	0.790211	0.579948	0.349577	-0.150158	1.28005	0.878485	2.06842
RS-338770	CMS4	0.672797	0.651837	0.694683	0.423526	0.001	0.00132756	0.327203	0.348163	0.305317	0.576474	0.41987	0.837551	1.00557	0.197719	0.875536	0.716102	0.565466	-0.00528936	-1.15778	0.612407	0.755291	-0.875596	0.336328	1.28042	0.575491	0.755022	0.19041	0.762788	1.42408	0.456609
RS-338829	CMS4	0.700248	0.805602	0.794768	0.527024	0.001	0.00132756	0.299752	0.194398	0.205232	0.472976	1.16451	0.88898	0.50017	-0.981939	-1.83906	0.277542	0.135843	-2.06752	-0.908316	2.59871	2.13064	-7.91786	0.61862	-0.172169	1.26514	0.549975	-0.0290055	1.08632	1.48135	1.89853
RS-338831	NA	0.665924	0.707501	0.725246	0.697757	0.37962	0.397881	0.334076	0.292499	0.274754	0.302243	0.704371	-0.00489796	-0.226708	1.10361	0.958155	0.0550847	0.57365	-0.441506	0.438522	-0.14199	-0.09559	-0.248466	-0.281917	-0.19904	0.0512451	0.515441	0.940608	0.186701	-0.0126225	0.203605
RS-338852	CMS4	0.702762	0.65508	0.761184	0.462883	0.001	0.00132756	0.297238	0.34492	0.238816	0.537117	0.482598	0.93551	0.503659	0.35076	0.746781	0.954449	0.847791	-0.287803	-0.869225	1.35091	0.974723	-3.62815	0.365905	0.588676	1.47851	0.598622	1.55426	1.36573	1.44819	1.55073
RS-338853	CMS1	0.540392	0.836723	0.752449	0.688909	0.001	0.00132756	0.459608	0.163277	0.247551	0.311091	0.285917	0.494694	0.387178	0.557034	-0.158798	-0.573093	-0.846972	-1.26665	0.557214	0.251137	0.229445	-0.536128	0.141395	-0.94952	0.0562254	-0.0342852	-0.0128256	0.56202	1.14827	0.726636
RS-338856	CMS4	0.690038	0.724632	0.750755	0.350981	0.001	0.00132756	0.309962	0.275368	0.249245	0.649019	1.24626	1.60327	1.86995	0.455323	-0.347639	1.2839	0.971358	-1.15775	-2.17484	2.38932	1.84791	-2.06851	0.483464	1.72495	0.103145	1.03312	2.57597	1.22506	2.41127	1.16822
RS-338857	CMS4	0.687454	0.721989	0.766239	0.475038	0.001	0.00132756	0.312546	0.278011	0.233761	0.524962	0.932214	1.18939	0.675785	0.170152	0.963519	1.25424	1.07201	-0.682327	0.0831557	1.36445	1.09846	-0.330948	0.966305	1.61132	1.95269	0.696414	1.07242	0.867647	0.630934	0.745661
RS-338858	CMS1	0.544765	0.753982	0.636295	0.810524	0.001	0.00132756	0.455235	0.246018	0.363705	0.189476	-0.27499	-0.213061	0.95231	-0.189163	-0.572961	-1.30508	-0.981997	1.44835	0.201848	-0.310146	-0.570728	-0.0603272	-0.420067	-0.802111	-0.355832	-0.493525	1.00138	0.0799233	0.512622	0.116822
RS-338866	CMS3	0.711551	0.742038	0.567224	0.668602	0.001	0.00132756	0.288449	0.257962	0.432776	0.331398	0.549373	0.715102	1.16766	-0.0180608	0	-0.682203	-0.502455	1.34568	-0.432836	0.28801	-0.07274	-0.030334	-0.517534	0.744914	1.53853	0.457662	1.21172	0.422634	1.03674	0.693258
RS-338869	CMS1	0.629944	0.831211	0.659813	0.712236	0.001	0.00132756	0.370056	0.168789	0.340187	0.287764	0.952853	0.242449	-0.455331	1.06274	-0.449571	-1.13877	-0.887889	-1.66926	0.177683	0.300489	0.372991	-1.80402	0.420567	0.579846	1.49083	-0.617715	0.926401	0.487852	0.211944	0.340788
RS-338873	CMS4	0.658891	0.688468	0.663834	0.607479	0.001	0.00132756	0.341109	0.311532	0.336166	0.392521	0.724605	0.697143	0.081894	0.925856	0.555794	0.415254	0.413257	-0.38799	0.307036	0.162528	0.14598	0.0160191	0.489205	0.896929	0.627916	0.498174	-0.335241	0.344629	0.105313	0.322764
RS-338875	CMS1	0.560145	0.745161	0.608281	0.629208	0.001	0.00132756	0.439855	0.254839	0.391719	0.370792	0.468839	0.84	0.683443	0.993346	-0.188841	0.675847	0.484452	1.0532	-0.115139	0.367526	0.193947	-0.240968	-0.564208	0.000575816	0.00222805	0.0983729	1.02348	0.404731	0.725885	0.585113
RS-338885	CMS2	0.746387	0.53716	0.666236	0.775093	0.001	0.00132756	0.253613	0.46284	0.333764	0.224907	-0.602792	-0.286531	-0.755084	-0.391635	-0.252146	0.128178	-0.96072	0.89888	-0.0298507	-0.49953	-0.534897	0.320723	-0.659304	0.225144	-0.834993	-0.321518	-0.399171	-0.59335	0.162208	-0.707276
RS-338888	CMS4	0.707954	0.690186	0.731895	0.426509	0.001	0.00132756	0.292046	0.309814	0.268105	0.573491	0.502428	1.55184	0.974177	0.460076	0.107296	1.3464	2.03601	0.38799	-2.78962	1.65624	1.54446	-0.365712	1.46063	1.14568	0.638139	0.417649	0.228295	1.13299	2.18293	1.41489
RS-338895	CMS4	0.629089	0.712307	0.672372	0.596862	0.001	0.00132756	0.370911	0.287693	0.327628	0.403138	-0.138608	0.676735	0.561516	0.689163	0.114807	-0.384534	-0.280687	0.0388923	-0.943852	-0.0959929	0.194459	0.436605	0.00174716	-0.495777	-0.0664482	-0.264403	0.058603	0.247442	0.927091	0.0046729
RS-338897	CMS4	0.617826	0.761457	0.699148	0.496771	0.001	0.00132756	0.382174	0.238543	0.300852	0.503229	1.07628	0.967347	1.30822	1.33745	0.316524	0.617585	0.48527	-0.816117	-1.13006	0.533612	1.08705	0.376619	0.605266	0.249712	0.171298	0.457164	1.36247	0.804987	1.57366	0.288718
RS-338921	CMS4	0.667924	0.68094	0.738206	0.573932	0.001	0.00132756	0.332076	0.31906	0.261794	0.426068	0.748078	0.497959	0.0259083	0.765209	0.781116	1.06568	0.972177	-0.678594	0.316986	0.732631	0.515382	-0.0746421	0.186447	0.558733	0.555046	0.903952	0.210142	0.473785	0.392427	0.883178
RS-338938	CMS2	0.684804	0.624314	0.637442	0.825007	0.00899101	0.0106768	0.315196	0.375686	0.362558	0.174993	-0.723391	0.00326531	0.558708	-0.217681	0.863734	-0.551907	-0.769231	0.98911	0.675195	-0.512448	-0.647503	-0.0555556	-0.571696	0.145681	-0.292136	0.0807737	0.302092	-0.415601	-0.467784	-0.569426
RS-338940	CMS4	0.694885	0.69743	0.708227	0.593273	0.001	0.00132756	0.305115	0.30257	0.291773	0.406727	0.701943	0.697959	0.433889	-0.0408745	0.871245	0.266949	0.828151	-0.132856	0.661692	0.585442	0.154538	0.034424	0.30176	0.310749	0.303932	0.560103	0.993883	0.688619	0.7922	0.404206
RS-339253	CMS2	0.793517	0.574818	0.729246	0.669079	0.001	0.00132756	0.206483	0.425182	0.270754	0.330921	0.174221	0.0685714	-0.413979	0.155894	-0.229614	-0.110169	0.502455	0.171437	0.15494	0.292556	-0.248583	0.0541922	0.0618994	-0.691939	-0.36055	0.144197	0.102013	0.0965473	0.420686	-0.0307076
RS-339254	CMS4	0.656044	0.735778	0.737638	0.430932	0.001	0.00132756	0.343956	0.264222	0.262362	0.569068	1.72137	0.852245	1.06266	-0.251901	0.109442	1.10699	0.836334	-1.33385	-0.58209	1.76674	1.48806	-2.0576	1.24498	1.29846	1.71599	0.849162	1.28433	0.940537	0.589111	1.54139
RS-339256	CMS1	0.535807	0.837029	0.727432	0.777599	0.001	0.00132756	0.464193	0.162971	0.272568	0.222401	0.11635	-0.403265	0.148175	1.81274	-0.137339	-1.43962	-0.972177	-1.15899	0.8543	-0.141363	-0.0576474	-0.634969	-0.0334457	0.0324376	-0.0651376	0.076789	0.323796	0.146419	0.1185	-0.117824
RS-339267	CMS4	0.722863	0.604044	0.747729	0.54972	0.001	0.00132756	0.277137	0.395956	0.252271	0.45028	0.0370295	0.372245	0.109036	-0.111217	-0.32618	1.05403	0.351882	0.277847	-0.348259	0.828812	0.309976	0.286639	0.367029	-0.541459	-0.395937	0.250457	-0.155683	0.361253	1.27826	0.132176
RS-339272	CMS2	0.75817	0.591993	0.746423	0.812647	0.001	0.00132756	0.24183	0.408007	0.253577	0.187353	-0.116754	-0.502857	-0.76657	0.54943	0.932403	0.485169	0.458265	-0.290915	0.667377	-0.268225	-0.318422	0.476823	-0.5078	0.170633	-0.98152	-0.808816	0.0570245	-0.503197	-0.461379	-0.620494
RS-339311	CMS4	0.649756	0.777732	0.745579	0.38075	0.001	0.00132756	0.350244	0.222268	0.254421	0.61925	1.48098	1.63918	1.53965	0.224335	-0.850858	0.776483	0.706219	-1.28407	-1.86496	2.41515	2.0977	-2.09168	0.713341	1.80058	1.06566	0.56525	2.13358	1.16496	1.79785	1.5287
RS-339316	CMS3	0.72982	0.686178	0.559651	0.865178	0.001	0.00132756	0.27018	0.313822	0.440349	0.134822	-0.989276	-0.620408	-0.543393	0.68251	1.25536	-0.0402542	-0.342062	0.0594275	0.60199	-0.643981	-1.00157	-0.57362	-0.702234	-0.766795	-1.09266	-0.74174	0.00177585	-0.629795	-0.0845893	-0.037717
RS-341118	NA	0.704502	0.637282	0.629646	0.738644	0.148851	0.160182	0.295498	0.362718	0.370354	0.261356	0.162485	-0.434286	-0.151578	0.44962	0.484979	-0.459746	0.291326	0.994088	-0.459133	-0.654862	-0.752528	0.227335	-0.660676	1.09846	0.469069	-0.151004	1.35655	-0.461637	-2.20177	-1.03338
RS-341144	CMS4	0.724387	0.764419	0.771091	0.541446	0.001	0.00132756	0.275613	0.235581	0.228909	0.458554	0.537232	0.524898	1.90968	-0.787072	-1.103	-0.855932	-0.505728	-1.11792	-1.47335	1.7609	1.86765	-1.72018	0.643579	0.432821	2.07012	0.826581	1.64779	1.11765	2.65392	0.894526
RS-341259	CMS4	0.628438	0.651042	0.693729	0.596831	0.001	0.00132756	0.371562	0.348958	0.306271	0.403169	1.00911	-0.124082	0.571046	1.23384	0.422747	-0.182203	1.08592	1.07187	-1.6887	-0.0881855	0.15536	-0.0780504	1.28554	1.80557	0.202752	-0.111157	0.190805	0.436701	-2.73719	-0.168892
RS-341266	CMS2	0.75409	0.631762	0.729946	0.765752	0.001	0.00132756	0.24591	0.368238	0.270054	0.234248	-0.545326	-0.138776	-0.480516	-0.18251	-0.659871	0.26589	0.933715	0.231798	0.0255864	-0.0882482	0.0797417	0.228016	1.05666	0.0850288	-1.00275	-1.81263	-0.956788	-0.0933504	-0.649774	-0.108144
RS-341624	NA	0.684194	0.731172	0.73096	0.676837	0.192807	0.206548	0.315806	0.268828	0.26904	0.323163	0.0779037	0.521633	-0.0187612	-0.612167	-1.18455	0.65572	1.92062	0.19135	-0.452026	1.49059	0.939565	-2.35549	1.41595	0.183685	0.736435	-1.31023	-0.455604	0.0722506	-0.304635	0.595794
RS-341629	CMS2	0.724741	0.656823	0.668258	0.723194	0.031968	0.036206	0.275259	0.343177	0.331742	0.276806	-0.396398	0.120816	-0.625755	-1.26046	-1.84979	0.166314	0.964812	1.8435	-1.46553	0.00929671	0.24127	-0.932856	1.38475	-1.42975	-0.0884666	0.197493	-0.544791	-0.117008	-0.214582	-0.00867824
RS-341636	CMS2	0.679653	0.615466	0.739512	0.724302	0.003996	0.00491482	0.320347	0.384534	0.260488	0.275698	1.10826	-0.635918	0.238109	0.262357	0.496781	-1.68962	-1.53928	-0.213752	0.189055	-0.549102	-0.671309	-0.562031	-0.488082	1.41248	-0.15426	-0.093558	1.71646	-0.146419	-1.88263	-0.751669
RS-341667	NA	0.725592	0.686033	0.70535	0.751814	0.992008	0.998736	0.274408	0.313967	0.29465	0.248186	0.00182113	-0.302041	0.119672	0.603612	-0.0493562	-0.183263	0.972995	0.93995	-0.316276	-0.142022	-0.234824	-0.834697	1.17259	0.457006	0.184404	-1.04624	-0.0179558	-0.143862	-2.10757	-0.612483
RS-341670	CMS1	0.628429	0.727663	0.699224	0.672557	0.001	0.00132756	0.371571	0.272337	0.300776	0.327443	0.0600971	0.530612	0.830809	0.435361	-0.207082	0.192797	0.191489	0.145924	-1.04549	-0.12161	0.283614	-1.55453	-0.350805	-0.976775	0.845478	-0.365682	1.70738	0.757033	-0.52468	1.03405
RS-343050	CMS3	0.687144	0.710122	0.624602	0.908208	0.001	0.00132756	0.312856	0.289878	0.375398	0.0917917	-1.28146	-1.45796	-0.227304	0.189163	0.806867	-1.51695	-1.88216	1.46142	0.646766	-1.61877	-1.62272	0.108725	-1.07072	-0.608637	-1.22084	-1.31106	-0.812747	-2.14898	-0.397702	-1.85381
RS-343054	CMS4	0.655343	0.675796	0.743026	0.44432	0.001	0.00132756	0.344657	0.324204	0.256974	0.55568	0.483812	0.703673	1.06037	0.110266	-0.314378	0.200212	-0.308511	0.0482265	-1.01208	0.907898	0.85344	-0.431834	0.330463	0.312668	-0.259633	0.603271	0.557814	0.628517	1.75452	0.254005
RS-343058	CMS1	0.609488	0.712001	0.734834	0.632546	0.001	0.00132756	0.390512	0.287999	0.265166	0.367454	0.324363	-0.211429	0.544499	0.961977	1.2382	-0.239407	-0.604746	-0.462041	0.149964	0.00540871	0.204039	-0.0698705	-0.0883564	0.498464	-0.52595	0.0927279	0.100829	0.0933504	0.318199	0.103805
RS-343070	CMS4	0.668145	0.738699	0.712354	0.448497	0.001	0.00132756	0.331855	0.261301	0.287646	0.551503	1.10664	0.549388	0.965753	0.185361	0.0396996	0.368644	0.530278	0.0899191	0.0682303	0.758862	0.818435	-0.467962	0.421315	1.08273	0.373919	0.384609	1.29144	0.404731	0.921063	0.25
RS-343071	CMS2	0.81183	0.661092	0.776679	0.838201	0.00799201	0.009543	0.18817	0.338908	0.223321	0.161799	-1.02084	-1.60571	-1.1064	-1.11882	-0.361588	-0.876059	-1.02946	-0.938706	1.46695	-0.0984072	-0.487708	0.399796	-0.130663	0.347601	-0.160288	-0.584011	-0.386148	-0.931586	-0.270723	-0.577103
RS-343580	CMS4	0.615393	0.738374	0.723478	0.561799	0.001	0.00132756	0.384607	0.261626	0.276522	0.438201	0.867463	1.14939	0.8822	0.128327	0.167382	0.486229	1.0491	0.514312	-0.776119	0.914019	1.04589	-1.15781	1.31748	0.854319	1.07221	-0.0210028	0.408248	0.00319693	0.176149	0.731642
RS-345452	CMS3	0.712912	0.715797	0.680725	0.833039	0.013986	0.0162748	0.287088	0.284203	0.319275	0.166961	-1.24342	-0.595918	-0.972815	-0.811787	-2.81867	-0.136653	0.0515548	1.89826	-1.61905	-0.621343	-0.0771411	-0.779482	1.34669	-2.0405	-0.100262	-1.78989	-1.37352	-0.308184	-0.369442	0.483311
RS-345457	CMS2	0.787221	0.644168	0.729246	0.892357	0.001	0.00132756	0.212779	0.355832	0.270754	0.107643	-2.11352	-1.89306	-2.97647	-1.08175	-1.64592	-0.663136	-0.337971	0.521157	0.0646766	-2.03523	-1.42512	0.255283	-0.378136	-0.816315	-3.85308	-2.70521	-1.71014	-1.40921	-3.26507	-0.97263
RS-345462	CMS1	0.681917	0.769291	0.753671	0.882582	0.001	0.00132756	0.318083	0.230709	0.246329	0.117418	-1.47977	-2.31592	-1.96209	-1.39163	-3.103	-2.47246	-2.94435	-0.380523	0.0781805	-1.00516	-0.618273	-2.73177	-0.998515	-2.56488	-1.74613	-1.43957	-1.34471	-0.0780051	0.47306	1.02236
RS-345466	CMS1	0.711809	0.776668	0.77595	0.756819	0.031968	0.036206	0.288191	0.223332	0.22405	0.243181	-1.03743	-1.49796	-0.296988	-2.63403	-4.08262	-0.0201271	-0.907529	-0.0861854	-1.75551	1.32045	1.334	-6.37185	1.08973	-1.81017	-2.00039	-1.59298	-2.24526	0.73977	-0.0265637	1.502
RS-345476	CMS2	0.764815	0.658639	0.709769	0.889435	0.001	0.00132756	0.235185	0.341361	0.290231	0.110565	-2.01234	-1.37878	-1.767	0.249049	0.0236052	-0.898305	-1.28887	0.702862	-0.439232	-1.81091	-1.35681	0.458419	-0.625234	-0.655854	-2.2709	-2.9868	-0.957577	-0.959719	-1.05407	-0.770694
RS-345505	NA	0.741015	0.705166	0.750001	0.834484	0.217782	0.23236	0.258985	0.294834	0.249999	0.165516	-1.57972	-1.32735	-1.37722	-1.93346	-3.34657	-0.102754	-0.420622	1.16708	-1.39872	0.13688	0.282547	-3.10804	0.884063	-1.05701	-1.19305	-2.97036	-2.69191	0.255115	-0.524303	0.412884
RS-345519	CMS2	0.720796	0.669887	0.747674	0.82251	0.002997	0.00373446	0.279204	0.330113	0.252326	0.17749	-1.69628	-1.12327	-0.786565	-0.840304	-1.58369	0.0826271	-0.01473	-0.104854	-0.821606	-0.350249	-0.0797195	-3.39298	-0.516161	-0.177927	-1.57995	-1.31023	-1.40233	0.357417	-0.652035	-0.277036
RS-347568	CMS4	0.702143	0.766062	0.777467	0.422043	0.001	0.00132756	0.297857	0.233938	0.222533	0.577957	1.49636	2.12735	1.35995	-0.898289	-2.13197	0.645127	0.483633	-1.26291	-1.48756	2.93448	2.21586	-4.48364	-0.0600275	0.930326	1.73748	1.14685	3.18725	0.975064	1.69876	1.86916
RS-347572	CMS1	0.623091	0.644535	0.749205	0.654754	0.00599401	0.00722628	0.376909	0.355465	0.250795	0.345246	0.375354	0.075102	0.834723	0.720532	1.55901	-0.794492	-0.272504	-0.247355	0.308458	-0.309519	-0.0945231	0.46728	0.733558	1.90921	-1.60773	0.385107	-0.145422	0.157289	0.318199	0.146195
RS-347580	NA	0.660195	0.675812	0.710676	0.694795	0.0519481	0.0578418	0.339805	0.324188	0.289324	0.305205	-0.0301497	0.440816	0.656301	1.36597	0.224249	0.137712	0.525368	0.687306	-0.186923	0.129229	0.369946	0.142808	1.41046	0.205182	-0.64076	-0.82708	0.0688635	-0.180946	0.48587	-0.271696
RS-347586	CMS1	0.661346	0.715593	0.705548	0.672711	0.010989	0.0129331	0.338654	0.284407	0.294452	0.327289	0.292392	0.484082	0.088956	0.202471	0.0225322	0.400424	1.33879	0.54107	-1.21535	0.558195	0.531585	0.277778	1.46125	0.00518234	-0.415072	-0.236676	-0.56768	0.0799233	0.907121	0.294059
RS-347599	CMS2	0.744272	0.63117	0.700468	0.773132	0.001	0.00132756	0.255728	0.36883	0.299532	0.226868	-0.151153	-0.46449	0.152599	0.328897	0.901288	-0.465042	-0.0450082	-0.0550716	0.381663	-0.97744	-0.560659	-0.185753	0.678273	-0.815547	-2.14849	-0.858293	-0.0676796	-0.336317	-0.368689	-0.245661
RS-347653	CMS1	0.535291	0.758705	0.708787	0.536084	0.001	0.00132756	0.464709	0.241295	0.291213	0.463916	0.603197	1.35673	1.15847	0.819392	0.645923	0.824153	0.545008	-0.307094	-0.304904	0.532797	0.959441	-0.497955	0.174092	0.433589	0.739318	0.793043	0.650552	0.734015	0.467031	0.666222
RS-347655	CMS4	0.707121	0.732672	0.75544	0.385402	0.001	0.00132756	0.292879	0.267328	0.24456	0.614598	1.33246	1.56327	1.25981	-0.662548	-1.00751	0.988347	0.393617	-0.714063	-1.00284	2.33401	1.8602	-1.11418	0.61862	0.821305	1.29633	0.64013	1.49309	1.0633	1.5194	1.51535
RS-347668	CMS3	0.694317	0.678002	0.634851	0.889357	0.001998	0.0025335	0.305683	0.321998	0.365149	0.110643	-0.907123	-0.894694	-0.191908	0.117871	0.316524	-0.885593	-1.31588	1.29714	-0.108742	-0.962014	-1.10413	0.625426	-0.947348	-1.04587	-0.991481	-1.07646	-1.20856	-1.33632	-0.19951	-1.02103
RS-347676	CMS3	0.681964	0.700052	0.613495	0.748274	0.001	0.00132756	0.318036	0.299948	0.386505	0.251726	-0.576083	0.207347	-0.128605	-1.38403	-1.23391	-0.0180085	-0.389525	2.17455	-1.24307	-0.0163829	-0.479751	0.41411	-0.486335	-0.310749	-0.137746	-0.771957	-0.0195343	-0.0223785	0.369066	0.662216
RS-347713	CMS3	0.745437	0.695474	0.648842	0.86259	0.014985	0.0173776	0.254563	0.304526	0.351158	0.13741	-0.512141	-1.00163	-0.301072	-1.82034	-0.127682	-1.04979	-0.804419	-0.1285	0.34968	-0.702019	-0.927727	-0.386844	-1.00777	-1.15182	-0.115727	-1.08658	-0.672652	-0.411125	-0.246986	-0.649199
RS-347725	CMS3	0.77232	0.715683	0.632724	0.896716	0.001	0.00132756	0.22768	0.284317	0.367276	0.103284	-1.33286	-1.44327	-0.519314	-0.224335	-0.839056	-1.02648	-0.718494	-0.116677	0.273632	-0.801853	-1.06723	0.288684	-0.922775	-0.803647	-1.1464	-0.653578	-1.53295	-0.863811	-0.169367	-1.1779
RS-347726	CMS3	0.679996	0.71214	0.56392	0.805486	0.001	0.00132756	0.320004	0.28786	0.43608	0.194514	-0.389114	-0.165714	-0.227814	-0.922053	-0.938841	-0.511653	-0.376432	1.47013	-0.471926	-0.34031	-0.649236	0.363667	-0.548733	-1.12188	-0.657536	-0.653578	0.202249	-0.16624	0.240203	0.39753
RS-347727	CMS4	0.722163	0.717069	0.646595	0.503208	0.001	0.00132756	0.277837	0.282931	0.353405	0.496792	0.376163	1.25633	0.909683	-1.46198	-1.23391	0.757415	0.206219	1.15028	-1.94598	1.29876	0.728256	0.0514656	0.40946	-1.0858	1.31389	0.392911	0.783149	0.414322	1.08986	1.85948
RS-347736	CMS4	0.642225	0.63596	0.724518	0.444524	0.001	0.00132756	0.357775	0.36404	0.275482	0.555476	0.593484	0.588571	0.473113	0.00380228	0.956009	0.544492	0.720131	-0.287181	0.176262	0.951033	0.670666	-0.0173824	0.294646	0.70691	0.334862	0.606093	0.849053	0.205243	1.32837	0.453605
RS-347737	CMS4	0.67568	0.729677	0.623028	0.469137	0.001	0.00132756	0.32432	0.270323	0.376972	0.530863	0.549777	1.17959	1.24619	-0.619772	-0.299356	1.2161	0.829787	0.258556	-1.6823	1.27567	0.823355	-0.643149	0.332335	-0.501152	0.665924	0.506807	0.810379	0.705243	1.04842	1.74232
RS-347744	CMS1	0.640281	0.707956	0.693561	0.797015	0.025974	0.0296009	0.359719	0.292044	0.306439	0.202985	-0.393161	-0.517551	0.339701	0.670152	1.50429	-0.304025	-0.348609	0.299004	0.484719	-1.01083	-0.567416	0.223926	-0.0106078	0.567946	-1.86068	-0.315042	-0.393646	-0.590793	-2.07818	-1.03171
RS-347747	CMS4	0.699562	0.802591	0.78865	0.550308	0.001	0.00132756	0.300438	0.197409	0.21135	0.449692	1.17867	1.53714	1.66762	-0.403042	-2.91094	0.549788	0.216858	-2.16397	-2.41862	3.38499	2.58831	-10.4625	0.0808686	1.67274	0.149279	-0.455836	2.55505	1.09399	1.14299	1.65688
RS-347775	CMS4	0.650817	0.602618	0.675241	0.574787	0.001	0.00132756	0.349183	0.397382	0.324759	0.425213	0.427155	0.607347	0.434995	0.519011	-0.00536481	0.888771	0.734861	0.290915	-0.526652	-0.0957107	0.211796	0.451602	-0.515412	0.381382	-0.830275	-0.274033	0.374309	0.693734	0.154672	0.617824
RS-347782	CMS3	0.740679	0.742086	0.578215	0.636726	0.001	0.00132756	0.259321	0.257914	0.421785	0.363274	0.145892	0.155918	0.0419042	1.48099	0.0890558	0.526483	0.671031	-0.900747	-0.45629	0.165005	0.267499	0.302999	1.0146	0.0370441	0.400655	-1.07148	0.0807024	0.597187	0.834401	0.728638
RS-347831	CMS4	0.776846	0.625716	0.733337	0.463903	0.001	0.00132756	0.223154	0.374284	0.266663	0.536097	0.15601	0.287347	0.474815	-0.335551	-0.332618	0.634534	0.415712	-0.198195	-0.810945	1.08518	0.600413	0.556578	0.240484	0.144914	0.0420708	0.708036	0.517167	0.349105	1.87773	-0.128838
RS-347843	CMS3	0.657841	0.738902	0.585333	0.820651	0.001	0.00132756	0.342159	0.261098	0.414667	0.179349	-0.349454	-0.436735	0.318259	0.412548	-0.688841	-0.948093	-1.56301	0.870877	-0.162047	-0.755417	-0.639567	0.559305	-0.744041	0.0631478	-0.0695937	-0.122447	-1.52466	-0.289642	0.243218	-0.253338
RS-347861	CMS2	0.743471	0.599533	0.688645	0.815925	0.001	0.00132756	0.256529	0.400467	0.311355	0.184075	-0.675233	-0.602449	-0.620565	0.348859	0.395923	-0.661017	-0.545008	0.0849409	0.0490405	-0.48727	-0.554035	0.707907	-0.140272	-0.379079	-0.44443	-0.46862	-0.529006	-0.774297	-0.184062	-0.476302
RS-347881	NA	0.699939	0.735088	0.702469	0.896455	0.717283	0.734604	0.300061	0.264912	0.297531	0.103545	-0.653379	-1.34449	-0.786395	0.609316	-0.0761803	-1.54661	-0.996727	0.0214686	0.764748	-1.17777	-1.06743	0.435242	-0.258954	0.0301344	-0.966841	-0.563424	-1.9927	-0.401535	-1.45121	-0.569092
RS-347897	CMS4	0.714059	0.635122	0.703973	0.44748	0.001	0.00132756	0.285941	0.364878	0.296027	0.55252	0.621813	0.59102	0.493874	-0.0161597	0.701717	0.873941	0.838789	-0.49191	-0.887704	0.624259	0.684561	-0.812883	0.519531	0.974472	0.250197	0.534534	0.646212	0.792839	0.601168	0.700267
RS-347926	CMS4	0.647818	0.749462	0.614622	0.525042	0.001	0.00132756	0.352182	0.250538	0.385378	0.474958	1.38223	0.628571	0.438399	0.156844	0.0246781	0.306144	0.228314	-0.537337	-0.253731	0.743517	0.736802	-0.0787321	0.879571	0.0884837	1.46068	0.540843	0.364049	0.526854	0.389789	0.82777
RS-347937	CMS2	0.747946	0.614271	0.739626	0.699914	0.001	0.00132756	0.252054	0.385729	0.260374	0.300086	-0.502023	0.368163	-0.398749	-0.0570342	0.715665	-0.878178	-0.91162	0.231176	-0.275764	-0.388345	0.0129254	0.945808	0.863721	0.129942	-1.06225	0.325834	-0.877466	-0.25	-0.81217	-0.902537
RS-347941	CMS4	0.640759	0.763856	0.697029	0.389466	0.001	0.00132756	0.359241	0.236144	0.302971	0.610534	2.05686	2.05306	1.96099	0.0180608	-0.23927	0.21928	0.399345	-0.000311139	-1.66809	1.98619	1.49633	-2.2696	0.461874	1.78944	0.863303	1.22439	3.05742	1.04092	1.55972	1.60915
RS-347945	CMS4	0.585173	0.746194	0.644641	0.543817	0.001	0.00132756	0.414827	0.253806	0.355359	0.456183	0.597936	0.94449	1.66779	1.12738	1.17382	0.0762712	0.0957447	-0.162103	-0.0717839	-0.00321387	0.41698	-0.257328	0.239486	1.36027	0.985452	0.341773	1.03058	0.209079	0.725885	0.322096
RS-347979	NA	0.70788	0.735074	0.689764	0.877033	0.273726	0.290223	0.29212	0.264926	0.310236	0.122967	-0.365237	-0.885714	-1.00166	0.0807985	-0.835837	-0.784958	-0.579378	-0.771935	0.0255864	-0.652008	-0.805897	0.440014	-0.542993	-0.580614	-0.979161	-0.707206	-0.727901	-0.977621	-1.04842	-0.913218
RS-347982	CMS2	0.72345	0.659298	0.753995	0.717741	0.001	0.00132756	0.27655	0.340702	0.246005	0.282259	0.215095	0.0946939	0.141368	1.30798	0.886266	0.507415	0.453355	-0.159614	-0.491116	0.107908	0.0285514	0.518405	0.877449	-0.848177	-0.254653	-0.477088	-1.33129	0.887468	-0.140731	0.576101
RS-347990	CMS4	0.630328	0.760856	0.748525	0.575846	0.001	0.00132756	0.369672	0.239144	0.251475	0.424154	1.02691	0.697143	1.18825	1.71863	0.668455	0.0730932	0.683306	-1.38114	0.534471	0.920917	1.01805	-0.0637355	-0.12642	1.85048	0.342988	0.881039	0.939818	0.842072	0.264695	0.558077
RS-358981	CMS4	0.676311	0.659668	0.705489	0.501411	0.001	0.00132756	0.323689	0.340332	0.294511	0.498589	0.532376	0.674286	0.736195	1.16825	0.94206	-0.186441	-0.830606	-0.347542	-1.14001	0.451745	0.813238	-0.0255624	0.898914	0.08119	1.32883	0.479246	-0.265785	0.85422	-0.297099	0.761015
RS-358991	CMS4	0.718683	0.825281	0.806447	0.620337	0.001	0.00132756	0.281317	0.174719	0.193553	0.379663	0.347835	0.142041	0.142559	-1.86312	-2.96996	0.149364	-0.254501	-2.86403	-1.78323	2.6225	2.27083	-6.43524	0.557844	-0.893474	-0.101048	-0.724971	0.112273	1.0032	0.406745	2.04406
RS-359142	NA	0.690004	0.723451	0.724015	0.702012	0.337662	0.355316	0.309996	0.276549	0.275985	0.297988	-0.0341967	0.297959	-0.173615	-1.32414	-1.86373	0.15572	1.03028	1.05009	-1.75053	0.909977	0.72652	-2.18848	1.58131	-0.597889	0.276409	-0.805994	-0.789069	-0.374041	-0.204785	0.387183
RS-359153	CMS1	0.58625	0.738149	0.652102	0.734582	0.001	0.00132756	0.41375	0.261851	0.347898	0.265418	0.839943	-0.22449	0.685655	1.48384	0.51073	-1.42373	-0.440262	0.445862	-0.831557	-0.671668	-0.623497	-0.637696	-0.43704	1.51881	-0.263041	0.0739665	0.911405	-0.482737	-2.52807	-1.23097
RS-359162	CMS4	0.688536	0.796021	0.742956	0.595831	0.001	0.00132756	0.311464	0.203979	0.257044	0.404169	0.47329	-0.214694	0.407428	-1.77376	-1.93777	-0.345339	-0.239771	-2.13161	-1.77896	1.32219	1.56762	-4.08282	0.847498	-1.30077	1.96212	0.912087	-0.199882	0.699488	0.584966	0.889519
RS-359167	CMS4	0.6932	0.697945	0.736192	0.661729	0.023976	0.0274028	0.3068	0.302055	0.263808	0.338271	0.0746661	0.353469	-0.185527	-1.94772	-1.81867	0.324153	0.818331	1.01027	-1.85217	0.91305	0.817642	-2.08214	1.47086	-0.771785	0.559764	-0.563424	-0.485596	-0.140665	-0.0849661	0.618158
RS-359174	CMS4	0.717184	0.785559	0.788864	0.480916	0.001	0.00132756	0.282816	0.214441	0.211136	0.519084	0.699514	0.657959	1.9136	-0.289924	-0.674893	0.823093	0.38216	-1.5448	-1.26439	1.90689	2.1829	-0.908316	-0.195308	-0.025144	1.03709	0.410344	0.476125	0.920077	3.25829	1.18725
RS-359175	CMS3	0.672901	0.689679	0.563226	0.854166	0.001	0.00132756	0.327099	0.310321	0.436774	0.145834	-0.199717	-0.210612	-0.58534	-0.171103	-0.607296	-1.38453	-1.03437	2.07187	-0.457711	-0.823958	-0.924504	0.460464	-1.29481	-0.0708253	-0.076671	-0.212934	0.239345	-0.268542	-0.795215	0.0517356
RS-359202	CMS4	0.589752	0.732945	0.643306	0.557389	0.001	0.00132756	0.410248	0.267055	0.356694	0.442611	1.32517	0.710204	0.932826	0.939163	0.311159	-0.0550847	0.722586	0.216864	-0.923241	0.630593	0.307709	-0.359577	0.123674	1.47274	0.307602	0.708368	1.35103	0.531969	-1.18029	-0.0907877
RS-359211	CMS4	0.693059	0.75185	0.772815	0.463809	0.001	0.00132756	0.306941	0.24815	0.227185	0.536191	0.687778	0.946122	1.0157	-1.34696	-1.32725	0.602754	0.234043	-0.959241	-1.22601	1.89532	1.72583	-1.3589	1.06752	-0.295777	1.94744	0.721816	0.176993	1.29795	1.39017	1.73665
RS-359220	CMS4	0.648262	0.791913	0.727494	0.485406	0.001	0.00132756	0.351738	0.208087	0.272506	0.514594	1.5429	1.19184	1.44989	0.226236	-0.840129	0.260593	0.518822	-1.23553	-2.0924	2.16178	1.56484	-2.49182	0.285162	0.81094	0.780472	0.87473	2.82459	1.12532	-0.873587	0.988652
RS-359366	CMS4	0.69047	0.789397	0.740572	0.478205	0.001	0.00132756	0.30953	0.210603	0.259428	0.521795	0.555443	1.01061	1.79193	-1.02186	-1.57403	1.32309	0.690671	-1.96857	-1.65458	2.19156	2.20995	-6.01738	0.14776	-0.11881	1.42608	-0.0417566	0.585438	1.36573	1.23078	1.75668
RS-359445	CMS1	0.641307	0.694382	0.726125	0.773067	0.03996	0.0449574	0.358693	0.305618	0.273875	0.226933	-0.385067	-0.801633	-0.334681	0.179658	1.19421	-0.386653	-1.07119	0.0283136	0.541578	-0.594096	-0.374303	-0.42229	-0.493573	-0.0927063	-0.824509	-0.416819	-0.671073	-0.69821	-0.734552	-0.39219
RS-359493	NA	0.700786	0.677644	0.69107	0.704117	0.706294	0.723662	0.299214	0.322356	0.30893	0.295883	0.101781	0.0326531	0.0636008	0.947719	0.271459	-0.227754	-0.536825	0.1285	0.130775	-0.407817	-0.239181	-0.559986	0.814427	0.579846	0.189646	-0.437739	-0.329716	0.0358056	-0.104936	0.304406
RS-359501	CMS2	0.843998	0.61003	0.693746	0.856074	0.001	0.00132756	0.156002	0.38997	0.306254	0.143926	-1.19729	-1.21061	-1.32643	-0.718631	-0.975322	-0.0646186	0.0859247	0.356254	0.364606	-0.687941	-0.887584	0.711997	-0.539623	-0.208253	-0.986501	-0.906442	-2.16673	-1.47442	-0.00131876	-1.00267
RS-359633	CMS2	0.792131	0.578238	0.606017	0.68917	0.001	0.00132756	0.207869	0.421762	0.393983	0.31083	-0.548968	-0.100408	-0.387178	-0.722433	-0.569742	0.0730932	0.328969	1.16957	-0.55295	-0.114367	-0.335204	0.707226	-0.142394	-0.541075	-0.107864	0.393243	0.113852	-0.244246	0.484363	-0.402537
RS-359640	CMS4	0.696961	0.721442	0.647638	0.525866	0.001	0.00132756	0.303039	0.278558	0.352362	0.474134	-0.219142	0.692245	1.11763	-1.39068	-1.69099	1.05508	0.207856	0.389235	-1.62544	1.13723	0.755927	-0.761077	0.278048	-0.602879	-0.276671	-0.388096	1.00375	0.450767	2.48474	0.797063
RS-359643	CMS3	0.675581	0.742313	0.628216	0.781514	0.001	0.00132756	0.324419	0.257687	0.371784	0.218486	0.536423	0	-0.174636	-0.89924	-0.554721	-0.806144	-1.55074	0.49191	0.115139	-0.401264	-0.33287	0.350034	0.0438038	0.423992	-0.562385	0.424954	-0.650947	0.0191816	-0.63847	-0.451936
RS-359667	CMS4	0.647343	0.776788	0.774053	0.488973	0.001	0.00132756	0.352657	0.223212	0.225947	0.511027	1.07507	0.958367	1.35527	-1.4981	-0.519313	0.865466	1.04255	-2.18575	-0.40796	1.51188	2.20991	-2.22461	1.10258	-0.315739	1.03001	1.01204	1.14897	1.0633	0.967408	0.708611
RS-359669	CMS1	0.587879	0.715269	0.606995	0.689422	0.001	0.00132756	0.412121	0.284731	0.393005	0.310578	0.807568	0.272653	-0.141623	0.197719	0.95279	0.0794492	0.102291	-0.169571	0.30064	-0.0504343	-0.179366	-0.14758	-0.432298	1.02821	-0.443644	0.86178	0.851421	0.100384	-0.184062	0.115154
RS-359675	NA	0.755744	0.684429	0.711783	0.719059	0.445554	0.464119	0.244256	0.315571	0.288217	0.280941	-0.727034	-0.920816	-0.768017	0.547529	-0.0783262	0.286017	-0.178396	-0.313939	0.111585	0.125278	0.0404877	-0.293456	0.178086	0.628983	-0.0352556	0.0291383	0.753157	0.344629	0.0917483	0.0824433
RS-359693	CMS4	0.720909	0.749936	0.765423	0.463129	0.001	0.00132756	0.279091	0.250064	0.234577	0.536871	0.888911	1.0702	1.32243	-1.63403	-2.27146	1.82733	0.747136	-1.71531	-1.18977	2.83336	2.13295	-3.51022	1.1218	-0.103455	-0.19751	0.570231	1.34866	0.913683	2.30953	0.950935
RS-359694	NA	0.755633	0.725111	0.742773	0.732468	0.862138	0.876156	0.244367	0.274889	0.257227	0.267532	-0.202145	-0.682449	0.914277	-0.0437262	-0.872318	-1.79025	-2.00982	-1.20255	-1.12864	0.339306	0.420625	-2.78085	0.887433	-0.88119	-1.36527	0.436078	-0.41614	0.382992	0.257536	0.739319
RS-359696	CMS2	0.752814	0.68542	0.712395	0.866066	0.041958	0.0470715	0.247186	0.31458	0.287605	0.133934	-2.05038	-1.9249	-2.0634	0.0294677	0.43133	-1.7553	-1.32979	-0.498133	0.334044	-1.43626	-1.42245	-0.761077	-0.401972	-0.59904	-3.34482	-0.920222	-0.815509	-2.94054	-1.11285	-1.42023
RS-359731	CMS1	0.596302	0.817784	0.641755	0.752524	0.001	0.00132756	0.403698	0.182216	0.358245	0.247476	0.300486	-0.166531	0.593083	0.987643	0.640558	-0.73411	-0.316694	-1.43902	0.729922	-0.392672	-0.0643602	-5.12509	0.00137277	0.0884837	-0.729882	-0.629338	-0.493094	-0.689898	0.175396	-0.560748
RS-359732	CMS4	0.663941	0.779699	0.72633	0.418192	0.001	0.00132756	0.336059	0.220301	0.27367	0.581808	2.02367	1.49878	1.48298	-0.571293	-0.0461373	0.472458	0.580196	-1.8267	-2.10945	2.48169	2.15412	-4.26483	0.248721	0.457006	0.403277	1.09157	2.33524	0.55179	2.01112	1.4723
RS-359742	CMS1	0.638519	0.720583	0.725421	0.678838	0.003996	0.00491482	0.361481	0.279417	0.274579	0.321162	1.05686	0.533878	-0.0459032	-0.711027	-0.23176	-0.32839	-0.57856	0.539826	-0.407249	-0.509093	0.339894	-0.168712	-0.111444	0.782917	-0.953997	-0.44521	-0.622139	-0.579923	-0.353994	-0.543057
RS-359744	CMS4	0.693787	0.786966	0.763397	0.440427	0.001	0.00132756	0.306213	0.213034	0.236603	0.559573	1.80757	1.58041	1.62091	-1.02091	-1.08262	1.13136	0.4018	-1.90199	-2.09879	3.60614	2.88372	-8.87969	0.371272	0.370633	0.901835	1.11647	2.80012	0.867647	2.40712	1.3765
RS-359747	CMS2	0.723464	0.621727	0.675419	0.898303	0.001	0.00132756	0.276536	0.378273	0.324581	0.101697	-1.76831	-1.88653	-1.34795	0.145437	0.599785	-1.3697	-1.41489	0.942439	0.285004	-1.77552	-1.6285	0.116905	-0.60302	-0.659693	-1.76658	-1.65374	-1.04519	-3.85997	-0.91428	-2.51669
RS-359759	CMS4	0.78597	0.669765	0.721142	0.631633	0.001	0.00132756	0.21403	0.330235	0.278858	0.368367	-0.260826	-0.185306	1.12086	-0.362167	-0.937768	0.536017	-0.0769231	-0.0525825	-0.0852878	1.03466	0.499889	-3.18643	-0.468114	-1.77332	-1.3173	-0.375311	-0.132005	0.118286	1.45686	-0.654206
RS-359762	NA	0.681413	0.663971	0.652057	0.870414	0.0959041	0.105061	0.318587	0.336029	0.347943	0.129586	-0.85087	-0.659592	-0.135923	0.456274	0.861588	-1.00318	-1.18658	1.30212	0.196162	-1.14224	-1.16454	0.739264	-1.02301	-0.223992	-1.25256	-1.25992	-1.5077	-1.43542	-0.550678	-1.06275
RS-359765	CMS4	0.752447	0.81272	0.821973	0.62855	0.001	0.00132756	0.247553	0.18728	0.178027	0.37145	-0.137394	0.54449	0.702331	-1.95057	-3.58476	1.27648	-0.0671031	-2.22495	-0.840796	3.34392	2.69256	-13.7399	0.0579059	0.230902	1.49004	-0.23485	1.6395	1.38683	1.79145	1.76168
RS-360322	CMS3	0.69552	0.75854	0.664818	0.86243	0.001998	0.0025335	0.30448	0.24146	0.335182	0.13757	-0.32153	-1.34204	-0.787586	-0.307034	0.522532	-0.10911	-0.114566	-0.137834	1.28429	-0.4551	-0.761464	-4.08623	-0.523649	0.985221	-0.291612	-0.299269	-0.378256	-1.16113	-1.07818	-1.1759
RS-360332	CMS4	0.747102	0.692423	0.7264	0.551792	0.001	0.00132756	0.252898	0.307577	0.2736	0.448208	-0.164508	0.19102	0.975368	-1.48574	0.373391	1.58898	0.520458	-0.968575	-0.146411	1.46557	1.02871	-4.50545	0.218146	-1.12035	-1.13617	-1.25012	-0.375888	-0.0351662	3.16673	-0.700601
RS-360335	CMS4	0.788274	0.619465	0.744504	0.553839	0.001	0.00132756	0.211726	0.380535	0.255496	0.446161	0.18272	-0.119184	0.103591	0.0209125	-0.214592	0.251059	0.280687	-0.381767	0.181237	0.622535	0.209662	-1.39025	0.0290777	0.302687	1.28873	0.727295	0.126085	0.418798	0.764695	0.194259
RS-360341	NA	0.688931	0.698788	0.717736	0.739025	0.261738	0.278133	0.311069	0.301212	0.282264	0.260975	-0.580534	0.0702041	-0.00727474	-0.572243	-0.641631	-0.227754	0.13257	1.00093	-1.10235	0.196078	0.293416	-2.19802	1.37477	0.10499	-0.451769	-1.1779	-1.16358	-1.12084	-0.0827054	-0.226969
RS-360343	CMS2	0.799843	0.666646	0.718396	0.80986	0.001	0.00132756	0.200157	0.333354	0.281604	0.19014	-1.09004	-1.20816	-2.35391	-3.09696	-1.8691	-2.01271	-2.44354	-0.226198	-0.174129	0.0503402	-0.516071	-3.45637	1.13466	-1.60787	0.206422	0.467126	-3.14625	-2.40345	0.689714	0.642857
RS-360344	CMS2	0.770156	0.658467	0.72892	0.845964	0.001	0.00132756	0.229844	0.341533	0.27108	0.154036	-1.00668	-1.46367	-2.31426	-0.203422	-0.589056	-1.11758	-1.1784	-0.350653	0.415068	-0.965619	-0.896564	-2.51704	-0.852602	-0.971017	-1.11284	-0.980159	0.182518	-1.5454	-0.93425	-0.878838
RS-360414	CMS4	0.728487	0.697478	0.774524	0.669566	0.00599401	0.00722628	0.271513	0.302522	0.225476	0.330434	0.101376	-0.272653	-0.313239	0.98289	0.616953	-0.289195	0.315876	-1.31269	0.129353	0.598109	0.353831	-0.313224	0.677524	-0.791363	-0.356881	-1.12809	0.193173	0.492967	0.287302	0.664887
RS-360415	NA	0.759902	0.66654	0.777812	0.71779	0.0799201	0.0879565	0.240098	0.33346	0.222188	0.28221	0.26811	-0.129796	-0.503829	0.612167	0.683476	-0.490466	-0.208674	-0.183883	0.336176	-0.0914778	-0.130198	-0.0548739	0.565082	0.47428	-0.876933	-0.679147	-0.298934	-0.0351662	-0.302374	0.043725
RS-360424	CMS4	0.62394	0.69739	0.687243	0.614793	0.001	0.00132756	0.37606	0.30261	0.312757	0.385207	0.127276	0.302857	0.607887	0.851711	0.368026	0.0116525	-0.833879	-0.107343	-0.0703625	0.106904	0.196748	-0.328221	0.129415	0.278119	0.115727	-0.0671592	0.528216	-0.146419	1.0228	-0.216622
RS-360435	NA	0.772425	0.707604	0.734299	0.849559	0.88012	0.892902	0.227575	0.292396	0.265701	0.150441	-0.519021	-0.635102	-0.816345	0.580798	0.00107296	-1.42691	-0.458265	-0.525513	0.75693	-0.32435	-0.39493	0.260736	-0.0822414	-0.588676	-0.157667	-0.365848	-0.559787	-0.726982	-0.437265	-0.585447
RS-360438	CMS2	0.749465	0.612583	0.712439	0.77951	0.001	0.00132756	0.250535	0.387417	0.287561	0.22049	-0.308175	-0.393469	-0.778908	0.109316	0.170601	-0.0444915	-0.0253682	0.0482265	0.334755	-0.383297	-0.427582	0.56953	-0.329589	0.38714	-0.408519	-0.838536	-1.05979	-0.56266	-0.181801	-0.723632
RS-360446	CMS1	0.616471	0.713243	0.672682	0.743845	0.011988	0.0140809	0.383529	0.286757	0.327318	0.256155	-0.422703	-0.0587755	0.146558	0.10076	1.39378	0.413136	-0.0204583	0.0444928	0.630419	-0.691986	-0.180522	-0.722904	0.0464246	0.411708	-0.638401	-1.08426	0.686069	-0.553708	-0.134326	-0.924232
RS-360457	CMS3	0.790472	0.629893	0.597887	0.795562	0.001	0.00132756	0.209528	0.370107	0.402113	0.204438	-0.794618	-0.251429	-1.01383	-0.791825	-0.466738	-0.162076	0.0826514	0.977909	-0.00426439	-0.434845	-0.673576	0.13531	-0.155248	-1.20441	-0.176278	0.160966	-0.478887	-0.665601	0.31104	-0.205941
RS-360464	NA	0.713723	0.652201	0.69354	0.686704	0.0509491	0.0567561	0.286277	0.347799	0.30646	0.313296	-0.132537	-0.368163	-0.0310134	-1.18156	0.241416	-0.095339	0.124386	-0.645613	0.469083	0.0432227	-0.139045	0.314588	-0.715712	0.141075	-0.796723	-0.228707	-0.0238753	-0.811381	1.12641	-0.633845
RS-380652	CMS4	0.65816	0.756922	0.675883	0.416878	0.001	0.00132756	0.34184	0.243078	0.324117	0.583122	1.29846	1.38204	1.47499	0.137833	0.301502	0.644068	0.848609	-1.04138	-1.15991	1.48915	1.45172	-7.3998	0.991763	2.84587	1.14666	1.09638	1.08425	0.762788	1.06085	0.93024
RS-380654	CMS2	0.758698	0.613999	0.757773	0.745246	0.001	0.00132756	0.241302	0.386001	0.242227	0.254754	-0.193242	-0.617143	0.210202	-0.170152	0.409871	-0.610169	0.145663	-0.431549	0.483298	-0.185605	-0.263764	0.0862304	-0.0224635	1.22821	-0.735649	0.147518	-0.0443962	-0.549233	-0.157687	-0.875501
RS-380657	CMS4	0.688343	0.661672	0.785281	0.452541	0.001	0.00132756	0.311657	0.338328	0.214719	0.547459	0.587414	0.915918	0.464435	-0.117871	0.668455	1.19915	0.788871	-0.707218	-0.545842	0.760446	0.746718	0.322768	0.262823	0.0642994	0.174181	0.645609	1.24645	0.73977	0.890543	0.576769
RS-380662	CMS4	0.739421	0.641283	0.735788	0.515677	0.001	0.00132756	0.260579	0.358717	0.264212	0.484323	0.2414	0.465306	0.222284	-0.0703422	-0.118026	0.591102	0.414075	0.0115121	-0.518834	0.672891	0.495065	-0.339809	-0.247348	0.261228	0.273001	0.683463	0.482439	0.85422	0.987754	0.654539
RS-380665	CMS2	0.774984	0.589408	0.751207	0.698113	0.001	0.00132756	0.225016	0.410592	0.248793	0.301887	0.100567	-0.513469	-0.624819	-0.292776	-0.434549	-0.665254	-0.0981997	0.184505	0.0191898	-0.168172	-0.345407	0.306408	-0.0791214	-0.155662	0.0501966	0.32268	0.397987	-0.386189	0.257159	-0.331108
RS-380667	CMS2	0.792496	0.633384	0.70256	0.700005	0.001	0.00132756	0.207504	0.366616	0.29744	0.299995	-0.0993525	-0.142041	-0.366843	0.989544	0.48927	0.166314	0.392799	-0.695395	-0.325515	0.055451	-0.216553	0.464554	0.0968426	-0.208637	-0.545872	0.308235	0.28236	-0.323529	0.307649	-0.272697
RS-380739	CMS4	0.625202	0.73729	0.737787	0.530595	0.001	0.00132756	0.374798	0.26271	0.262213	0.469405	0.492311	1.06367	0.48494	1.03422	1.30687	0.0127119	0.0360065	-0.724642	-0.670931	0.389913	0.644335	-0.168712	0.299888	0.194818	0.727261	0.678815	0.701855	0.56202	0.834401	0.731976
RS-380776	CMS3	0.77281	0.644504	0.63542	0.892412	0.001	0.00132756	0.22719	0.355496	0.36458	0.107588	-1.30008	-0.785306	-1.15081	-0.996198	0.0450644	-0.42161	-0.197218	0.551649	0.162047	-1.21329	-1.27097	-0.0391956	-1.37137	-1.19789	-0.613237	-1.13424	-1.5661	-1.3977	-0.670874	-1.60347
RS-380792	CMS4	0.743337	0.659901	0.690464	0.599988	0.001	0.00132756	0.256663	0.340099	0.309536	0.400012	0.405706	0.0546939	0.151578	0.663498	1.06116	0.619703	0.241408	-0.519291	-0.891258	0.243141	-0.00223388	0.161895	-0.0127293	-0.278119	-0.280341	0.20181	1.01006	0.128517	0.89205	0.108144
RS-380793	CMS2	0.747892	0.625267	0.747411	0.74174	0.001	0.00132756	0.252108	0.374733	0.252589	0.25826	-0.601174	-1.04653	-0.597507	0.501901	0.0525751	-1.43644	-1.64566	-0.201929	-0.455579	-0.370787	-0.267276	0.594751	-0.426806	-0.904607	-0.3519	-0.742902	-0.492699	-0.411125	-0.134326	-0.215287
RS-380801	CMS4	0.713309	0.804941	0.816522	0.531663	0.001	0.00132756	0.286691	0.195059	0.183478	0.468337	1.30372	1.06694	0.944993	-0.586502	-2.84227	-0.388771	-0.577741	-2.41786	-1.86425	3.66885	2.92764	-14.2369	0.407837	0.901536	0.37654	0.71833	0.453631	1.19054	0.667483	2.43057
RS-380866	CMS2	0.775662	0.584133	0.719148	0.742655	0.001	0.00132756	0.224338	0.415867	0.280852	0.257345	-0.370093	-0.27102	-0.410916	-0.495247	0.0965665	0.301907	0.640753	0.556627	0.127932	-0.259352	-0.15376	-0.0739605	0.0913516	0.410173	-0.288729	0.0419226	-0.379834	-0.466113	0.101168	-0.580107
RS-381004	CMS4	0.689298	0.717862	0.753927	0.410914	0.001	0.00132756	0.310702	0.282138	0.246073	0.589086	2.53197	1.64082	1.00157	-0.211027	0.86588	-0.0264831	0.349427	-0.898258	-0.950959	1.95819	1.6656	-2.48705	0.721078	1.65547	1.981	1.08609	3.1837	0.774936	1.29597	1.67891
RS-381007	CMS2	0.806075	0.542219	0.755665	0.642151	0.001	0.00132756	0.193925	0.457781	0.244335	0.357849	0.204978	-0.194286	-0.562367	0.0171103	0.887339	0.613347	0.864975	-0.0731176	0.0341151	0.224015	-0.0472227	0.342536	0.577187	0.74453	-0.219004	-0.409181	-0.0412391	0.247442	0.29107	0.228638
RS-381016	CMS2	0.794624	0.632791	0.65786	0.649874	0.001	0.00132756	0.205376	0.367209	0.34214	0.350126	-0.61291	0.0685714	-0.0613886	0.692015	-0.20279	0.0667373	-0.176759	-0.368699	-1.78607	-0.130546	-0.182389	0.640423	0.355672	-0.0850288	-0.249148	-0.00722231	0.317877	0.0690537	0.907875	-0.155541
RS-381135	CMS1	0.540912	0.82986	0.67826	0.663844	0.001	0.00132756	0.459088	0.17014	0.32174	0.336156	0.656617	0.123265	0.285416	0.935361	-0.349785	-0.537076	-0.47545	-0.691039	-0.0803127	0.196485	0.414068	-0.865372	0.0590291	0.58906	-0.166841	0.62253	0.469811	0.699488	0.442163	0.667223
RS-381255	CMS4	0.726056	0.774888	0.782929	0.433586	0.001	0.00132756	0.273944	0.225112	0.217071	0.566414	1.66552	1.64653	1.27691	-1.13878	-1.86803	0.941737	0.761047	-1.84661	-2.3909	3.55142	2.8157	-8.70177	0.45239	1.91689	1.56868	1.2571	2.76815	1.12532	1.6965	1.62383
RS-381263	NA	0.627644	0.676284	0.671515	0.717532	0.0809191	0.0890147	0.372356	0.323716	0.328485	0.282468	0.341764	0.105306	0.0389262	0.224335	1.01717	-0.336864	0.405074	-0.0214686	0.614783	-0.0867432	-0.229734	-0.401159	-0.250842	0.60595	0.093709	0.444214	0.138713	0.12532	-0.359269	0.0447263
RS-381373	CMS1	0.582064	0.775572	0.610496	0.740195	0.001	0.00132756	0.417936	0.224428	0.389504	0.259805	0.541279	0.324898	0.251127	0.481939	-0.0332618	-0.360169	0.0171849	0.182016	0.479033	-0.110385	-0.161495	-0.536128	0.258205	0.556046	0.18519	0.263075	0.0179558	0.0524297	0.187076	-0.216288
RS-381386	CMS2	0.745305	0.624823	0.715355	0.691315	0.001	0.00132756	0.254695	0.375177	0.284645	0.308685	0.159652	0.572245	-0.359015	0.913498	0.262876	1.00318	1.5982	1.09676	-1.25302	0.276126	0.144758	0.371847	0.995757	1.18522	-0.907077	-0.333472	-0.884964	0.0223785	0.190467	0.138852
RS-381429	CMS2	0.818431	0.631464	0.716804	0.855899	0.001	0.00132756	0.181569	0.368536	0.283196	0.144101	-0.8707	-1.2	-1.36489	-1.29468	-1.07189	-0.42161	-0.930442	-0.116677	0.190476	-0.566817	-0.87009	0.0167007	-0.884887	-0.210173	-0.742202	0.0503902	-0.463891	-1.09143	-0.531462	-0.86749
RS-381430	CMS1	0.645307	0.654885	0.67083	0.655691	0.002997	0.00373446	0.354693	0.345115	0.32917	0.344309	-0.190004	0.742041	-0.423594	-0.210076	0.600858	1.48199	1.03191	0.331985	-0.592751	0.109225	0.307353	-0.47955	0.305878	-1.39674	-1.18912	0.200648	-0.649369	0.0933504	-0.020535	0.216956
RS-381431	CMS1	0.614135	0.722072	0.659126	0.742399	0.001	0.00132756	0.385865	0.277928	0.340874	0.257601	-0.105828	0.0628571	-0.408449	-1.25475	-1.48391	-0.575212	-0.909165	2.06503	-0.746979	-0.274998	-0.191791	-0.12304	-0.592163	-1.05662	-0.773657	-0.380126	-0.393646	0.161125	0.284288	0.400868
RS-381432	CMS4	0.713525	0.747163	0.740687	0.409334	0.001	0.00132756	0.286475	0.252837	0.259313	0.590666	0.83104	0.851429	1.34668	-0.635932	-0.515021	1.73623	1.13912	-1.44897	-2.172	2.36408	1.95658	-3.46183	0.460502	-0.108829	0.75924	1.09588	1.15055	1.07097	1.35889	1.26368
RS-381439	CMS2	0.7046	0.628619	0.704731	0.664614	0.001	0.00132756	0.2954	0.371381	0.295269	0.335386	0.529947	0.314286	-0.268825	-0.705323	0.127682	0.454449	0.198036	0.638146	0.00781805	0.41691	0.0467559	-0.231425	-0.510421	0.3238	-0.139056	0.740744	0.414167	0.0626598	0.422946	0.517023
RS-381464	NA	0.715601	0.673381	0.670467	0.663435	0.7003	0.71783	0.284399	0.326619	0.329533	0.336565	0.378996	0.262857	-0.282353	-0.811787	1.12768	0.209746	0.659574	-0.931861	0.292822	0.165475	-0.133444	-0.928085	-0.0127293	0.0285988	0.101311	0.676988	0.37865	-0.169437	0.658817	0.0877837
RS-381468	CMS4	0.618581	0.7962	0.674241	0.490722	0.001	0.00132756	0.381419	0.2038	0.325759	0.509278	0.755767	0.636735	1.10061	0.0731939	-1.02361	0.46928	0.491817	-1.39297	-0.859275	1.12272	1.32458	-1.18643	0.433421	0.585221	-0.41848	0.353727	0.976914	0.628517	1.23983	0.802737
RS-381549	CMS2	0.753249	0.599544	0.714076	0.705707	0.001	0.00132756	0.246751	0.400456	0.285924	0.294293	-0.340146	-0.397551	-0.629499	0.34981	1.38627	0.602754	1.31751	0.298382	0.233831	-0.503982	-0.211663	0.0126108	-0.347061	-0.108829	-0.505505	-0.0444131	-0.481255	-0.0223785	-0.611718	-0.378171
RS-381552	CMS2	0.805422	0.647384	0.740437	0.784174	0.001	0.00132756	0.194578	0.352616	0.259563	0.215826	-0.914002	-0.597551	-1.24696	-0.981939	-0.345494	0.306144	0.518003	0.361854	-0.375977	-0.313345	-0.466881	0.726994	0.533134	-0.329559	-1.47982	-1.01154	-1.14937	-0.741049	-0.882253	-1.12684
RS-381554	CMS2	0.786844	0.574886	0.689897	0.683359	0.001	0.00132756	0.213156	0.425114	0.310103	0.316641	-0.0876163	0.251429	-0.0617289	-0.124525	0.0783262	0.106992	0.663666	-0.000311139	-0.605544	-0.380601	-0.144091	0.274369	-0.690253	-0.190595	-0.739056	-0.538353	-0.425217	0.0390026	0.132818	-0.0987984
RS-381571	CMS3	0.649906	0.695907	0.645767	0.746797	0.002997	0.00373446	0.350094	0.304093	0.354233	0.253203	-0.186362	-0.367347	-0.0963584	0.977186	0.0729614	0.620763	0.844517	0.316428	-0.327647	-0.463911	-0.0786303	-0.518405	1.16698	-0.284261	-0.473263	-1.28815	-0.753946	0.139386	-0.339299	0.0620828
RS-381577	CMS1	0.612404	0.693317	0.708486	0.634124	0.002997	0.00373446	0.387596	0.306683	0.291514	0.365876	0.756172	0.315102	0.271888	0.528517	1.64914	-0.256356	0.424714	-0.138457	0.119403	-0.0972784	0.0832315	-0.326858	0.252465	0.883109	0.547969	0.493691	0.074783	0.121483	0.108704	0.0183578
RS-381587	NA	0.726517	0.703485	0.704158	0.708173	0.999001	1	0.273483	0.296515	0.295842	0.291827	-0.0463375	0.576327	0.0807879	0.309886	1.04399	-0.254237	0.261047	-0.285937	0.749112	-0.0438811	-0.0879215	0.317314	0.211406	0.248944	0.369725	0.362859	-0.0735991	-0.0754476	-0.193858	-0.224633
RS-381899	CMS2	0.81112	0.537998	0.756911	0.661505	0.001	0.00132756	0.18888	0.462002	0.243089	0.338495	0.0196277	-0.270204	-0.573258	-0.596008	0.131974	0.807203	1.0401	0.0681394	-0.211087	0.317295	-0.141379	0.444104	-0.0675153	0.075048	0.251769	0.338619	0.321823	-0.00959079	-0.116993	-0.0440587
RS-381903	NA	0.770472	0.729499	0.697989	0.747658	0.724276	0.741127	0.229528	0.270501	0.302011	0.252342	-1.08316	-0.922449	-0.527227	0.418251	-1.0515	0.100636	-0.0523732	1.10361	-0.228856	0.0419998	0.114172	-0.21711	-0.718458	-0.483877	0.173132	0.0161879	0.428374	0.507033	0.304258	0.487316
RS-381912	NA	0.791286	0.691282	0.685001	0.769634	0.802198	0.81699	0.208714	0.308718	0.314999	0.230366	-1.19446	-0.893878	-0.82128	0.193916	-0.943133	0.274364	-0.155483	1.63255	-0.266525	-0.324726	-0.288037	0.275051	-0.377512	-0.352975	-0.199607	-0.066163	0.381807	0.294757	0.371326	-0.252003
RS-381942	CMS2	0.775703	0.608898	0.742606	0.723415	0.001	0.00132756	0.224297	0.391102	0.257394	0.276585	0.141441	0.100408	-0.694418	-0.585551	-0.48176	-0.299788	-0.00736498	0.314561	-0.336887	-0.453313	-0.203216	0.47137	-0.542618	0.220921	-0.576016	-1.20297	-0.197119	-0.0690537	-0.249246	-0.291389
RS-381951	CMS4	0.627788	0.730505	0.710276	0.433676	0.001	0.00132756	0.372212	0.269495	0.289724	0.566324	1.04553	0.994286	1.10921	0.545627	1.68026	0.983051	0.899345	-0.774424	-0.264392	0.791678	0.777766	-0.126449	0.109572	1.1238	0.540105	0.553462	0.914167	0.638747	1.29898	0.646862
RS-381957	CMS4	0.714002	0.629729	0.723198	0.505544	0.001	0.00132756	0.285998	0.370271	0.276802	0.494456	0.228855	0.477551	0.522377	0.437262	0.488197	0.949153	0.441899	-0.0681394	-0.250888	0.556533	0.387973	0.169393	0.224261	-0.198273	-0.265138	0.36867	0.0637332	0.633632	1.34533	0.370494
RS-381966	CMS1	0.56815	0.847844	0.652851	0.698604	0.001	0.00132756	0.43185	0.152156	0.347149	0.301396	0.843586	0.0979592	0.351357	0.632129	0.0590129	-0.409958	-0.00409165	-0.973553	0.853589	0.342944	0.205172	-0.270279	0.0964682	-0.150288	0.0478375	0.302922	0.350237	0.228261	0.435381	0.143191
RS-381972	CMS4	0.701951	0.769617	0.773742	0.548954	0.001	0.00132756	0.298049	0.230383	0.226258	0.451046	1.10016	0.836735	0.293244	-1.77471	-1.56009	1.65572	0.959902	-1.69042	-0.180526	1.04607	1.9618	-1.55385	1.30401	0.491171	0.818218	0.782417	0.866022	0.792839	-0.0250565	0.485314
RS-381998	CMS1	0.559668	0.767655	0.614986	0.800376	0.001	0.00132756	0.440332	0.232345	0.385014	0.199624	-0.111089	-0.137143	0.269165	0.711027	0.0193133	-0.298729	-0.441899	0.373055	0.625444	-0.731869	-0.454144	-0.351397	-0.308124	-0.0351248	-0.423722	-0.0797775	0.345501	-0.712276	-0.058214	-1.01335
RS-382007	CMS3	0.710426	0.761298	0.513596	0.827272	0.001	0.00132756	0.289574	0.238702	0.486404	0.172728	-0.492311	-0.331429	-0.679018	0.363118	-0.0225322	-0.254237	0.197218	-0.386123	0.402274	-0.668062	-0.447587	0.138718	-0.661924	0.320729	-0.340367	0.210277	-0.668706	-0.217391	-0.00998493	-0.443925
RS-382008	CMS3	0.752773	0.667375	0.621196	0.641455	0.001	0.00132756	0.247227	0.332625	0.378804	0.358545	0.583772	-0.0473469	-0.0108483	0.174905	-0.359442	0.207627	0.530278	0.282825	-1.33618	-0.101072	-0.181078	-0.034424	0.0980906	-0.674664	-0.467759	-0.658725	-0.886543	0.432225	0.363414	0.269025
RS-382009	CMS1	0.538788	0.796284	0.783022	0.656033	0.001	0.00132756	0.461212	0.203716	0.216978	0.343967	1.19365	-0.0261224	0.649409	0.630228	0.140558	-0.837924	-0.701309	-1.67486	0.426439	0.36646	0.581924	-1.38616	-0.373892	-0.00671785	0.634731	0.670679	1.05387	0.521739	0.342313	0.602136
RS-382022	CMS4	0.678837	0.68199	0.664545	0.485335	0.001	0.00132756	0.321163	0.31801	0.335455	0.514665	1.09692	0.969796	1.02038	0.194867	0.746781	-0.0370763	0.262684	0.348164	-0.466951	0.506804	0.402065	0.0705521	-0.082491	1.0904	0.232372	1.13042	1.70975	0.432225	1.50546	0.366822
RS-382198	CMS2	0.732777	0.646763	0.647707	0.648048	0.017982	0.0207015	0.267223	0.353237	0.352293	0.351952	-0.445771	-0.12	-0.249936	-1.48194	0.083691	1.3411	1.42226	-0.02458	0.130064	0.289484	0.170119	0.280504	-0.302134	0.0477927	-0.364744	-0.236012	0.039266	0.459719	1.00923	-0.0453939
RS-382199	CMS4	0.637069	0.72024	0.762911	0.463321	0.001	0.00132756	0.362931	0.27976	0.237089	0.536679	0.886079	0.795918	0.70633	0.63403	0.940987	0.727754	0.540098	-0.73771	-0.639659	0.890362	1.00819	-0.17621	0.589542	0.428599	0.66671	0.393907	-0.666732	0.954604	1.14299	0.834446
RS-382200	CMS1	0.537488	0.818169	0.649409	0.731829	0.001	0.00132756	0.462512	0.181831	0.350591	0.268171	0.560704	0.0791837	0.365992	0.46673	0.267167	-0.21928	-0.390344	-0.784381	0.62118	-0.0590255	0.136489	-0.259373	-0.0688881	0.242802	-0.102883	-0.121617	0.0787293	-0.496803	0.383384	0.0507343
RS-382201	CMS1	0.525337	0.807115	0.770637	0.755672	0.001	0.00132756	0.474663	0.192885	0.229363	0.244328	0.366451	-0.306122	1.99911	1.57129	-0.604077	-1.8072	-2.09493	-1.54729	0.272921	-0.818064	0.291393	-0.363667	-0.383127	0.409405	-0.0727392	0.156317	0.423244	-0.2711	-0.328372	-0.233311
RS-382204	CMS4	0.731836	0.604553	0.739994	0.541557	0.001	0.00132756	0.268164	0.395447	0.260006	0.458443	0.281465	0.105306	0.473964	0.522814	0.685622	0.941737	0.643208	-0.335719	0.254442	0.234895	0.288082	0.722904	-0.149008	0.364491	-0.254653	0.00373568	0.514799	0.396419	0.89205	-0.188585
RS-382205	CMS4	0.639427	0.770286	0.695526	0.417102	0.001	0.00132756	0.360573	0.229714	0.304474	0.582898	1.08802	1.33878	1.16894	0.134981	1.26931	0.686441	0.648118	-0.551649	-1.12296	1.36342	1.22222	-0.419564	0.548983	-0.0497121	0.831848	0.800349	1.3972	0.893223	1.82687	1.07644
RS-382210	CMS3	0.683877	0.704481	0.521469	0.868408	0.001	0.00132756	0.316123	0.295519	0.478531	0.131592	-0.816876	-0.866939	-0.199226	0.357414	0.18133	-0.274364	-0.328969	0.945551	-0.59204	-1.19241	-1.01639	0.277778	-1.31325	-2.16334	-2.5055	-1.52125	-0.18528	-0.792199	-0.594763	-0.986649
RS-382214	CMS2	0.757465	0.633491	0.76786	0.677816	0.001	0.00132756	0.242535	0.366509	0.23214	0.322184	0.270943	-0.166531	-0.632051	0.107414	0.083691	0.122881	0.0932897	-0.238643	-0.0127932	0.211974	-0.0125253	0.615883	-0.300512	-0.382534	-0.375754	0.419475	0.514799	-0.0658568	1.01903	0.130174
RS-382219	NA	0.749377	0.749338	0.750299	0.715574	0.614386	0.632495	0.250623	0.250662	0.249701	0.284426	-0.0455281	0.0906122	-0.697311	-3.05228	-3.74785	-0.316737	-0.0589198	0.478843	-3.12438	1.58478	1.12893	-1.32549	1.60027	-1.00518	-1.00406	-0.98431	-1.04795	-0.920716	0.393557	0.41255
RS-382220	CMS1	0.587822	0.712428	0.678066	0.807168	0.001	0.00132756	0.412178	0.287572	0.321934	0.192832	-0.682922	-0.548571	1.04633	1.36882	1.18562	-0.395127	-0.623568	0.0980087	0.584222	-0.496112	-0.436496	0.14349	-0.171721	0.394434	-1.25308	-0.625021	-0.909826	-0.533248	-0.332517	-0.875501
RS-389033	CMS1	0.694449	0.783844	0.741659	0.804533	0.004995	0.00609303	0.305551	0.216156	0.258341	0.195467	-0.523472	-1.08735	0.0601974	-2.77281	-1.51717	-0.550847	-1.40835	-0.943062	0.620469	0.0363873	0.0953678	-1.98398	0.170348	-3.60491	0.96789	0.563258	-2.19988	-1.02621	-0.953466	2.09546
RS-389039	CMS4	0.620713	0.742395	0.698531	0.501095	0.001	0.00132756	0.379287	0.257605	0.301469	0.498905	1.04027	1.24	1.74564	0.878327	0.482833	-0.159958	-0.584288	-0.68295	-0.671642	0.229282	1.06647	-0.577028	0.418445	0.778311	0.616907	0.501494	1.13358	0.427749	0.81217	0.419893
RS-389040	CMS4	0.706647	0.585251	0.726777	0.564427	0.001	0.00132756	0.293353	0.414749	0.273223	0.435573	0.35431	0.0555102	0.473539	-0.125475	1.28433	0.397246	0.527005	-0.265401	0.132907	0.268883	0.0301963	0.389571	-0.0925995	0.623992	0.272215	0.468786	0.345501	0.517263	1.08873	-0.0113485
RS-389065	CMS1	0.605071	0.71679	0.709081	0.653909	0.001	0.00132756	0.394929	0.28321	0.290919	0.346091	0.633954	0.355918	0.537607	0.925856	0.76073	0.331568	0.248773	-0.669259	0.0461976	-0.222008	0.237025	-0.482958	-0.394609	-0.356046	-0.26671	-0.712519	0.216851	0.617647	0.326112	0.450267
RS-389076	CMS2	0.787402	0.562062	0.731456	0.60579	0.001	0.00132756	0.212598	0.437938	0.268544	0.39421	0.717321	-0.0530612	-0.400026	0.0712928	0.10515	-0.348517	0.301964	0.1229	-0.486141	0.0914778	-0.00303407	0.443422	0.25209	-0.436276	-0.297379	0.932841	1.03927	0.365729	0.424077	0.181242
RS-389087	CMS4	0.608564	0.819554	0.67539	0.506375	0.001	0.00132756	0.391436	0.180446	0.32461	0.493625	1.98361	0.800816	1.03714	0.821293	-0.635193	-0.334746	-0.0654664	-1.35501	-0.435679	1.11036	1.18839	-1.22393	0.741795	1.57217	0.719397	1.11265	2.02269	1.01087	0.900716	0.965955
RS-389195	CMS2	0.768077	0.598438	0.721401	0.69546	0.001	0.00132756	0.231923	0.401562	0.278599	0.30454	0.404087	-0.19102	-0.472858	0.668251	0.257511	-0.427966	-0.728314	0.244866	-0.050462	0.163124	-0.313554	0.54499	-0.370024	0.0481766	-0.147182	0.184709	0.543212	-0.0134271	0.235305	-0.147196
RS-389210	CMS1	0.568872	0.777524	0.801601	0.603753	0.001	0.00132756	0.431128	0.222476	0.198399	0.396247	0.323553	0.640816	1.44146	0.576046	-0.248927	0.95339	-0.252864	-1.98475	-0.02914	0.892669	1.49622	-1.26755	0.210158	0.225144	0.198296	-0.0460734	0.91101	0.521739	1.26658	0.431575
RS-389213	CMS1	0.556923	0.809946	0.663222	0.669622	0.001	0.00132756	0.443077	0.190054	0.336778	0.330378	0.142655	-0.00653061	0.851315	0.307034	0.244635	0.416314	0.474632	-1.042	-0.285004	-0.268758	0.314266	-0.215065	-0.14489	-0.576775	-0.466972	0.24863	0.157261	0.175831	1.0017	0.0046729
RS-389295	CMS2	0.771545	0.620416	0.69588	0.8003	0.001	0.00132756	0.228455	0.379584	0.30412	0.1997	-0.241805	-0.651429	-0.774568	-0.784221	0.404506	0.162076	0.324059	-0.67486	0.209666	-0.863371	-0.612605	0.407975	-0.52914	-0.78906	-1.07588	-0.223394	0.498224	-0.811381	-0.795215	-0.911883
RS-389298	CMS2	0.800922	0.575909	0.646558	0.652906	0.001	0.00132756	0.199078	0.424091	0.353442	0.347094	0.32153	0.216327	-0.27376	0.725285	1.11159	0.573093	0.950082	-0.366833	-0.101635	0.121359	-0.0666052	0.350034	-0.0238363	0.289635	0.218742	0.646771	0.441002	0.344629	-0.173888	-0.0724299
RS-389300	CMS2	0.749695	0.550356	0.739989	0.623062	0.001	0.00132756	0.250305	0.449644	0.260011	0.376938	0.5259	0.456327	0.647111	0.253802	0.642704	0.402542	0.655483	0.00840075	0.0859986	0.0841094	0.194748	-0.00852079	-0.339448	0.0861804	-0.269332	-0.48074	0.136346	0.54156	0.121515	0.261015
RS-389303	CMS2	0.809787	0.610188	0.672905	0.747785	0.001	0.00132756	0.190213	0.389812	0.327095	0.252215	-0.357143	-0.232653	-0.650345	-1.21198	-0.399142	0.220339	0.620295	-0.0980087	0.090263	-0.360816	-0.248716	-0.609748	-0.0774991	-0.120345	0.183617	-0.461315	-0.0321626	0.0658568	-0.535983	-0.0907877
RS-389307	CMS4	0.71795	0.59595	0.705765	0.594196	0.001	0.00132756	0.28205	0.40405	0.294235	0.405804	0.34055	0.318367	-0.0475198	0.173004	-0.0536481	0.294492	0.427169	0.53547	-0.512438	0.0132474	0.196637	0.242331	-0.319106	0.55643	-0.481913	-0.175245	0.757893	0.387468	0.125283	0.370494
RS-389308	CMS1	0.590876	0.790842	0.69106	0.725681	0.001	0.00132756	0.409124	0.209158	0.30894	0.274319	0.657021	-0.311837	0.800944	1.74335	-0.125536	-1.33051	-1.40753	-0.725887	-0.287846	0.111545	0.0731623	-2.3848	-0.201672	0.920345	-0.198558	0.268886	-0.147395	0.365729	0.291447	0.593792
RS-389310	CMS2	0.806655	0.683083	0.70567	0.779523	0.030969	0.0351249	0.193345	0.316917	0.29433	0.220477	-0.54654	-0.488163	-0.609589	-0.262357	-0.900215	0.0625	0.771686	0.0270691	-0.374556	-0.00961026	-0.0945898	0.119632	0.453638	-0.7238	-0.442071	-1.31156	-0.16397	0.00639386	0.139601	0.36482
RS-389314	CMS2	0.792964	0.642664	0.681388	0.662549	0.001	0.00132756	0.207036	0.357336	0.318612	0.337451	-0.714488	-0.360816	-0.39943	0.490494	-0.503219	0.409958	0.715221	-0.493155	0.0120824	0.346518	0.157516	-2.03715	-0.192063	-0.428215	0.00825688	-0.203138	0.409826	0.0863171	0.421439	0.424232
RS-389323	CMS4	0.759922	0.669196	0.718903	0.556189	0.001	0.00132756	0.240078	0.330804	0.281097	0.443811	0.89134	0.084898	0.201013	1.07319	0.11588	0.0222458	0.0981997	-0.388612	-0.894812	0.408601	0.248272	0.182345	-0.000374392	1.1737	-0.638925	0.18255	0.750789	0.464194	0.579691	0.141522
RS-389325	NA	0.756952	0.811032	0.770069	0.747661	0.525475	0.544266	0.243048	0.188968	0.229931	0.252339	-0.714893	-1.49878	-1.67553	-1.51711	-3.67704	1.3178	-0.434534	-2.34007	-1.4307	0.535933	1.31984	0.0528289	1.11893	-2.17908	-1.67248	-0.966379	-1.32301	0.933504	-1.66899	-0.304072
RS-389328	CMS1	0.565844	0.731587	0.590063	0.808902	0.001	0.00132756	0.434156	0.268413	0.409937	0.191098	-0.636382	-0.117551	-0.58517	0.0570342	-0.42382	-0.731992	-0.919804	1.58836	-0.571429	-0.544116	-0.565149	0.097137	-0.886597	-0.375624	-0.356094	-0.409514	-0.269732	-0.25	0.261304	0.25267
RS-389387	CMS2	0.681736	0.629548	0.678283	0.649562	0.020979	0.0240701	0.318264	0.370452	0.321717	0.350438	-0.0155807	-0.260408	-0.162384	-0.841255	0.0858369	0.361229	0.49509	0.406658	-0.107321	-0.0388643	-0.0899442	0.220518	-0.303132	1.13647	-0.330668	-0.907106	-0.305249	0.146419	0.21948	-0.220628
RS-389395	NA	0.671577	0.799918	0.665308	0.854748	0.0669331	0.074041	0.328423	0.200082	0.334692	0.145252	-1.24666	-1.48245	-0.922275	1.94772	-0.325107	-0.833686	-0.986088	-1.37243	0.941009	-0.891371	-0.583554	-0.379346	-0.41545	-0.66929	-1.38467	-1.20048	-0.72869	-1.74425	-0.741334	-1.39553
RS-389398	NA	0.658104	0.743095	0.667682	0.837464	0.345654	0.363404	0.341896	0.256905	0.332318	0.162536	0.129705	-0.67102	-0.584914	0.0646388	0.0665236	-0.802966	-0.391162	0.155258	0.629709	-0.61617	-0.745015	-0.744717	-0.558218	0.412476	-0.436828	0.181886	-0.251184	-0.494246	-0.916918	-0.434246
RS-389400	CMS4	0.754742	0.624955	0.682389	0.501712	0.001	0.00132756	0.245258	0.375045	0.317611	0.498288	0.118373	0.350204	0.387518	-0.026616	0.293991	1.20233	1.00327	0.00715619	0.0426439	0.610589	0.289926	0.243695	0.156745	0.0489443	-0.0216252	0.373485	0.350631	0.182864	1.33289	-0.121495
RS-389402	CMS4	0.700735	0.717924	0.738784	0.348889	0.001	0.00132756	0.299265	0.282076	0.261216	0.651111	2.15601	2.31347	1.32643	-0.0760456	-0.298283	0.766949	0.353519	-0.859676	-2.22743	2.44441	1.97701	-2.16735	0.437664	1.58369	0.79751	1.23402	2.95403	0.954604	1.80388	1.40754
RS-389464	NA	0.630311	0.721486	0.636764	0.637028	0.0759241	0.083675	0.369689	0.278514	0.363236	0.362972	0.266087	0.451429	0.308474	-0.0294677	0.717811	0.585805	0.767594	-0.488177	0.289268	-0.271392	0.129554	-0.794479	-0.844765	0.150288	-0.345347	-1.24514	0.344317	0.374041	-0.351356	0.425234
RS-389467	CMS1	0.590415	0.773488	0.737994	0.591202	0.001	0.00132756	0.409585	0.226512	0.262006	0.408798	0.158033	0.647347	0.539309	-0.418251	-0.643777	1.11653	0.785597	-0.781269	-0.641791	0.62498	1.45521	0.354124	1.13141	-0.887716	-0.322543	0.187199	-0.0483425	0.961637	1.04314	0.0163551
RS-389489	CMS4	0.758623	0.627632	0.786423	0.594441	0.001	0.00132756	0.241377	0.372368	0.213577	0.405559	0.258802	0.129796	0.215222	-0.524715	-0.537554	0.502119	-0.106383	-0.448351	-0.000710732	0.495673	0.368012	-0.138718	-0.450518	0.460461	-0.657536	-0.200814	0.625691	0.243606	0.761304	0.135514
RS-389519	CMS2	0.733672	0.659211	0.70011	0.878644	0.025974	0.0296009	0.266328	0.340789	0.29989	0.121356	-0.521449	-0.684082	0.221433	-0.981939	0.679185	-0.96822	-0.61293	-0.1285	0.594172	-0.747515	-0.774334	0.178937	-0.956284	0.773704	-0.658847	-0.132741	-0.883386	-0.575448	-0.584213	-0.718959
RS-389520	CMS4	0.654755	0.69402	0.702145	0.557318	0.001	0.00132756	0.345245	0.30598	0.297855	0.442682	0.813638	0.413878	0.149026	-0.00855513	0.389485	0.121822	0.332242	-0.0388923	0.387349	0.437134	0.175854	-0.288003	0.650693	0.124184	0.31232	0.625353	0.413773	0.118286	0.757913	0.258344
RS-389537	CMS3	0.672352	0.763527	0.614035	0.890155	0.001998	0.0025335	0.327648	0.236473	0.385965	0.109845	-0.993323	-1.1551	-0.510636	0.0142586	-0.187768	-1.11758	-0.576923	0.0687617	1.02772	-0.745289	-0.906677	0.128494	-0.596905	-0.223608	-0.684273	-0.775444	-0.537293	-1.25128	-0.928975	-1.01936
RS-389546	CMS3	0.748405	0.691348	0.646671	0.887765	0.010989	0.0129331	0.251595	0.308652	0.353329	0.112235	-0.839943	-1.00898	-0.835234	-1.82224	-0.152361	-1.06886	-1.25696	0.411637	0.232409	-0.994654	-1.14202	-0.586571	-1.16209	-1.16142	-0.475098	-1.1002	-0.838792	-0.797954	-0.310663	-1.21462
RS-389547	CMS1	0.572176	0.832359	0.735198	0.834264	0.001	0.00132756	0.427824	0.167641	0.264802	0.165736	-0.67159	-0.964898	-0.566366	1.38308	-0.216738	-1.49788	-1.11538	-1.53983	1.25515	-0.548286	-0.226378	-0.373892	-0.360539	-0.270441	-0.527261	-0.210941	-0.291831	-0.700128	-0.406745	-0.574433
RS-389548	CMS2	0.761515	0.600052	0.729019	0.828039	0.001	0.00132756	0.238485	0.399948	0.270981	0.171961	-1.70316	-1.19347	-0.9575	-0.120722	0.361588	0.318856	0.0515548	-0.065028	0.0845771	-1.0875	-0.618496	0.343899	-1.28567	0.648944	-2.11442	-1.27254	-1.78039	-0.297954	-0.838546	-0.675567
RS-389553	CMS4	0.669092	0.684079	0.729831	0.485176	0.001	0.00132756	0.330908	0.315921	0.270169	0.514824	0.83711	0.67102	0.426232	0.426806	1.13519	1.04873	0.925532	-0.850342	0.221748	0.776083	0.689177	-0.342536	0.675153	1.45086	0.658585	0.922713	-0.00453828	0.473785	0.937641	0.217623
RS-389555	CMS4	0.735428	0.678248	0.752774	0.46832	0.001	0.00132756	0.264572	0.321752	0.247226	0.53168	0.688183	0.578776	0.714243	-0.518061	-1.5	1.30614	0.256956	0.17206	-0.870647	1.72281	1.11246	-1.68473	0.811681	1.45355	0.681389	0.650257	0.755919	0.961637	1.02581	0.145527
RS-389561	CMS2	0.783284	0.637319	0.736544	0.864397	0.001	0.00132756	0.216716	0.362681	0.263456	0.135603	-1.27378	-1.59265	-1.62746	0.33365	-0.0847639	0.527542	0.368249	-0.389235	0.914001	-0.839071	-0.98972	-1.64179	-0.983876	0.731478	-1.7422	-1.45467	-0.699882	-2.80818	-2.35475	-1.41222
RS-389584	CMS1	0.532551	0.826258	0.757567	0.672237	0.001	0.00132756	0.467449	0.173742	0.242433	0.327763	-0.0779037	0.134694	1.46333	0.0655894	-1.57725	-0.0540254	-0.515548	-1.13721	0.179104	0.560107	0.969077	-0.596115	-0.0580307	-0.478503	0.0737877	0.032791	0.438635	0.0965473	0.882253	0.567423
RS-389615	CMS4	0.588466	0.628057	0.648554	0.543115	0.001	0.00132756	0.411534	0.371943	0.351446	0.456885	0.786524	0.377143	0.611631	0.552281	1.43026	0.246822	-0.0204583	0.644368	0.120824	0.0942997	0.10906	-0.304363	-0.39698	0.41977	0.338008	0.668521	0.325375	0.299233	0.439148	0.370494
RS-389631	NA	0.694952	0.680165	0.698752	0.728175	0.275724	0.292081	0.305048	0.319835	0.301248	0.271825	-0.356333	0.421224	-0.240577	0.00760456	0.0643777	0.0286017	0.39198	-0.110454	-0.118692	-0.378531	0.1799	0.497273	1.01323	0.109213	-0.317038	-0.516437	-1.02388	-0.396419	-0.029578	-0.191923
RS-389670	CMS2	0.809922	0.557265	0.736021	0.775391	0.001	0.00132756	0.190078	0.442735	0.263979	0.224609	-0.674423	-1.0351	-1.10836	-1.00856	-0.699571	-0.0646186	0.107201	-0.0961419	0.28145	-0.336704	-0.533319	0.765849	-0.722576	-0.00403071	0.00458716	0.173419	0.0238753	-0.570972	-0.0408817	-0.399533
RS-389677	NA	0.706859	0.709932	0.641654	0.829784	0.317682	0.335182	0.293141	0.290068	0.358346	0.170216	-0.790166	-0.799184	-0.146899	0.397338	0.164163	-1.5678	-0.594108	-0.124767	0.636816	-0.644013	-0.724544	-0.443422	-0.372769	0.272745	-0.424246	-0.3348	0.151342	-0.61509	-0.036737	-0.778037
RS-389680	CMS2	0.732163	0.595218	0.69284	0.818485	0.001	0.00132756	0.267837	0.404782	0.30716	0.181515	-0.313031	-0.764082	-0.320642	-0.502852	0.243562	-0.804025	-0.0900164	0.628189	0.875622	-0.628461	-0.87907	0.812883	-1.13099	0.0447217	-1.29738	-0.0782832	-0.159629	-0.631714	-0.633572	-0.805073
RS-389682	CMS2	0.756519	0.573371	0.672086	0.58339	0.001	0.00132756	0.243481	0.426629	0.327914	0.41661	0.239377	0.182857	-0.0257381	0.646388	1.34549	0.510593	0.977087	0.167704	-0.176972	0.130891	0.0167708	0.294138	0.182454	0.386372	-0.0483617	0.341275	0.0100631	-0.0505115	0.559344	-0.134846
RS-389684	CMS3	0.643113	0.808176	0.63352	0.766199	0.001998	0.0025335	0.356887	0.191824	0.36648	0.233801	0.228045	-0.0195918	-0.577938	1.21008	-0.00858369	-0.382415	-0.358429	-0.153391	0.0497512	-0.00547142	-0.104148	-0.115542	-0.128167	-0.458157	-0.406684	-0.230699	0.314325	-0.0632992	0.0943858	-0.00433912
RS-389686	CMS3	0.640749	0.776484	0.599269	0.869071	0.001	0.00132756	0.359251	0.223516	0.400731	0.130929	-0.449818	-0.596735	0.159576	0.594106	1.70815	-0.724576	-0.458265	-0.158992	0.603412	-0.937651	-0.692869	0.0753238	-0.824036	-0.977543	-0.98519	-0.158144	0.274467	-0.936701	-0.0231726	-0.528705
RS-389690	CMS2	0.809187	0.64563	0.743487	0.704442	0.001	0.00132756	0.190813	0.35437	0.256513	0.295558	-0.681303	-0.731429	-0.6101	-0.746198	-0.269313	1.34852	1.33552	-0.831674	0.444918	0.132051	0.191391	0.380027	0.124548	0.165259	0.177064	-0.308401	0.903512	0.745524	0.327995	-0.0183578
RS-389694	CMS3	0.676691	0.706919	0.644163	0.907708	0.015984	0.018464	0.323309	0.293081	0.355837	0.0922923	-1.90874	-2.47592	-0.367523	-0.208175	-0.891631	-1.42267	-0.918167	-0.00715619	0.93248	-1.99666	-1.65473	0.108044	-1.48718	-0.111516	-2.25308	0.395235	-2.7234	-2.84335	-1.31368	-2.64887
RS-389703	CMS2	0.835931	0.636696	0.675036	0.679332	0.001	0.00132756	0.164069	0.363304	0.324964	0.320668	-0.291987	-0.162449	-0.701566	-0.481939	0.198498	1.00106	1.18249	0.277847	-0.0945274	0.145251	0.0111916	0.459782	0.343816	0.255086	-0.0150721	0.211107	-1.5886	-0.0223785	0.0288244	-0.00166889
RS-389709	CMS1	0.579503	0.807132	0.740025	0.78416	0.001	0.00132756	0.420497	0.192868	0.259975	0.21584	0.000202347	-0.630204	-0.393729	1.64449	0.305794	-0.397246	-0.725041	-2.00218	1.00782	-0.647901	0.0642046	-0.527948	-0.237364	-0.211708	-1.18493	0.0153578	-1.2938	-0.893223	-0.773361	-0.776368
RS-389710	CMS4	0.6685	0.620729	0.750539	0.508081	0.001	0.00132756	0.3315	0.379271	0.249461	0.491919	0.548563	0.202449	0.319961	0.404943	0.775751	0.347458	0.10311	-0.720286	-0.753376	0.468708	0.512425	-0.281868	0.376388	0.859693	-0.0305374	0.631994	0.430347	0.492967	1.16032	0.37717
RS-389711	CMS4	0.695532	0.644745	0.696587	0.608421	0.015984	0.018464	0.304468	0.355255	0.303413	0.391579	0.362809	0.221224	-0.165958	0.829848	1.06009	-0.54661	0.102291	-0.490044	0.437811	-0.00318252	0.0712508	0.195297	-0.502059	-0.145298	-0.0100917	0.476424	0.622928	-0.0319693	0.964017	-0.15988
RS-389712	CMS3	0.714051	0.679823	0.536202	0.866057	0.001	0.00132756	0.285949	0.320177	0.463798	0.133943	-0.944759	-0.74449	-1.16298	-0.518061	0.486052	-0.4375	-0.211129	0.71593	0.115139	-1.11139	-1.12322	-0.156442	-1.45947	-1.11497	-0.987549	-0.964054	-0.042423	-1.27685	-0.830633	-0.726969
RS-392199	CMS2	0.694369	0.629585	0.725972	0.668109	0.001	0.00132756	0.305631	0.370415	0.274028	0.331891	-0.371712	0.137143	-0.176083	0.806084	1.17275	0.277542	0.235679	-0.422215	0.0305615	0.131926	0.0808531	0.122359	0.0408087	-0.297697	0.010616	-0.0591898	-0.0309787	0.0326087	0.939902	-0.124833
RS-392201	CMS4	0.641288	0.691226	0.689386	0.531351	0.001	0.00132756	0.358712	0.308774	0.310614	0.468649	0.285917	1.08245	0.723092	-0.0275665	1.24464	-0.148305	0.302782	0.506845	0.0724947	0.460838	0.243271	-0.407294	-0.256084	0.811708	-0.231848	0.897642	1.13279	0.349105	0.771477	0.258344
RS-392210	CMS4	0.588347	0.746105	0.609834	0.574736	0.001	0.00132756	0.411653	0.253895	0.390166	0.425264	0.32072	0.844898	0.709478	-0.423954	-0.282189	0.527542	0.564648	1.59708	-0.635394	0.327298	0.215353	-0.204158	0.20317	-0.617466	0.226868	-0.143201	0.240529	0.432225	1.3491	0.438585
RS-392211	CMS4	0.725293	0.776739	0.786024	0.450901	0.001	0.00132756	0.274707	0.223261	0.213976	0.549099	1.32072	1.7902	1.31622	-1.9154	-2.76073	1.60805	0.699673	-2.27225	-2.26439	4.00161	3.08465	-13.468	0.809435	1.73647	0.636304	0.899967	3.5073	1.07097	2.01451	1.17423
RS-392214	CMS4	0.697299	0.717895	0.730677	0.52156	0.001	0.00132756	0.302701	0.282105	0.269323	0.47844	0.114731	0.791837	0.169276	0.780418	0.662017	1.35593	1.48363	-0.0886745	-1.00498	0.834835	1.2669	-0.984663	1.10533	-0.215931	0.702883	0.49917	0.199487	0.829923	0.991522	1.17724
RS-392247	CMS4	0.75755	0.634547	0.720276	0.603962	0.001	0.00132756	0.24245	0.365453	0.279724	0.396038	0.364023	0.0881633	0.0104229	0.528517	0.527897	0.274364	0.274959	-0.0519602	-0.334044	0.144467	0.204483	0.621336	-0.225134	0.61286	0.563172	1.00573	-0.248027	0.164322	0.696496	0.0577437
RS-392267	CMS4	0.673989	0.677291	0.757056	0.542471	0.001	0.00132756	0.326011	0.322709	0.242944	0.457529	0.61291	0.715102	1.33136	0.4173	0.45279	0.740466	-1.22177	-0.413503	0.098081	0.488273	0.913521	-0.208248	0.694247	1.34645	0.559764	0.803005	0.240923	0.786445	0.814431	0.0166889
RS-392268	CMS2	0.793414	0.650298	0.752128	0.84192	0.003996	0.00491482	0.206586	0.349702	0.247872	0.15808	-0.562728	-0.878367	-0.651281	-0.784221	-0.416309	-1.58581	-2.37643	0.462041	0.218905	-0.564183	-0.792294	0.817655	-0.437664	0.0293666	-0.403277	-0.7957	-1.12609	-1.05307	-0.271477	-1.16923
RS-392277	CMS3	0.688921	0.70193	0.556756	0.866723	0.001	0.00132756	0.311079	0.29807	0.443244	0.133277	-0.888102	-1.16898	-0.0284608	0.815589	0.364807	-0.682203	-0.806056	0.0880523	-0.946695	-1.02977	-1.03164	0.110089	-1.36888	-2.18714	-0.414286	-1.96057	-0.520718	-0.650895	0.0921251	-0.87984
RS-392278	NA	0.812127	0.651901	0.731262	0.672161	0.110889	0.120532	0.187873	0.348099	0.268738	0.327839	-0.505261	-0.732245	-0.242619	-1.20627	-0.333691	-0.0211864	0.930442	-0.0948973	0.12651	0.0393974	-0.130888	0.671097	0.383127	-1.38791	0.095806	0.11481	-0.608721	0.0127877	0.564619	-0.278371
RS-392280	CMS4	0.71904	0.764606	0.759163	0.422482	0.001	0.00132756	0.28096	0.235394	0.240837	0.577518	1.74282	1.45959	1.3648	-1.13688	-2.02361	0.403602	0.324877	-1.51245	-2.22033	3.12553	2.3707	-6.87151	0.278547	0.297697	1.42687	1.33032	2.7717	0.975064	2.40825	0.985981
RS-392284	CMS3	0.728405	0.75456	0.590878	0.892917	0.001	0.00132756	0.271595	0.24544	0.409122	0.107083	-1.52388	-1.55755	-0.721135	0.852662	0.11588	-1.58369	-0.748773	-0.665526	0.442786	-1.305	-1.17405	0.781527	-0.841133	-1.03244	-1.43421	-0.97302	-0.798145	-2.32609	-1.07479	-1.83077
RS-392790	CMS4	0.677502	0.700899	0.566662	0.533227	0.001	0.00132756	0.322498	0.299101	0.433338	0.466773	0.498381	1.21959	1.08334	-0.295627	0.504292	0.153602	0.262684	0.954885	-1.51315	0.520098	0.20126	0.0371506	-0.549732	0.23167	0.970249	0.848996	1.23303	0.699488	0.717973	0.881175
RS-392795	CMS3	0.751098	0.606167	0.598224	0.646915	0.001	0.00132756	0.248902	0.393833	0.401776	0.353085	-0.223998	0.137143	-0.026589	-0.801331	0.536481	0.520127	1.1743	0.109832	0.309879	0.125937	-0.155471	0.448194	0.34781	-0.450096	-0.40249	0.038602	-0.176598	0.168159	0.71948	-0.2253
RS-392809	CMS1	0.596511	0.767873	0.705859	0.744456	0.001	0.00132756	0.403489	0.232127	0.294141	0.255544	-0.30777	-0.188571	-0.230622	1.18441	-0.214592	-0.264831	-0.136661	-0.878967	-0.471926	-0.438576	0.256207	-0.705181	0.737052	-0.0120921	0.139843	-0.390088	-0.4118	-0.177749	0.134702	-0.130507
RS-393016	CMS4	0.679341	0.661405	0.736018	0.532336	0.001	0.00132756	0.320659	0.338595	0.263982	0.467664	0.944355	0.606531	-0.00276525	-0.827947	-0.0740343	-0.255297	-0.325696	0.179527	-0.9801	0.604349	0.882782	-0.855147	1.16136	0.785988	0.220052	0.424954	0.309984	0.762788	-0.589111	0.970628
RS-393019	CMS1	0.535749	0.837731	0.797471	0.642934	0.001	0.00132756	0.464251	0.162269	0.202529	0.357066	1.04067	0.413061	1.56211	0.545627	-0.538627	-0.389831	-1.04255	-2.23367	0.615494	0.530289	1.23273	-2.56408	0.158492	0.602495	0.102883	0.453346	0.699882	0.157289	0.570271	0.0370494
RS-393033	CMS4	0.641735	0.738878	0.752542	0.540537	0.001	0.00132756	0.358265	0.261122	0.247458	0.459463	0.440105	0.517551	0.987535	1.11217	0.962446	0.150424	-0.626841	-1.34754	-0.287136	0.216019	0.97474	-0.547035	1.13278	0.298081	0.653866	0.699568	-0.0846488	0.757033	0.205916	0.579105
RS-393035	CMS2	0.789373	0.596364	0.715111	0.602658	0.001	0.00132756	0.210627	0.403636	0.284889	0.397342	0.389923	0.153469	0.312218	0.704373	-0.223176	-0.537076	-0.00245499	0.179527	-1.47619	0.633885	0.184189	-0.291411	-0.47997	0.651248	0.0483617	-0.441225	-0.49704	0.0901535	1.12566	0.399533
RS-393078	NA	0.750483	0.771976	0.745979	0.757345	0.55045	0.569389	0.249517	0.228024	0.254021	0.242655	-0.449413	-1.45143	-0.277248	-4.2424	-2.99893	-0.879237	-1.67676	-0.864032	-1.15849	2.31218	1.48524	-6.30709	1.28529	0.650864	1.07431	1.24763	1.41417	-1.00575	-0.502072	1.76001
RS-393079	CMS1	0.620087	0.816185	0.623547	0.719715	0.001998	0.0025335	0.379913	0.183815	0.376453	0.280285	0.717321	0.0579592	-0.533098	0.540875	-0.595494	-0.645127	-0.424714	-1.03143	-0.0518834	0.0161007	0.225533	-1.52318	0.608636	1.14223	0.122805	-0.441225	0.148185	-0.244246	-0.693105	-0.212617
RS-393081	CMS1	0.654285	0.764952	0.71448	0.835665	0.012987	0.0151942	0.345715	0.235048	0.28552	0.164335	-0.766694	-1.33306	-1.32889	0.546578	0.0643777	-0.774364	-0.986088	-0.388612	1.09382	-0.456887	-0.393774	-3.22938	-0.214526	0.324952	-0.868807	0.0897393	-0.408248	-0.40601	-0.379992	-0.558745
RS-393105	CMS2	0.785682	0.568687	0.733517	0.813819	0.001	0.00132756	0.214318	0.431313	0.266483	0.186181	-0.591866	-0.976327	-1.2484	-0.338403	0.203863	-0.14089	0.310966	0.101742	0.296375	-0.675775	-0.574996	0.474097	0.513416	0.0493282	-0.858585	-0.599618	-0.733425	-0.68798	-0.889789	-0.462617
RS-393111	CMS3	0.595345	0.754964	0.593997	0.800086	0.001	0.00132756	0.404655	0.245036	0.406003	0.199914	0.0645488	-0.337959	-0.461031	0.443916	1.01073	-0.213983	0.988543	0.121033	0.171286	-0.483445	-0.309665	-0.21302	0.549482	0.0220729	-1.1692	-0.528059	-0.531768	-0.111253	-0.268463	0.322096
RS-393291	CMS1	0.561565	0.785578	0.633815	0.737472	0.001	0.00132756	0.438435	0.214422	0.366185	0.262528	0.831445	0.569796	0.850464	0.719582	0.193133	-1.72352	-1.52864	0.671126	0.0952381	-0.593061	-0.259808	0.412065	0.544116	0.571785	0.473526	-0.316371	0.607932	0.0191816	0.208176	-0.00634179
RS-393292	CMS2	0.724674	0.624982	0.7199	0.751206	0.001	0.00132756	0.275326	0.375018	0.2801	0.248794	-0.603602	0.182041	-0.662256	0.646388	1.03326	0.304025	0.288052	0.18575	-0.224591	-0.668752	-0.269344	0.175528	0.419818	-0.167946	-0.224509	-0.39042	-0.321034	-0.359335	-0.0454032	-0.455274
RS-393297	NA	0.740347	0.672107	0.648715	0.833129	0.686314	0.703797	0.259653	0.327893	0.351285	0.166871	-0.336908	-0.229388	-0.196928	-0.0893536	0.642704	-0.866525	-0.419804	0.47262	0.673063	-0.529254	-0.594512	-0.148943	-1.05284	0.13762	0.0824377	-0.263573	0.643844	-0.466113	-0.190844	-0.634846
RS-393298	CMS1	0.575514	0.824544	0.618483	0.773123	0.001	0.00132756	0.424486	0.175456	0.381517	0.226877	0.289964	-0.129796	0.368544	1.02376	0.14485	-0.0900424	0.0695581	-0.489421	0.464819	-0.44237	-0.2713	0.119632	-0.300137	-0.57524	0.0507208	0.198323	0.283544	-0.194373	-0.0258101	-0.604806
RS-393304	CMS3	0.713623	0.692129	0.577729	0.906411	0.001	0.00132756	0.286377	0.307871	0.422271	0.093589	-1.9739	-1.15755	-0.41415	0.538973	1.15343	-0.65678	-0.91653	0.177038	-0.559346	-1.98161	-1.58226	0.571575	-1.31458	-0.480422	-2.17837	-1.75203	-1.04637	-3.92903	-1.94631	-2.61415
RS-393305	CMS4	0.680762	0.784376	0.756019	0.528251	0.001	0.00132756	0.319238	0.215624	0.243981	0.471749	0.867058	1.72245	0.621841	-1.35551	-1.42597	0.894068	0.682488	-1.61886	-1.87349	1.48338	1.80541	-3.35753	-0.110196	-0.433205	1.13119	-0.65474	1.25552	0.780691	0.64902	1.17223
RS-393307	CMS2	0.733864	0.587598	0.732854	0.594032	0.001	0.00132756	0.266136	0.412402	0.267146	0.405968	0.831849	0.302041	0.170212	-0.279468	1.47639	0.643008	0.458265	-0.286559	0.560057	0.263961	0.0692725	-0.525903	-0.14776	0.934549	0.000655308	0.525237	0.689227	-0.361893	0.337038	-0.180908
RS-393312	CMS1	0.530508	0.797473	0.743391	0.829	0.001	0.00132756	0.469492	0.202527	0.256609	0.171	-0.465601	-0.985306	0.295542	0.45057	-0.218884	-0.836864	-1.50491	-1.28656	0.594172	-0.934484	-0.356832	-0.50409	0.553226	-0.482342	-0.594889	0.0980408	-0.0183504	-1.08951	-0.181047	-0.827437
RS-393313	CMS2	0.739207	0.619627	0.719759	0.678583	0.001	0.00132756	0.260793	0.380373	0.280241	0.321417	0.0265075	0.249796	-0.00293542	-0.0722433	0.572961	0.0974576	0.111293	0.0556938	-0.0959488	-0.152024	-0.0299295	0.125767	-0.242731	0.468522	-0.0100917	-0.13573	-0.0440016	0.121483	0.491145	0.0694259
RS-393472	NA	0.754986	0.668453	0.722345	0.745763	0.417582	0.436129	0.245014	0.331547	0.277655	0.254237	0.475314	0.0489796	-0.248064	-0.632129	0.536481	-1.22987	-0.594926	-0.58463	0.461265	-0.0212116	-0.111927	-0.452965	-0.097841	0.498464	0.28401	0.0860867	0.227111	0.278772	-0.0661266	-0.00567423
RS-393473	CMS2	0.701122	0.607238	0.713998	0.645448	0.001	0.00132756	0.298878	0.392762	0.286002	0.354552	0.160461	0.294694	-0.113886	0.861217	1.06116	0.318856	0.379705	-0.254823	-1.07321	-0.0615966	0.137422	0.563395	1.06602	0.776775	-0.321756	-0.384443	-0.0451855	0.168159	-0.0932555	0.536382
RS-393484	CMS1	0.657331	0.756008	0.793318	0.760831	0.003996	0.00491482	0.342669	0.243992	0.206682	0.239169	-0.390328	-0.539592	0.994087	-0.535171	-0.945279	-0.494703	-1.32979	-1.67859	1.05402	0.0892516	0.394708	0.0351057	-0.844365	0.863532	-0.417955	-0.359372	-0.645028	-0.82289	-0.752638	-0.450267
RS-393489	CMS4	0.606665	0.783691	0.723058	0.517151	0.001	0.00132756	0.393335	0.216309	0.276942	0.482849	0.542493	0.650612	0.517357	0.977186	0.562232	0.231992	0.103928	-0.725887	-1.24662	0.451149	0.855051	-0.268916	0.511918	0.414012	0.876147	0.625187	0.984412	1.0032	0.296722	1.10581
RS-393517	CMS2	0.672908	0.609243	0.708903	0.623069	0.001	0.00132756	0.327092	0.390757	0.291097	0.376931	0.65864	0.605714	0.854463	1.30798	1.55258	-0.0180085	-0.135843	0.383012	-0.589197	0.0326561	0.217286	0.377301	-0.217896	2.12687	-0.391219	0.454674	0.259471	0.483376	-0.167483	0.00967957
RS-393518	CMS4	0.696175	0.791332	0.80693	0.530696	0.001	0.00132756	0.303825	0.208668	0.19307	0.469304	0.867463	0.680816	0.170382	0.0228137	-1.78326	-0.954449	-0.129296	-2.38612	-1.8408	2.77614	2.28926	-7.97648	0.865344	1.01747	0.127523	0.601278	1.36602	1.21675	0.808402	2.46328
RS-393521	CMS1	0.582555	0.792636	0.701197	0.730243	0.001	0.00132756	0.417445	0.207364	0.298803	0.269757	0.50688	0.102041	0.178635	1.77567	0.100858	-1.86864	-1.13912	0.0388923	0.0639659	-0.405402	-0.245138	0.178937	-0.187445	1.29232	-0.20249	-0.20181	0.49783	-0.217391	0.143369	-0.731642
RS-393524	CMS1	0.520893	0.835036	0.721217	0.686042	0.001	0.00132756	0.479107	0.164964	0.278783	0.313958	0.900243	0.23102	1.25002	0.994297	-0.082618	-1.04131	-0.89198	-1.45208	0.614783	0.0670523	0.66671	-1.69836	0.412829	1.21286	0.0635649	0.504483	0.431926	0.243606	0.0141296	-0.00534045
RS-393527	CMS2	0.819701	0.623561	0.74221	0.852904	0.001	0.00132756	0.180299	0.376439	0.25779	0.147096	-1.41987	-1.66531	-1.15158	-0.326996	-1.00644	-1.07733	-0.295417	0.147791	0.707178	-1.22044	-1.1031	0.83606	-0.588544	0.770633	-0.541678	-0.857463	-2.05071	-0.951407	-1.5552	-1.08578
RS-393533	CMS4	0.6785	0.736801	0.666583	0.458905	0.001	0.00132756	0.3215	0.263199	0.333417	0.541095	0.679684	1.49714	1.38318	-0.113118	-1.26502	0.658898	0.626841	0.943062	-1.59701	1.55565	0.903723	-1.10668	-0.0491701	0.36833	0.648624	0.78441	1.20422	1.16496	0.957611	1.26502
RS-393535	CMS4	0.617242	0.698173	0.611439	0.586909	0.001	0.00132756	0.382758	0.301827	0.388561	0.413091	0.436868	0.736327	0.01757	-0.264259	0.305794	0.449153	0.37234	0.793715	-0.266525	0.418634	0.0880993	0.125767	-0.244977	-0.163724	0.651507	0.605927	0.327743	0.576726	0.70893	0.728638
RS-393578	CMS4	0.684664	0.657437	0.717552	0.625288	0.016983	0.0195799	0.315336	0.342563	0.282448	0.374712	-0.0188183	0.262857	0.0313537	-0.539924	0.126609	-0.34322	-0.185761	0.0662726	0.141436	0.210375	0.0600925	-0.0691888	0.126794	-0.0727447	0.714941	0.715009	0.360103	0.100384	0.3815	0.333778
RS-393589	NA	0.69515	0.789663	0.682842	0.722548	0.313686	0.331113	0.30485	0.210337	0.317158	0.277452	0.0613112	0.597551	0.453459	0.0475285	0.146996	0.117585	-0.694763	0.18575	0.416489	-0.0747656	0.195659	-0.652011	-0.634843	-0.592514	0.272477	0.947783	0.794594	0.216752	-0.251884	0.622497
RS-393744	CMS3	0.728202	0.754138	0.570503	0.878573	0.001	0.00132756	0.271798	0.245862	0.429497	0.121427	-1.37616	-1.2302	-0.148941	0.363118	0.0364807	-0.699153	-1.33061	-0.239888	0.0440654	-1.42792	-1.16074	0.255283	-1.30367	-1.16296	-0.829227	-1.32517	-1.55821	-2.97059	-0.624906	-2.3528
RS-393754	CMS4	0.648116	0.67516	0.638177	0.398623	0.001	0.00132756	0.351884	0.32484	0.361823	0.601377	0.6724	1.17551	1.55216	-0.442966	0.672747	0.822034	0.680851	0.82234	-1.20185	0.915715	0.687962	-0.0167007	0.182578	-0.257774	-0.553473	0.966711	1.42601	0.716113	1.48399	0.697597
RS-393755	CMS2	0.802906	0.64147	0.772919	0.77385	0.001	0.00132756	0.197094	0.35853	0.227081	0.22615	-0.294415	-0.700408	-0.703778	0.204373	0.055794	-1.02436	-0.909165	0.0724953	0.236674	-0.38383	-0.378526	0.700409	0.600649	0.551823	-0.308126	-0.736593	-0.605564	-0.391304	-0.663338	-0.298732
RS-393758	NA	0.68557	0.6568	0.628152	0.706458	0.215784	0.230331	0.31443	0.3432	0.371848	0.293542	0.112707	0.0432653	-0.0301625	-0.347909	1.02682	0.527542	0.166121	0.607032	0.671642	-0.143997	-0.18839	0.579073	-0.205666	-0.0358925	-0.226343	0.117632	0.208958	-0.241688	0.125283	-0.348131
RS-393759	CMS2	0.757954	0.554554	0.712336	0.645923	0.001	0.00132756	0.242046	0.445446	0.287664	0.354077	0.267705	-0.077551	-0.311963	0.512357	0.907725	0.0529661	0.191489	-0.196329	0.0284293	0.0805036	-0.166252	0.368439	-0.120928	1.21939	-0.308912	-0.0337871	0.285122	-0.138107	0.219857	-0.328438
RS-393761	CMS3	0.705877	0.790022	0.648363	0.853804	0.001	0.00132756	0.294123	0.209978	0.351637	0.146196	-1.43363	-1.6098	-0.705224	1.25856	-0.140558	-1.15042	-1.02864	-1.36683	0.626155	-1.48354	-0.51367	-0.0105658	-0.552727	-1.72764	-2.53119	-1.5953	-0.49191	-2.17327	-0.715335	-1.96028
RS-393763	CMS4	0.60458	0.730587	0.722926	0.43048	0.001	0.00132756	0.39542	0.269413	0.277074	0.56952	1.0346	1.13714	1.03986	0.26711	0.995708	0.486229	-0.202946	-0.485688	-1.12438	0.762766	1.0967	-0.594751	0.532634	0.154894	0.989908	0.747717	0.695146	1.03325	0.718726	1.01302
RS-393764	CMS4	0.679319	0.688621	0.700959	0.532184	0.001	0.00132756	0.320681	0.311379	0.299041	0.467816	0.0944962	0.69551	0.602187	0.577947	1.61481	0.936441	0.157938	0.575296	-0.876333	0.324225	0.465036	0.0228357	0.14152	-0.310749	0.15924	-0.334468	0.203039	0.23977	1.04277	0.0650868
RS-393827	CMS2	0.806202	0.610822	0.664571	0.83436	0.001	0.00132756	0.193798	0.389178	0.335429	0.16564	-0.453055	-0.626122	-0.68072	-0.629278	-0.233906	-0.153602	-0.341244	0.0718731	0.343994	-0.476139	-0.728678	0.843558	-0.634095	-1.15336	-0.832634	-0.71119	-0.641871	-0.826726	0.323097	-0.714953
RS-393843	CMS4	0.67972	0.694003	0.632168	0.492316	0.001	0.00132756	0.32028	0.305997	0.367832	0.507684	0.107042	0.40898	0.622947	0.500951	1.15236	1.38877	0.655483	0.0861854	-1.01137	0.464789	0.703063	-0.497955	1.12605	0.564491	1.2329	0.568404	0.216851	1.05563	0.309156	0.550401
RS-393848	CMS1	0.633177	0.790734	0.69648	0.904962	0.001998	0.0025335	0.366823	0.209266	0.30352	0.0950382	-0.562323	-0.957551	-1.37144	0.655894	-0.724249	-2.23411	-1.84206	-0.298382	0.896944	-1.44105	-1.30824	-0.235515	-1.05989	-0.7	-0.936697	-0.436078	-0.598461	-1.56905	-1.10833	-1.7283
RS-393854	CMS4	0.63934	0.716096	0.633954	0.435273	0.001	0.00132756	0.36066	0.283904	0.366046	0.564727	1.16248	1.5298	1.41423	0.897338	1.58691	0.510593	0.402619	-0.0724953	-0.557925	0.810046	0.805445	-0.445467	1.10807	0.754511	1.31101	1.1965	1.8459	0.940537	0.373587	1.06342
RS-393855	CMS2	0.728139	0.591422	0.730502	0.74783	0.001	0.00132756	0.271861	0.408578	0.269498	0.25217	-0.097329	-0.035102	-0.222964	0.242395	0.944206	-0.375	-1.1874	0.280336	0.651031	-0.374706	-0.306864	-0.00920245	-0.802072	0.736468	-0.953473	-0.0465715	-0.160024	-0.320972	-0.206292	-0.756008
RS-393856	CMS1	0.493775	0.797994	0.715341	0.622966	0.001	0.00132756	0.506225	0.202006	0.284659	0.377034	0.814852	0.329796	1.07151	0.76616	0.961373	-0.243644	0.0310966	-0.124767	-0.0113717	0.229376	0.528074	-1.10873	-0.0408087	0.319578	-0.377326	0.887016	0.576756	0.671355	0.192351	0.385514
RS-393862	CMS2	0.812871	0.63418	0.735135	0.867921	0.001	0.00132756	0.187129	0.36582	0.264865	0.132079	-1.47855	-1.68735	-1.47073	0.438213	-0.444206	-0.659958	-0.613748	-0.547915	0.638948	-1.06661	-1.15258	0.24574	-0.871634	0.133397	-1.95505	-0.871244	-0.648579	-1.5812	-0.928222	-1.24399
RS-393867	CMS4	0.693012	0.69197	0.715269	0.512349	0.001	0.00132756	0.306988	0.30803	0.284731	0.487651	0.869891	0.633469	0.594189	0.013308	1.25	0.980932	0.907529	-0.961108	-0.277896	0.641693	0.742366	0.0548739	-0.496318	1.00825	0.485321	1.21277	0.639108	0.699488	0.644122	0.553405
RS-393868	CMS4	0.631709	0.715329	0.709032	0.43937	0.001	0.00132756	0.368291	0.284671	0.290968	0.56063	1.49798	1.11755	1.39696	0.0760456	1.60086	0.60911	0.5491	-0.8771	-0.179104	0.650817	0.964316	-0.947853	0.681642	2.70921	0.551638	0.929686	0.896803	0.483376	1.02204	0.585447
RS-393873	CMS2	0.736395	0.53778	0.598682	0.775115	0.001	0.00132756	0.263605	0.46222	0.401318	0.224885	-0.423108	-0.0840816	-0.350251	0.324144	1.01609	0.213983	-0.00900164	1.07747	-0.535181	-0.516775	-0.639078	0.704499	-0.450892	0.0443378	-0.619528	-0.263241	-0.031768	-0.553708	-0.131688	-0.381509
RS-393874	CMS4	0.733128	0.755462	0.766906	0.45026	0.001	0.00132756	0.266872	0.244538	0.233094	0.54974	1.23938	1.53796	2.04148	-0.835551	-0.821888	1.06568	0.0515548	-1.79994	-2.71286	2.77147	2.37477	-5.97785	0.187321	0.0631478	0.600917	1.11962	2.92916	0.722506	2.28994	1.21195
RS-393880	CMS2	0.739782	0.604694	0.652474	0.733142	0.001	0.00132756	0.260218	0.395306	0.347526	0.266858	-0.0819506	-0.0620408	0.119672	0.960076	0.880901	0.435381	0.944354	0.237399	0.245203	-0.511978	-0.204528	0.302999	-1.006	0.0520154	-0.751376	-0.634651	-0.229479	0.164322	-0.193105	-0.0203605
RS-393886	CMS2	0.786724	0.637489	0.765314	0.849672	0.001	0.00132756	0.213276	0.362511	0.234686	0.150328	-0.678875	-1.11265	-0.592827	-0.3327	0.166309	-0.170551	-0.713584	-0.80865	0.972281	-0.313313	-0.51876	-0.767212	-1.39879	0.188676	-0.454915	0.181886	-0.283544	-0.792199	0.180671	-0.898198
RS-394418	CMS2	0.666118	0.630123	0.746053	0.722924	0.003996	0.00491482	0.333882	0.369877	0.253947	0.277076	-0.00424929	-0.401633	0.418829	0.0323194	1.27897	-0.261653	-0.161211	-0.0706285	0.316276	-0.520945	-0.278813	0.111452	0.56321	1.14722	-0.35426	0.0303005	0.00887924	-0.0690537	-0.708176	0.33745
RS-395243	NA	0.683297	0.822682	0.690243	0.853131	0.274725	0.291152	0.316703	0.177318	0.309757	0.146869	-0.424322	-1.30204	0.112099	1.46388	-0.424893	-1.51589	-1.10147	-1.79807	1.20256	-0.8027	-0.324001	-0.228698	-0.449769	0.276583	-0.489515	-0.657065	0.298934	-1.0601	-0.688583	-0.801068
RS-395246	CMS2	0.818741	0.626909	0.711205	0.864902	0.001	0.00132756	0.181259	0.373091	0.288795	0.135098	-1.3705	-1.03347	-0.415086	-0.403992	0.582618	-1.13559	-1.08592	0.0351587	0.567164	-0.897517	-0.834615	0.397751	-0.64308	-0.0558541	-0.5173	-0.559439	-0.273283	-1.49041	-0.716466	-1.36382
RS-395259	CMS1	0.641555	0.701788	0.704685	0.719617	0.00899101	0.0106768	0.358445	0.298212	0.295315	0.280383	0.379806	0.148571	0.267889	0.535171	1.2618	-0.226695	0.101473	1.00902	-0.201137	0.136347	-0.056825	0.326176	-0.300512	-0.151823	-0.0342071	0.391748	0.400355	0.303069	0.293708	0.465287
RS-395263	CMS2	0.818199	0.628748	0.700376	0.89071	0.001	0.00132756	0.181801	0.371252	0.299624	0.10929	-1.3535	-1.3502	-1.25521	-1.54468	-0.230687	-0.493644	-0.878069	0.102987	0.289268	-1.14832	-1.23874	0.675187	-1.14716	-1.30729	-1.32228	-1.31571	-0.813141	-1.6055	-0.776752	-1.31041
RS-395264	CMS3	0.684325	0.687221	0.551758	0.574585	0.001	0.00132756	0.315675	0.312779	0.448242	0.425415	0.278227	0.938776	0.707011	-0.351711	0.650215	0.900424	0.486907	1.04449	-0.636105	0.164221	0.102325	0.0296524	0.0366904	-0.494626	0.347969	0.682301	1.79104	0.282609	0.996797	0.533378
RS-408311	CMS1	0.617662	0.804531	0.752784	0.733518	0.001	0.00132756	0.382338	0.195469	0.247216	0.266482	0.484217	-0.488163	1.96175	-0.0750951	-1.11159	-1.69597	-2.491	-0.712197	-0.515281	-0.0311824	0.711305	-0.804703	-0.0479221	1.30576	-0.891874	-0.162461	-0.135556	-10.4789	0.106443	0.263351
RS-408335	CMS4	0.699734	0.70233	0.719466	0.567003	0.001	0.00132756	0.300266	0.29767	0.280534	0.432997	-0.072238	0.206531	0.443163	1.18441	1.10408	1.13771	1.38543	-0.477598	0.353945	0.308296	0.380393	0.024199	0.116935	-0.0692898	0.406684	0.176075	-0.221586	0.0191816	0.896194	-0.270027
RS-408343	CMS1	0.5944	0.783617	0.668783	0.807819	0.001	0.00132756	0.4056	0.216383	0.331217	0.192181	0.145083	-0.0130612	0.330256	-0.422053	-0.589056	-1.19492	-1.21931	0.644991	0.386638	-0.884379	-0.580086	0.249148	-0.119057	-0.0293666	-0.0247706	0.151669	0.0250592	-0.33376	0.0435192	-0.489319
RS-408352	CMS1	0.55723	0.726826	0.723484	0.650124	0.001	0.00132756	0.44277	0.273174	0.276516	0.349876	0.0969243	0.280816	0.17804	1.61882	0.00321888	-0.333686	-0.263502	-1.04014	-0.508884	-0.51135	0.24476	-0.281186	-0.316361	1.31075	-0.12097	0.581355	1.65647	-0.191816	0.0137528	-0.049733
RS-408356	CMS1	0.567823	0.797048	0.793971	0.678998	0.001	0.00132756	0.432177	0.202952	0.206029	0.321002	0.667948	-0.592653	1.96278	0.318441	-1.87017	-0.700212	-1.10393	-2.01836	0.294954	0.142461	1.00141	-1.41888	-0.547485	0.482342	0.0399738	0.191682	0.815114	0.556905	-0.373587	-0.0253672
RS-408375	CMS4	0.649763	0.685543	0.703074	0.57623	0.001	0.00132756	0.350237	0.314457	0.296926	0.42377	1.07183	0.751837	0.688122	0.734791	1.91202	-0.379237	-0.0761047	-0.488177	0.191898	0.148481	0.267832	-0.582481	0.756895	1.05816	0.829751	0.636975	0.904301	0.182864	-0.133195	0.474967
RS-408377	CMS1	0.705676	0.793946	0.74355	0.769367	0.001998	0.0025335	0.294324	0.206054	0.25645	0.230633	-1.13011	-0.527347	-0.646005	-1.61597	-2.56438	0.856992	-0.447627	-1.71406	-0.95167	-0.346832	1.04782	-3.82379	-0.950156	-2.18522	-1.32333	-1.30608	-0.893252	0.455243	-0.240203	-0.0046729
RS-408379	NA	0.706214	0.799938	0.733317	0.784597	0.512488	0.531278	0.293786	0.200062	0.266683	0.215403	-0.25435	-0.656327	0.862546	0.985741	0.332618	-0.737288	-1.10393	-1.99782	0.773987	-0.432618	-0.0711174	-1.00648	0.0597779	0.757965	-0.0436435	-0.524406	-0.246843	-0.279412	-0.415787	-1.19092
RS-408383	CMS3	0.699418	0.777453	0.659577	0.888836	0.00899101	0.0106768	0.300582	0.222547	0.340423	0.111164	-0.421489	-1.12245	-1.08632	0.387833	-0.448498	-1.86653	-2.23241	0.00777847	0.701493	-1.0266	-1.06327	-1.64519	-0.88933	0.476967	-0.875098	-0.704549	-1.10754	-0.959719	-0.406745	-0.77036
RS-408392	CMS4	0.657703	0.782138	0.628577	0.507853	0.001	0.00132756	0.342297	0.217862	0.371423	0.492147	1.09814	0.996735	0.828767	-0.501901	0.228541	-0.0423729	-0.153028	-0.692906	-0.285714	0.923676	0.931497	-0.861963	0.330213	-0.277351	0.826606	1.01552	2.46981	0.769182	0.835908	0.857477
RS-408417	CMS4	0.630208	0.729199	0.679192	0.571598	0.001	0.00132756	0.369792	0.270801	0.320808	0.428402	0.37414	0.39102	1.26483	1.15779	0.682403	-0.84428	-0.670213	0.839141	-0.911158	0.400354	0.364434	0.0766871	1.57831	1.23436	-0.021363	-0.207289	-0.532952	0.817775	0.931613	0.775701
RS-408424	NA	0.769603	0.657664	0.694078	0.871972	0.04995	0.0556955	0.230397	0.342336	0.305922	0.128028	-1.41299	-0.999184	-1.20084	-2.28042	-0.979614	-0.636653	-0.104746	0.528625	0.768301	-1.00716	-1.03864	0.40184	-0.989966	-0.542994	-0.51599	-1.14835	-1.13122	-1.20652	-0.353617	-0.785047
RS-408425	CMS2	0.774624	0.611782	0.718847	0.801763	0.001	0.00132756	0.225376	0.388218	0.281153	0.198237	-0.0758802	-0.353469	-0.535225	0.492395	0.274678	0.373941	0.324059	-0.447106	-0.100924	-0.574186	-0.295861	0.294138	-0.450892	0.209405	-0.504718	-1.00075	0.0128256	-0.0875959	-0.0408817	-0.0554072
RS-408429	CMS2	0.779731	0.594741	0.716397	0.810203	0.001	0.00132756	0.220269	0.405259	0.283603	0.189797	-1.1204	-0.531429	-0.791585	-0.669202	-0.403433	-0.386653	-0.184943	0.44275	0.439232	-0.48843	-0.578397	0.566803	-0.24298	1.10576	-0.842333	-0.2043	-0.247238	-0.895141	-0.111718	-0.499666
RS-408434	CMS4	0.639745	0.789848	0.795015	0.57057	0.001	0.00132756	0.360255	0.210152	0.204985	0.42943	1.94274	0.257959	1.14111	-0.469582	-1.12124	0.0095339	-0.00572831	-2.49129	0.480455	3.1407	2.30935	-5.07328	1.63672	-0.348369	0.692661	0.699402	-0.256709	0.893223	1.11209	0.572096
RS-408437	NA	0.757631	0.741822	0.775948	0.715366	0.238761	0.254286	0.242369	0.258178	0.224052	0.284634	-0.0127479	-0.155918	-0.442313	-1.99049	-2.39914	-0.398305	-0.576923	0.285937	-1.20043	1.49966	1.13738	-4.70654	0.497566	-1.08042	0.40249	0.437739	-0.324191	0.799233	0.458365	1.58244
RS-408438	CMS4	0.735806	0.70558	0.645931	0.598588	0.001	0.00132756	0.264194	0.29442	0.354069	0.401412	-0.290773	0.783673	0.561006	-2.29373	-1.66631	0.848517	0.427169	2.00529	-1.58635	0.799558	0.355431	0.16394	0.0368152	-1.72764	0.0622543	-0.489706	1.35655	0.201407	1.68142	0.805407
RS-408556	CMS2	0.774567	0.653348	0.69214	0.881599	0.013986	0.0162748	0.225433	0.346652	0.30786	0.118401	-1.87556	-0.937143	-0.866715	-1.68251	-0.468884	-0.805085	-0.858429	0.480709	0.831557	-1.53264	-1.32745	0.413429	-0.707101	0.241267	-1.40144	-0.934999	-1.1399	-3.13427	-1.33026	-2.58545
RS-408568	CMS4	0.826293	0.675534	0.729676	0.644629	0.001	0.00132756	0.173707	0.324466	0.270324	0.355371	0.0564549	-0.123265	-0.344806	-2.00095	-1.65129	0.138771	0.126841	0.359365	-0.928927	0.767247	0.288104	-0.198023	1.45751	1.28964	1.06697	-0.751038	0.56176	0.628517	0.40373	0.82243
RS-408571	CMS4	0.617871	0.724261	0.643285	0.583182	0.001	0.00132756	0.382129	0.275739	0.356715	0.416818	0.253541	0.600816	0.174381	0.263308	0.927039	0.608051	0.788871	-0.370566	-0.196162	0.0191735	0.279991	-1.73177	0.0967178	-0.0182342	-0.562647	0.52009	0.667522	0.100384	1.13056	0.115821
RS-408978	CMS4	0.687544	0.605192	0.733638	0.553473	0.001	0.00132756	0.312456	0.394808	0.266362	0.446527	0.550587	0.236735	-0.0900621	0.326996	0.982833	0.621822	0.219313	-0.111699	-0.335466	0.301963	0.398709	-0.384799	0.903033	0.912668	0.399083	0.362527	0.134767	0.171995	0.153919	0.775367
RS-408981	CMS1	0.578942	0.782871	0.664719	0.764904	0.001	0.00132756	0.421058	0.217129	0.335281	0.235096	0.107042	-0.262857	0.299796	-0.343156	0.055794	-0.533898	-0.158756	-1.14592	0.541578	-0.164566	-0.25723	-1.12372	-0.42431	-0.418234	-0.414024	-0.196165	0.650552	-0.295396	0.0476639	-0.0794393
RS-410157	CMS2	0.730142	0.606745	0.682442	0.820788	0.001	0.00132756	0.269858	0.393255	0.317558	0.179212	-0.561109	-0.546122	-1.24373	-0.771863	0.401288	0.826271	0.894435	0.0214686	-0.533049	-0.788809	-0.498	0.317314	0.44952	0.179846	-1.01743	-1.10319	-0.866811	-0.169437	-0.894687	-0.314753
RS-410163	CMS4	0.686658	0.620492	0.630668	0.573868	0.001	0.00132756	0.313342	0.379508	0.369332	0.426132	0.376568	0.606531	-0.126053	0.179658	0.936695	0.479873	0.50491	0.575296	0.124378	0.104302	-0.0253951	-0.457737	0.183951	0.472745	0.218218	0.64013	0.730663	0.537084	0.279766	0.139186
RS-410170	CMS2	0.670084	0.630865	0.713736	0.721959	0.001998	0.0025335	0.329916	0.369135	0.286264	0.278041	0.0289357	-0.0628571	-0.400451	0.249049	0.637339	0.337924	1.28396	0.255445	-0.0021322	-0.129511	-0.00923559	-0.407294	0.649944	0.372169	-0.498165	-1.15001	0.0297948	0.357417	-0.461002	0.448932
RS-410331	CMS3	0.64056	0.731341	0.609168	0.785055	0.002997	0.00373446	0.35944	0.268659	0.390832	0.214945	0.596317	-0.186122	-0.0801923	0.161597	0.968884	-0.735169	-0.131751	0.0868077	0.763326	-0.403803	-0.407866	-0.144853	-0.0208411	0.223225	-0.0281782	0.301262	0.362865	-0.044757	-0.246232	-0.0817757
RS-410346	CMS3	0.643754	0.814704	0.634431	0.6383	0.00999001	0.0117982	0.356246	0.185296	0.365569	0.3617	0.952044	0.50449	0.72105	1.45152	-0.288627	-0.284958	-0.107201	-0.725887	-0.0248756	0.253081	0.425982	0.367076	0.629228	-0.108061	0.366579	0.964885	1.22751	0.728261	0.130934	0.190921
RS-410349	CMS2	0.812923	0.641358	0.761182	0.7589	0.00599401	0.00722628	0.187077	0.358642	0.238818	0.2411	-0.387495	-0.656327	-0.725304	-0.480038	-0.404506	-0.185381	0.169394	-0.348164	0.656716	-0.174599	-0.333582	-0.171438	0.200175	-0.346833	-0.369725	-0.116636	0.126875	-0.478261	0.321967	-0.577103
RS-410352	CMS3	0.720486	0.768553	0.60427	0.839083	0.001	0.00132756	0.279514	0.231447	0.39573	0.160917	-0.567584	-0.924082	0.146984	0.485741	0.670601	-1.375	-0.878887	-0.165837	0.299218	-0.724689	-0.600425	0.47546	-0.511918	0.0293666	-0.385452	-0.0668272	-0.439424	-1.11765	-0.111341	-0.887517
RS-410359	CMS2	0.757607	0.615242	0.805573	0.696271	0.001	0.00132756	0.242393	0.384758	0.194427	0.303729	0.183934	-0.187755	-0.512848	-1.36027	0.327253	0.100636	-0.432079	-0.849098	0.945274	0.131079	0.00905777	0.175528	-0.368152	1.06737	0.554784	0.642952	0.285122	0.132353	-0.194612	-0.21729
RS-410361	CMS3	0.705108	0.654997	0.650264	0.906286	0.032967	0.0372841	0.294892	0.345003	0.349736	0.0937143	-1.75739	-1.36653	-0.493704	0.0988593	0.950644	-0.901483	-1.13175	1.54543	0.472637	-1.78843	-1.47202	0.206203	-1.42471	0.257774	-1.47562	-1.15781	-1.86642	-2.99297	-1.82498	-2.12517
RS-410362	CMS4	0.647331	0.760537	0.719634	0.399552	0.001	0.00132756	0.352669	0.239463	0.280366	0.600448	1.53561	1.57388	1.46707	-0.288973	-0.211373	0.611229	0.631751	-0.735221	-2.31557	1.35376	1.74537	-0.972393	0.474105	0.974472	0.533552	1.26274	0.401539	0.842072	1.61021	1.25401
RS-410527	CMS2	0.800003	0.613777	0.772658	0.695934	0.001	0.00132756	0.199997	0.386223	0.227342	0.304066	0.327195	-0.176327	-0.304561	0.502852	1.07189	-0.180085	0.0589198	-0.64748	0.556503	0.157386	-0.0333526	0.387526	-0.10795	-0.304223	0.0614679	0.304582	-0.0144041	0.016624	0.234175	-0.0570761
RS-410531	CMS1	0.455373	0.793696	0.732839	0.733033	0.001	0.00132756	0.544627	0.206304	0.267161	0.266967	0.468434	0.203265	0.344635	0.230038	-0.267167	-0.429025	-0.643208	0.239266	0.480455	-0.0663312	0.145758	-0.542263	-0.371147	0.277735	0.245216	0.543832	0.504144	-0.0223785	0.162962	0.0957944
RS-410533	CMS4	0.713915	0.687551	0.645334	0.620795	0.001	0.00132756	0.286085	0.312449	0.354666	0.379205	0.149535	0.210612	0.0805326	1.48669	0.998927	0.727754	0.553191	-0.479465	-0.528074	0.023814	0.298951	-0.724949	0.842132	0.873896	0.121232	-0.496347	-0.317088	0.507033	0.415787	0.580107
RS-410534	CMS2	0.735136	0.570132	0.671228	0.736375	0.001	0.00132756	0.264864	0.429868	0.328772	0.263625	-0.417038	-0.142041	0.0494767	-0.737643	1.07833	0.00529661	0.216039	0.635657	0.691542	-0.477958	-0.506113	0.664281	-0.571446	1.04472	-0.190695	-0.456002	-0.51322	-0.413043	-0.193105	-0.772363
RS-410727	CMS3	0.63956	0.723478	0.611371	0.769639	0.001	0.00132756	0.36044	0.276522	0.388629	0.230361	0.068191	-0.178776	-0.543904	0.230038	-0.0525751	-0.606992	-0.636661	1.17082	-0.287846	-0.449707	-0.365412	0.000340832	0.129664	-0.509981	-0.050983	0.214926	-0.370363	0.387468	-0.333647	-0.0233645
RS-410729	CMS2	0.753647	0.531984	0.734347	0.767536	0.001	0.00132756	0.246353	0.468016	0.265653	0.232464	-0.517807	-0.755918	-1.14435	-0.181559	0.683476	-0.34322	-0.319149	-0.336341	0.360341	-0.548412	-0.630854	0.52045	-1.091	-0.442802	-1.60983	-0.283331	0.489148	-0.952685	-0.506594	-1.1255
RS-410734	CMS2	0.72297	0.627169	0.758283	0.644944	0.001	0.00132756	0.27703	0.372831	0.241717	0.355056	-0.174626	0.00408163	-0.263124	0.422053	1.16416	0.40572	0.400982	-0.710952	0.0717839	0.325824	0.16963	0.609748	0.180207	0.342994	-0.261992	0.181388	-0.227111	-0.0505115	0.419555	-0.220294
RS-410739	CMS1	0.611462	0.734202	0.678504	0.67536	0.00599401	0.00722628	0.388538	0.265798	0.321496	0.32464	0.260016	0.2	0.206713	-0.0636882	0.623391	-0.169492	0.0106383	0.399813	0.565743	0.154532	-0.044622	-0.317314	-0.572819	0.559501	0.703145	0.783746	0.22356	0.344629	0.333271	0.269359
RS-410743	NA	0.680547	0.760966	0.677082	0.838159	0.735265	0.7514	0.319453	0.239034	0.322918	0.161841	-0.378187	-0.325714	-0.603038	-0.577947	0.915236	-0.514831	-0.239771	-0.543559	0.967306	-0.314191	-0.403132	0.358214	-0.361787	-0.644722	-0.469069	-0.298937	-0.304854	-0.949488	-0.670874	-1.03838
RS-417313	CMS4	0.671743	0.625243	0.753153	0.588192	0.001	0.00132756	0.328257	0.374757	0.246847	0.411808	0.0256981	0.149388	0.460861	-0.631179	1.04185	0.737288	0.798691	-0.241755	0.491116	0.151585	0.240692	0.0814588	-0.272807	-0.297313	-0.461206	0.759837	0.490331	0.111253	1.1332	-0.0947931
RS-417314	CMS3	0.69245	0.652344	0.584313	0.584826	0.001	0.00132756	0.30755	0.347656	0.415687	0.415174	0.072238	0.936327	0.0887008	-1.20342	-0.51824	0.211864	0.336334	1.28594	-0.79602	0.291616	0.0628265	0.292774	-0.167852	0.0704415	0.141153	-0.111489	0.714088	0.247442	1.23041	0.697597
RS-417315	CMS3	0.692243	0.633678	0.577511	0.658112	0.001	0.00132756	0.307757	0.366322	0.422489	0.341888	0.0864023	0.543673	-0.158981	0.343156	0.752146	0.491525	0.0638298	0.77318	-0.653873	-0.104051	-0.183923	0.387526	0.118557	-0.281958	0.30498	0.494189	0.326164	0.0588235	0.381123	0.358144
RS-417316	CMS3	0.770268	0.692722	0.637305	0.762714	0.004995	0.00609303	0.229732	0.307278	0.362695	0.237286	-0.185957	0.0857143	0.28414	0.410646	0.368026	0.295551	0.427987	0.332607	0.189055	-0.105086	-0.362944	0.18439	-0.593785	0.513052	0.414286	0.634484	0.281965	0.00959079	0.30049	-0.118158
RS-417323	NA	0.641743	0.64051	0.660196	0.772842	0.468531	0.486986	0.358257	0.35949	0.339804	0.227158	0.0350061	-0.146939	-0.150472	0.585551	1.00858	-0.130297	-0.117021	0.678594	0.403696	-0.323096	-0.393885	0.0985003	-0.260577	-0.384453	0.480341	0.0206708	0.00887924	-0.36445	-0.151658	-0.137183
RS-417330	CMS2	0.767266	0.587025	0.761373	0.648831	0.001	0.00132756	0.232734	0.412975	0.238627	0.351169	-0.200526	-0.132245	-0.11848	0	0.636266	-0.0286017	-0.468903	0.134101	-0.325515	0.262957	0.103525	0.550443	-0.411207	0.909981	-0.381782	-0.0839283	0.883781	-0.268542	0.969668	-0.51502
RS-417453	CMS2	0.830053	0.573972	0.725455	0.755787	0.001	0.00132756	0.169947	0.426028	0.274545	0.244213	-0.298462	-0.0873469	-1.38258	-1.01996	0.101931	0.686441	1.10802	0.116677	0.0525942	-0.283965	-0.388284	0.00579414	0.596655	-0.0662188	-0.757929	-0.771791	-0.0633386	-0.652813	-0.895441	-0.288385
RS-417457	CMS1	0.571141	0.733809	0.627479	0.853437	0.001	0.00132756	0.428859	0.266191	0.372521	0.146563	-0.239377	-0.53551	0.577172	0.725285	0.535408	-0.861229	-0.640753	1.95924	0.279318	-1.27954	-0.972004	0.231425	-0.731936	0.333781	-0.446789	-0.076789	-0.270126	-1.26343	-0.709683	-1.2777
RS-417542	CMS2	0.762349	0.616687	0.700687	0.71263	0.001	0.00132756	0.237651	0.383313	0.299313	0.28737	-0.183529	-0.178776	-0.432017	-0.697719	-0.841202	0.211864	-0.115385	0.389235	-0.366738	0.0702192	-0.271855	0.79925	-0.32335	-0.492322	-0.00353866	-0.165947	0.0321626	0.0965473	0.113979	0.142857
RS-417645	CMS4	0.634353	0.673959	0.729605	0.619734	0.001	0.00132756	0.365647	0.326041	0.270395	0.380266	0.358762	0.608163	-0.0933804	-0.159696	0.461373	0.121822	0.133388	-0.0146235	-0.576404	-0.0272944	0.405977	-0.105317	-0.21827	-0.346065	-0.0376147	0.19301	0.371547	0.774936	0.32272	0.913551
RS-417650	CMS4	0.702013	0.701236	0.738876	0.370102	0.001	0.00132756	0.297987	0.298764	0.261124	0.629898	1.26366	0.982041	1.35791	-0.313688	0.139485	1.20657	0.702946	-0.399191	-1.22459	1.93025	1.61912	-2.53136	0.150256	0.74952	1.10944	1.25926	1.29538	1.09399	2.01601	1.26202
RS-417765	CMS3	0.775682	0.702773	0.682096	0.911734	0.022977	0.0263117	0.224318	0.297227	0.317904	0.088266	-1.30696	-2.05878	-0.874883	-0.597909	-0.943133	-2.02648	-0.547463	-0.471375	0.520256	-1.32764	-1.34203	0.0173824	-0.18757	0.733013	-1.28008	-1.49602	-0.459155	-2.29412	-1.78806	-1.85214
RS-417766	CMS1	0.634655	0.694175	0.784694	0.760174	0.001	0.00132756	0.365345	0.305825	0.215306	0.239826	-0.817685	-0.428571	0.315622	1.35837	1.35837	0.0243644	-0.982815	-0.17766	1.02559	-0.282491	-0.0533353	-0.195297	-0.399226	2.0643	-0.706815	-0.264071	-1.15174	-0.783887	-1.2613	-0.329773
RS-417774	CMS2	0.790397	0.671773	0.68431	0.866301	0.001	0.00132756	0.209603	0.328227	0.31569	0.133699	-0.934237	-1.52653	-1.73245	0.903042	-0.890558	-1.11547	-0.37725	-0.0196017	-0.105899	-0.828128	-0.741103	0.673824	-0.0260826	-1.00403	-0.462254	-1.20795	-0.747238	-0.758951	-0.836662	-0.158211
RS-417867	CMS4	0.723831	0.801271	0.811112	0.521317	0.001	0.00132756	0.276169	0.198729	0.188888	0.478683	0.716512	0.746939	0.829107	-0.747148	-3.36373	-0.465042	-0.265139	-2.58401	-2.51741	3.78204	2.91779	-12.3439	1.04979	0.379463	1.29843	0.809646	0.429558	0.982097	1.54201	1.90487
RS-417871	CMS4	0.763684	0.755802	0.741166	0.617822	0.001	0.00132756	0.236316	0.244198	0.258834	0.382178	0.6121	-0.98449	-0.75083	-5.173	-1.75107	0.577331	1.13993	-1.17206	-2.90832	3.23477	2.19261	-14.0937	0.99975	-3.48733	1.55164	1.51959	0.950474	0.823529	1.74548	0.528705
RS-417882	CMS3	0.669534	0.744494	0.532158	0.81925	0.001	0.00132756	0.330466	0.255506	0.467842	0.18075	-0.324363	-0.322449	0.0596018	0.428707	0.505365	-0.0127119	-0.0302782	1.0308	0.547974	-0.701925	-0.583154	-0.042604	-0.525646	-0.178695	-0.138794	-0.263573	-0.506511	-0.496803	-0.239827	-0.798732
RS-417913	CMS4	0.634903	0.746835	0.638391	0.595794	0.001998	0.0025335	0.365097	0.253165	0.361609	0.404206	0.663092	0.319184	0.498043	0.469582	1.03648	0.065678	0.301964	0.349409	0.0376688	0.0788104	0.132066	0.117587	0.402346	0.797505	0.697117	0.632326	0.244475	0.374041	0.377355	0.294393
RS-417919	CMS1	0.640576	0.72438	0.65133	0.84333	0.004995	0.00609303	0.359424	0.27562	0.34867	0.15667	-1.4652	-0.39102	0.389986	1.36502	-0.172747	-0.173729	-0.99018	0.191973	0.107321	-1.19072	-0.687957	0.425699	-0.728691	-0.593666	-0.542726	-0.798854	-0.875493	-1.13043	-0.58798	-0.88251
RS-417925	CMS3	0.725293	0.671797	0.619586	0.80946	0.003996	0.00491482	0.274707	0.328203	0.380414	0.19054	-0.323553	-0.362449	0.0462435	-0.163498	0.7103	-0.401483	-0.0433715	0.244244	0.211087	-0.558571	-0.586688	0.574983	-0.396481	0.314203	0.103145	-0.129255	0.0712313	-0.341432	-0.242087	-0.626502
RS-418246	CMS4	0.676463	0.757539	0.635841	0.421087	0.001	0.00132756	0.323537	0.242461	0.364159	0.578913	1.17098	0.823673	1.14911	0.462928	0.0933476	0.818856	1.32242	-0.936217	-1.4108	1.07851	1.22442	-0.0794138	0.849994	1.35758	0.990695	1.21891	1.22198	0.920077	1.27072	0.724633
RS-418253	CMS4	0.649924	0.750699	0.705756	0.469448	0.001	0.00132756	0.350076	0.249301	0.294244	0.530552	0.973897	0.758367	0.724879	0.488593	0.148069	-0.0307203	-0.0630115	-0.587119	-0.228145	0.877004	0.871909	-0.783572	0.974541	0.81286	0.553735	0.977503	0.866022	0.823529	0.894687	0.535714
RS-418260	CMS4	0.709818	0.778075	0.608475	0.53374	0.001	0.00132756	0.290182	0.221925	0.391525	0.46626	0.700324	0.778776	0.372288	-0.169202	-0.927039	-0.144068	0.454992	-0.848475	-0.503909	0.80787	0.689355	-0.554533	0.652814	0.448177	0.0399738	0.233355	0.786701	0.492967	1.52054	-0.0951268
RS-418289	CMS2	0.751752	0.556654	0.708833	0.761281	0.001	0.00132756	0.248248	0.443346	0.291167	0.238719	-0.135775	-0.266122	-0.611035	-0.415399	0.381974	0.762712	1.74223	0.969197	0.499645	-0.342567	-0.348118	0.0916837	0.894297	0.397889	-0.569725	-0.79819	-0.255525	-0.292199	-0.607573	-0.278037
RS-418291	CMS2	0.679378	0.638073	0.684637	0.645769	0.00599401	0.00722628	0.320622	0.361927	0.315363	0.354231	0.291178	0.299592	-0.518378	-0.202471	0.695279	1.57097	1.93617	0.0693839	0.00284293	0.14707	0.280858	-0.641104	0.749407	0.369098	0.161075	0.124108	-0.034925	0.266624	0.0860965	0.424566
RS-418295	CMS2	0.728896	0.635325	0.658793	0.661511	0.015984	0.018464	0.271104	0.364675	0.341207	0.338489	0.315055	0.549388	-1.11891	-0.890684	-0.298283	0.661017	0.463993	1.12601	-0.221748	0.440833	-0.0166596	-1.54158	-0.311619	-0.0608445	-0.639974	-0.15997	0.603986	0.382992	-0.203655	0.145527
RS-418298	CMS1	0.572206	0.791321	0.669365	0.846358	0.001	0.00132756	0.427794	0.208679	0.330635	0.153642	-0.463173	-0.978776	0.130477	1.33935	0.567597	-0.933263	-0.733224	-0.717175	0.351102	-0.985592	-0.661417	-0.57362	-0.352926	0.110749	-1.5228	-0.481737	0.130032	-0.640665	-0.406745	-1.2717
RS-418301	CMS4	0.622317	0.792512	0.672343	0.53572	0.001	0.00132756	0.377683	0.207488	0.327657	0.46428	0.557871	0.555102	1.14324	1.1654	0.506438	0.243644	0.594926	-1.21749	-0.986496	0.354984	0.665607	0.163258	0.514788	0.884645	0.510747	0.43226	0.976914	0.556905	0.997174	0.560414
RS-418309	CMS4	0.668013	0.663431	0.752737	0.542717	0.001	0.00132756	0.331987	0.336569	0.247263	0.457283	1.03743	0.346122	-0.0488811	0.664449	0.368026	0.0508475	-0.185761	-0.370566	-0.569296	0.36925	0.612616	-0.361622	0.411082	0.646641	-0.254128	0.304416	0.472968	0.745524	-0.0992841	0.8251
RS-418311	CMS2	0.6828	0.635152	0.713431	0.693552	0.001	0.00132756	0.3172	0.364848	0.286569	0.306448	0.724605	0.213061	-0.112269	0.307034	1.3133	0.629237	1.02046	-0.613877	-0.13575	-0.254053	-0.0813421	-0.465235	-0.666667	1.02553	-0.979161	-0.125436	0.560576	0.258951	0.036737	0.153538
RS-418441	CMS2	0.793919	0.577229	0.736482	0.813412	0.001	0.00132756	0.206081	0.422771	0.263518	0.186588	-1.01194	-0.978776	-0.617076	-0.595057	0.171674	-0.811441	-0.384615	0.691661	0.712154	-0.762503	-0.903343	0.602249	-0.886235	1.15259	-0.828178	-0.141043	0.00611681	-0.794118	-0.915787	-1.47029
RS-418448	CMS4	0.726118	0.799056	0.761608	0.54621	0.001	0.00132756	0.273882	0.200944	0.238392	0.45379	0.574464	0.836735	0.252829	-1.67015	-1.44099	1.32945	0.459902	-2.41288	-2.33973	1.00359	1.89765	-5.27369	-0.0536628	1.18177	1.09135	0.471775	0.97573	1.07864	1.24699	-0.0333778
RS-418451	CMS4	0.6735	0.757133	0.804201	0.567136	0.001	0.00132756	0.3265	0.242867	0.195799	0.432864	0.567584	0.473469	0.234791	-0.844106	-1.08798	0.787076	0.507365	-2.00716	-0.265103	1.94831	1.81828	-1.19393	1.44166	0.711132	0.162385	0.214262	-0.011247	0.699488	0.454974	0.964286
RS-418741	CMS4	0.641471	0.766349	0.749158	0.440974	0.001	0.00132756	0.358529	0.233651	0.250842	0.559026	0.941117	0.849796	0.905173	0.315589	0.668455	0.200212	-0.0613748	-0.551027	-1.07321	1.22274	1.25903	-1.0651	0.47997	-0.0289827	0.417169	1.0401	0.258287	0.792839	1.36417	0.910881
RS-418744	CMS3	0.626964	0.724173	0.569572	0.694395	0.001	0.00132756	0.373036	0.275827	0.430428	0.305605	0.402873	0.844898	1.00481	-0.34981	-0.103004	-1.0572	-0.856792	1.81549	-1.47406	-0.154282	-0.274523	0.136673	-1.15817	0.343762	0.55059	1.0298	2.16594	0.143223	0.431613	0.480975
RS-418749	CMS4	0.606216	0.661349	0.681643	0.586266	0.001	0.00132756	0.393784	0.338651	0.318357	0.413734	0.285917	0.83102	0.627457	-0.565589	1.2779	0.712924	0.846972	0.0214686	-0.109453	-0.17877	0.330848	-0.664281	-0.238612	-0.219002	0.538008	-0.142703	-0.122139	0.586957	0.201771	0.74466
RS-418752	CMS1	0.580869	0.830421	0.616439	0.807513	0.001	0.00132756	0.419131	0.169579	0.383561	0.192487	0.1552	-0.146939	-0.245852	0.811787	0.0912017	-0.429025	-0.50982	-0.218731	1.00711	-0.400292	-0.22271	-0.16394	-0.00262074	0.379463	0.00720839	0.335464	0.29262	-0.478261	0.0461567	-0.417223
RS-418757	CMS1	0.577394	0.815475	0.660903	0.632826	0.001	0.00132756	0.422606	0.184525	0.339097	0.367174	0.746459	0.488163	0.960478	0.971483	-0.349785	-0.191737	-0.506547	-0.821717	0.632552	0.327392	0.625028	-0.711997	0.0302009	0.148752	0.621101	0.624025	0.788674	0.0901535	0.113979	0.018024
RS-419490	CMS4	0.58923	0.665091	0.712389	0.521175	0.001	0.00132756	0.41077	0.334909	0.287611	0.478825	0.965803	0.221224	0.189356	1.0865	1.49356	0.561441	0.833061	-0.166459	-0.232409	-0.0683065	0.571884	-0.240286	0.937976	1.29079	-0.198034	0.199983	0.163181	0.774936	-0.114356	0.712617
RS-419491	CMS2	0.760384	0.588511	0.631529	0.716021	0.001	0.00132756	0.239616	0.411489	0.368471	0.283979	-0.112303	-0.0742857	0.456096	0.0532319	0.438841	-0.180085	-0.172668	0.809894	-0.225302	-0.287696	-0.374125	0.361622	-0.49819	0.913436	0.157143	0.529387	0.472178	-0.047954	0.300867	-0.0947931
RS-419498	CMS4	0.725982	0.761802	0.711535	0.661252	0.001	0.00132756	0.274018	0.238198	0.288465	0.338748	1.26609	-0.231837	-1.46278	-3.49049	-1.01717	0.252119	-0.509002	-0.556005	-2.16915	1.41277	1.36801	-4.39911	0.73543	-0.18714	0.390957	1.40154	0.129637	1.08632	1.28127	1.84012
RS-419499	CMS2	0.777549	0.607348	0.703976	0.685032	0.001	0.00132756	0.222451	0.392652	0.296024	0.314968	-0.0252934	-0.364898	-0.156683	-0.66635	0.256438	0.0603814	0.344517	-0.336963	-0.176972	0.132145	-0.184545	-0.285276	-0.704106	0.102303	-0.528047	0.238502	0.545975	0.216752	0.297852	-0.115821
RS-419508	CMS2	0.7581	0.654238	0.78876	0.668152	0.00999001	0.0117982	0.2419	0.345762	0.21124	0.331848	-0.435249	0.0644898	-0.108866	-0.310837	0.449571	0.0773305	0.227496	0.335719	-0.393746	0.0718183	0.315044	-0.311861	0.752527	0.475432	-0.32097	-0.556948	0.231847	0.0799233	0.248116	-0.0230307
RS-423192	CMS2	0.782755	0.61216	0.670025	0.828399	0.002997	0.00373446	0.217245	0.38784	0.329975	0.171601	-0.828207	-0.329796	-0.792011	-0.500951	0.296137	-0.948093	-0.267594	0.919415	0.314854	-0.759242	-0.75404	0.660873	-0.451267	0.111516	-0.378113	-0.80865	0.0621547	-0.618926	-0.369442	-0.460614
RS-423198	CMS2	0.720777	0.614652	0.648331	0.783154	0.041958	0.0470715	0.279223	0.385348	0.351669	0.216846	-0.563942	-0.502041	-0.655365	-0.29943	-0.199571	-0.376059	0.0171849	0.941817	0.258706	-0.572743	-0.724477	0.0964554	-0.729814	1.06699	-0.237353	-0.472273	0.399171	-0.418159	-0.123399	-0.212951
RS-423204	CMS3	0.624827	0.737909	0.601934	0.871111	0.001	0.00132756	0.375173	0.262091	0.398066	0.128889	-1.04027	-0.557551	0.243044	0.897338	1.16953	-0.195975	-0.798691	-0.172682	0.0525942	-1.03698	-0.85362	-0.260736	-1.19541	-1.15413	0.10367	0.450689	-0.141081	-0.7289	-0.384137	-0.287049
RS-423227	CMS1	0.641626	0.761403	0.647959	0.8629	0.00799201	0.009543	0.358374	0.238597	0.352041	0.1371	-0.646904	-1.09388	-1.11857	-0.223384	-0.532189	-1.05403	-0.374795	-0.575296	0.200426	-1.11644	-0.867779	0.133265	-1.21193	-1.07543	-0.513106	-1.01436	-0.381018	-0.907928	-0.73832	-0.501335
RS-423230	CMS3	0.649825	0.792322	0.611245	0.808248	0.001	0.00132756	0.350175	0.207678	0.388755	0.191752	-0.0795225	-0.805714	-0.198715	-0.762357	-0.523605	-1.82945	-0.562193	-0.600187	0.256574	-0.697222	-0.494399	-0.0732788	-0.00499189	-1.56603	0.980996	0.277852	0.27131	-1.07673	0.0416353	-0.716622
RS-423238	CMS3	0.582506	0.782861	0.580974	0.690368	0.001	0.00132756	0.417494	0.217139	0.419026	0.309632	1.4567	0.839184	0.352293	0.170152	0.402361	-1.28178	-0.783142	0.0662726	0.285004	-0.243611	-0.0916557	-1.55658	0.404343	1.18023	0.452294	0.234518	1.20264	0.473785	-0.236059	0.571762
RS-423239	CMS4	0.615388	0.747012	0.67876	0.470804	0.001	0.00132756	0.384612	0.252988	0.32124	0.529196	0.480979	1.22041	0.408279	-0.279468	0.135193	0.790254	0.564648	-0.424082	-0.373845	0.924284	0.928683	-1.58998	0.201797	0.149136	1.24443	0.634817	1.02466	0.861253	0.724755	1.1275
RS-423244	CMS4	0.64997	0.760606	0.732756	0.418304	0.001	0.00132756	0.35003	0.239394	0.267244	0.581696	1.43201	1.69878	1.57624	-0.425856	-0.48927	1.00424	0.175123	-0.939328	-1.32267	1.94123	1.96042	-5.09577	0.448396	2.22322	1.51835	0.746721	2.67897	1.26151	0.79107	1.75801
RS-423245	CMS2	0.780454	0.594419	0.762085	0.684382	0.001	0.00132756	0.219546	0.405581	0.237915	0.315618	0.154391	-0.190204	-0.471326	0.478137	0.925966	0.139831	-0.0278232	-0.339452	0.103056	-0.196924	-0.0975905	0.0466939	0.85511	1.19827	-0.652818	-0.440727	0.00177585	0.487852	-0.353994	0.146195
RS-423254	CMS1	0.595145	0.74981	0.601518	0.818085	0.001	0.00132756	0.404855	0.25019	0.398482	0.181915	-1.1641	-0.212245	0.335872	0.331749	-0.939914	-0.863347	-1.11538	1.83105	-1.12082	-1.07314	-0.765865	0.357532	-1.0456	-0.927255	-0.158716	-1.36435	0.0672849	-0.564578	-0.471552	0.0897864
RS-423256	NA	0.665641	0.654966	0.7587	0.70602	0.0719281	0.0793816	0.334359	0.345034	0.2413	0.29398	0.577701	0.603265	-0.347698	-0.963878	0.679185	-0.747881	-0.418167	0.0948973	-0.118692	-0.149923	-0.151515	-0.311861	0.0612754	0.146065	0.241547	0.471775	0.479676	0.0933504	-0.1185	0.314753
RS-423463	NA	0.758769	0.703945	0.670521	0.700269	0.218781	0.233321	0.241231	0.296055	0.329479	0.299731	0.358762	0.124082	-0.376712	0.479087	0.969957	-0.526483	-0.412439	-0.148413	0.539446	0.106371	0.0319523	-0.279823	0.436166	-0.432054	0.597772	0.211439	0.240529	0.0901535	0.115486	0.101135
RS-423465	CMS3	0.753236	0.724362	0.697463	0.912482	0.00899101	0.0106768	0.246764	0.275638	0.302537	0.0875185	-1.91764	-2.06857	-2.04812	0.263308	-0.522532	-1.35593	-1.59411	-0.310828	0.457711	-1.48617	-1.31535	-0.433197	-0.703981	-0.579463	-1.55609	-1.00058	-1.3826	-3.52238	-2.12453	-1.70895
RS-423477	NA	0.764655	0.652735	0.669584	0.842416	0.0599401	0.0664291	0.235345	0.347265	0.330416	0.157584	-0.515378	-0.476735	-0.352804	-0.888783	0.107296	-0.663136	-0.784779	0.446484	0.690121	-0.415405	-0.616562	0.271643	-0.583053	-0.174472	0.259109	-0.430931	0.52427	-0.376598	0.256405	-0.373498
RS-423482	CMS4	0.731927	0.797195	0.793327	0.633672	0.001	0.00132756	0.268073	0.202805	0.206673	0.366328	-0.523068	-0.418776	-0.885008	-1.97529	-4.61052	0.565678	-0.360884	-3.55289	-1.78749	3.87942	2.67524	-17.1401	-0.287782	-2.88618	0.702097	0.441059	3.11267	0.623402	1.55972	-0.58745
RS-423485	CMS2	0.773403	0.605325	0.652031	0.846244	0.001	0.00132756	0.226597	0.394675	0.347969	0.153756	-0.665925	-0.729796	-0.596826	-0.263308	1.00215	0.194915	-0.368249	0.424082	0.1457	-0.804111	-0.889673	-0.0207907	-0.596531	-0.696161	0.0140236	-0.689274	-0.639503	-0.413043	0.165976	-1.0484
RS-423486	CMS3	0.705398	0.75231	0.644632	0.697187	0.001998	0.0025335	0.294602	0.24769	0.355368	0.302813	-0.362404	0.483265	-0.742747	-0.423954	-1.95815	0.0582627	1.09083	1.0725	-1.00213	0.816954	0.690509	-0.823108	1.4771	-0.00863724	0.410878	-0.847335	0.302881	-0.0319693	0.0178975	0.429573
RS-423521	CMS4	0.570977	0.749611	0.748384	0.547528	0.001	0.00132756	0.429023	0.250389	0.251616	0.452472	0.446176	1.33061	0.804688	-0.404943	0.520386	0.0254237	-0.243044	-0.623211	-0.977967	0.364955	0.731292	-0.481595	0.308998	0.454702	0.526474	0.399054	0.423244	0.220588	0.895064	0.400534
RS-423532	CMS2	0.756131	0.645365	0.71521	0.874522	0.001	0.00132756	0.243869	0.354635	0.28479	0.125478	-1.38223	-0.878367	-1.84221	-1.35837	-1.00429	-1.10064	-1.88134	0.890168	-0.113006	-1.07618	-1.18795	1.06987	-0.756645	-1.45624	-1.90839	-0.77229	-0.391279	-1.69693	-1.00019	-1.67223
RS-423535	CMS3	0.658108	0.782854	0.638748	0.895016	0.03996	0.0449574	0.341892	0.217146	0.361252	0.104984	-0.547349	-0.99102	-0.453629	0.568441	-0.686695	-1.95551	-1.98036	0.369944	0.823738	-1.26669	-1.17139	0.414792	-1.06851	0.146449	-0.565269	-0.710858	-0.574388	-1.59399	-1.0552	-1.43658
RS-423537	CMS2	0.758249	0.617072	0.69558	0.766844	0.001	0.00132756	0.241751	0.382928	0.30442	0.233156	-0.561109	0.348571	-0.709393	-0.869772	0.0633047	0.896186	1.51964	0.713441	-0.403696	-0.304252	-0.189235	0.161895	0.841133	0.37025	-0.699738	-0.838536	-1.04006	-0.59335	-0.409382	-0.52737
RS-423666	CMS4	0.681469	0.697324	0.693359	0.4047	0.001	0.00132756	0.318531	0.302676	0.306641	0.5953	0.685755	0.968163	0.853186	-0.258555	-0.148069	0.775424	0.951718	-0.0301805	-0.692253	1.15592	1.09495	-1.6561	1.05678	0.870058	0.423198	0.608252	0.320639	0.913683	0.629427	1.23231
RS-423672	CMS2	0.7953	0.607623	0.646082	0.850832	0.001	0.00132756	0.2047	0.392377	0.353918	0.149168	-1.46236	-0.60898	-0.526546	-0.488593	0.0772532	-0.301907	-0.493453	1.06876	0.484009	-0.868513	-0.776245	0.351397	-0.764632	-1.00518	-1.10865	-0.27038	-0.334057	-1.02238	-0.686323	-1.14686
RS-423674	NA	0.701752	0.668866	0.698993	0.778575	0.354645	0.372362	0.298248	0.331134	0.301007	0.221425	0.310198	-0.0955102	0.221603	0.293726	1.11373	-1.03602	-0.522913	0.101742	1.16702	-0.328113	-0.499555	0.321404	-0.138525	-0.159885	0.346396	0.0837622	0.548343	-0.117008	-0.134326	-0.492657
RS-423678	CMS3	0.653751	0.656283	0.59673	0.642307	0.004995	0.00609303	0.346249	0.343717	0.40327	0.357693	0.303318	0.613061	0.0091466	-0.0760456	0.561159	0.665254	0.329787	1.22309	-0.4172	-0.179804	-0.093634	0.15167	0.237115	-0.567562	0.154784	0.284659	0.0917522	-0.0191816	0.263188	0.099466
RS-423691	CMS3	0.725189	0.715475	0.620738	0.866304	0.001	0.00132756	0.274811	0.284525	0.379262	0.133696	-1.37981	-0.854694	-0.474304	-1.70722	-1.91524	-1.69174	-2.3527	3.02085	-2.60697	-1.13885	-1.19744	1.31595	-1.00839	-2.23397	-0.729882	-1.24714	-0.434688	-1.89258	-0.600791	-1.3755
RS-423712	CMS2	0.791585	0.598507	0.765106	0.749262	0.001	0.00132756	0.208415	0.401493	0.234894	0.250738	-0.107042	-0.21551	-1.03654	-0.244297	0.417382	-0.341102	-0.231588	0.139079	0.593461	-0.419794	-0.273145	0.154397	-0.156995	-0.45048	-0.508388	-0.592147	-0.978887	-0.146419	-0.303127	-0.234312
RS-423745	NA	0.663916	0.779562	0.710179	0.858098	0.125874	0.136196	0.336084	0.220438	0.289821	0.141902	-0.646095	-1.08245	-1.13882	0.465779	-0.831545	-1.62606	-1.2234	-0.287181	0.780384	-0.492287	-0.572395	0.316633	-0.237614	-0.705374	-0.587025	-0.426449	0.270126	-0.932864	-0.327242	-0.705274
RS-423749	CMS1	0.540909	0.785952	0.713659	0.762819	0.001	0.00132756	0.459091	0.214048	0.286341	0.237181	0.166532	0.172245	1.19701	0.095057	-0.244635	-0.977754	-1.12766	1.31145	0.500355	-0.428511	-0.031441	-1.90491	-0.280919	-0.164875	-0.257012	0.0857546	-0.199882	0.212916	0.744348	-0.497997
RS-423756	CMS4	0.709862	0.795348	0.802347	0.498269	0.001	0.00132756	0.290138	0.204652	0.197653	0.501731	1.64205	1.06122	0.849953	-0.494297	-2.65343	-0.524364	-0.242226	-2.5224	-2.13291	3.68694	2.90094	-13.4359	1.21403	2.2382	0.768414	0.386933	0.866417	1.20844	1.03636	1.99633
RS-423762	CMS2	0.804244	0.590283	0.614345	0.812941	0.001	0.00132756	0.195756	0.409717	0.385655	0.187059	-0.762242	-0.501224	-0.568493	-0.632129	-0.432403	-0.490466	0.307692	0.649347	0.147122	-0.512134	-0.798851	0.309816	-0.38163	-0.972937	-0.876671	-0.408517	-0.829716	-0.748721	-0.303127	-0.610481
RS-423768	NA	0.773922	0.686062	0.728484	0.874673	0.246753	0.262562	0.226078	0.313938	0.271516	0.125327	-0.998179	-0.823673	-0.586531	-0.288973	-0.317597	-0.493644	-0.509002	0.0712508	0.740583	-0.600869	-0.668863	0.676551	-0.733433	-0.395585	-0.540891	-1.51162	-1.21172	-0.519821	-0.306518	-0.568425
RS-423770	CMS1	0.589274	0.700253	0.623822	0.594337	0.010989	0.0129331	0.410726	0.299747	0.376178	0.405663	0.428369	1.48653	1.18263	0.106464	1.43562	-0.489407	-0.355974	1.02645	-0.267946	-0.223388	0.00734624	-0.276414	0.387121	-0.211324	0.737746	0.725303	0.999013	0.361253	0.359646	0.546061
RS-423892	CMS2	0.716419	0.553342	0.689031	0.560554	0.001	0.00132756	0.283581	0.446658	0.310969	0.439446	0.557467	0.23102	-0.29869	-0.597909	0.428112	0.95339	0.918985	-0.0948973	-0.191187	0.424905	0.24496	0.496592	-0.135031	0.625528	0.446265	0.639631	-0.510063	0.0799233	0.347589	0.128171
RS-423893	CMS4	0.703185	0.705569	0.764285	0.663545	0.001	0.00132756	0.296815	0.294431	0.235715	0.336455	0.0556455	-0.356735	-0.14809	0.171103	-0.429185	-0.330508	-0.334697	-0.720909	-0.624733	0.880645	0.562037	-0.12713	0.64283	0.0838772	-0.143775	0.404865	1.16476	0.633632	-0.907121	0.987984
RS-423895	CMS2	0.752477	0.663628	0.757305	0.821844	0.001998	0.0025335	0.247523	0.336372	0.242695	0.178156	-0.481789	-0.54449	-0.523143	-0.0798479	-0.825107	-0.555085	0.745499	0.111699	0.479033	-0.310679	-0.263564	0.161213	0.786347	-0.661612	-0.242333	-1.43907	-0.324191	-0.0875959	-0.350603	-0.125834
RS-423897	CMS3	0.745909	0.610651	0.594357	0.691039	0.001	0.00132756	0.254091	0.389349	0.405643	0.308961	-0.442129	0.487347	-0.510891	-0.336502	-0.298283	0.235169	-0.270867	0.44524	-0.557925	0.0011131	-0.017082	0.264145	-0.418195	-0.563724	-0.147969	0.532376	0.390095	0.00639386	0.0521854	0.402203
RS-423907	CMS4	0.694753	0.714295	0.735567	0.563232	0.001	0.00132756	0.305247	0.285705	0.264433	0.436768	0.696277	1.05224	0.863737	0.123574	-0.462446	0.931144	1.43535	0.536092	-1.23667	1.45475	1.12695	-0.993524	1.40397	1.23013	0.367366	-0.341275	0.469811	0.512148	0.233044	0.956943
RS-423941	CMS3	0.641783	0.749121	0.557841	0.834982	0.001	0.00132756	0.358217	0.250879	0.442159	0.165018	-0.531161	-0.0236735	-0.062835	0.557034	1.16738	-0.602754	-0.258592	0.790604	-0.050462	-0.396968	-0.595935	-0.108044	-1.08512	-0.699232	-0.495544	-0.141209	0.326953	0.0390026	-0.18783	-0.165888
RS-423949	CMS2	0.794308	0.547134	0.727191	0.817735	0.001	0.00132756	0.205692	0.452866	0.272809	0.182265	-1.11392	-0.693878	-0.954182	-0.397338	-0.194206	-1.04555	-1.38216	0.755756	0.0888415	-1.00986	-0.868535	0.440695	0.0685137	-0.207486	-1.22136	-0.0181803	-0.0408445	-0.584399	-1.09024	-1.1759
RS-423955	CMS4	0.701447	0.785044	0.791877	0.45157	0.001	0.00132756	0.298553	0.214956	0.208123	0.54843	1.70356	2.03265	1.87029	-1.37262	-1.98176	0.98411	0.502455	-2.1789	-1.88486	4.47018	3.21691	-16.9281	0.79708	2.4666	1.68637	1.06517	4.08504	1.4821	2.28693	1.65421
RS-423957	CMS2	0.782455	0.585901	0.721112	0.673285	0.001	0.00132756	0.217545	0.414099	0.278888	0.326715	-0.161675	-0.259592	-0.639028	-0.569392	-0.101931	0.459746	0.887889	0.320162	-0.793888	0.0922303	0.000966903	-0.159168	0.929989	-0.0416507	0.274312	-0.480907	0.17423	0.414322	0.174642	0.539052
RS-423968	CMS2	0.806483	0.551218	0.740987	0.577647	0.001	0.00132756	0.193517	0.448782	0.259013	0.422353	-0.151558	0.20898	-0.0288862	-0.593156	0.141631	0.766949	0.6473	-0.289048	0.00639659	0.494795	0.134666	0.325494	0.242356	-0.08119	0.434469	0.264569	0.263418	0.157289	0.91428	0.308745
RS-423970	NA	0.69969	0.665756	0.654077	0.840501	0.405594	0.424169	0.30031	0.334244	0.345923	0.159499	-0.3276	-0.254694	-0.371437	-0.640684	0.541845	-0.791314	-0.715221	0.746422	-0.0746269	-0.645863	-0.723299	0.189162	-0.932672	-0.0727447	-0.850459	-0.0326249	-0.22356	-0.336317	-0.425584	-0.513351
RS-423971	NA	0.801922	0.699339	0.689582	0.876225	0.142857	0.154011	0.198078	0.300661	0.310418	0.123775	-1.44658	-1.06449	-1.27938	0.336502	-0.368026	-1.33686	-0.699673	-0.247355	0.425018	-0.756483	-1.01035	1.15644	-1.00505	-0.348752	-0.382831	-0.963722	-0.660813	-1.71164	-0.227769	-1.1749
RS-423992	CMS4	0.645456	0.635225	0.720441	0.589369	0.001	0.00132756	0.354544	0.364775	0.279559	0.410631	0.0819506	0.924898	0.390241	-0.621673	0.670601	0.333686	0.253682	0.00715619	-0.321962	-0.133305	0.308798	-0.150988	-0.0087358	0.515739	-0.0331586	0.054707	-0.278414	0.469309	-0.24058	0.439586
RS-423999	CMS1	0.550306	0.818331	0.78014	0.669706	0.001	0.00132756	0.449694	0.181669	0.21986	0.330294	0.930595	-0.00897959	2.66362	0.329848	-1.15773	-1.70657	-1.82651	-1.70224	0.286425	-0.399821	1.18543	-0.959441	0.328217	0.952207	0.0169069	0.77312	0.450868	-0.102302	0.227393	0.577103
RS-424015	CMS2	0.747278	0.600019	0.603336	0.760639	0.002997	0.00373446	0.252722	0.399981	0.396664	0.239361	-0.605625	-0.183673	-0.577597	-0.56654	0.0311159	0.0752119	0.414894	1.01898	0.0931059	-0.399508	-0.525162	0.369802	-0.633221	-0.184069	0.0499345	-0.0128673	0.211721	-0.0907928	0.0299548	0.00100134
RS-424028	CMS4	0.650468	0.772563	0.716317	0.385668	0.001	0.00132756	0.349532	0.227437	0.283683	0.614332	1.1204	1.88327	2.24526	-0.675856	-0.241416	1.0286	0.864157	-0.782514	-1.49609	1.01345	1.80559	-1.3773	0.68314	-0.751056	1.02372	1.11	1.82143	0.757033	1.65128	1.17623
RS-424036	CMS2	0.776786	0.583375	0.692577	0.803152	0.001	0.00132756	0.223214	0.416625	0.307423	0.196848	-0.809996	-0.241633	-0.56007	-0.788973	-0.0718884	0.0858051	-0.1473	0.397324	0.442786	-0.292149	-0.597935	0.214383	-0.436915	0.0550864	0.467497	-0.242985	-0.0554459	-0.480179	-0.102675	-0.290721
RS-424045	CMS4	0.681496	0.660734	0.684233	0.480481	0.001	0.00132756	0.318504	0.339266	0.315767	0.519519	0.222784	1.08653	0.460691	-0.297529	0.190987	0.791314	0.474632	0.44275	-0.781805	0.931734	0.571506	-0.987389	0.132035	-0.84856	1.13093	0.679811	1.54913	0.507033	1.32573	0.863818
RS-424056	CMS1	0.565334	0.805965	0.66905	0.730663	0.001	0.00132756	0.434666	0.194035	0.33095	0.269337	0.335289	0.618776	0.48962	0.547529	0.523605	-1.03072	-0.849427	0.301493	0.280739	-0.30908	-0.11924	-0.715406	0.292525	0.223225	0.939843	0.261581	0.979282	0.186701	0.425961	-0.256008
RS-424059	CMS4	0.668427	0.757615	0.754698	0.486275	0.001	0.00132756	0.331573	0.242385	0.245302	0.513725	1.20741	0.548571	0.557432	0.581749	-0.672747	-0.918432	0.0515548	-0.992222	-1.59844	1.6463	1.58587	-2.45365	1.0473	1.55182	1.10655	1.37465	1.53729	1.72315	0.507724	2.30774
RS-424067	CMS1	0.538756	0.792355	0.643433	0.54781	0.001	0.00132756	0.461244	0.207645	0.356567	0.45219	1.07952	0.789388	0.538543	0.11692	0.139485	0.263771	0.488543	-0.864655	0.491827	0.697783	0.676532	-1.74404	0.441657	1.14952	0.496592	0.796032	0.854578	0.682864	0.950075	0.767356
RS-424072	CMS2	0.765961	0.619299	0.701514	0.739545	0.00599401	0.00722628	0.234039	0.380701	0.298486	0.260455	-0.452651	-0.0718367	-0.455586	-0.264259	0.233906	0.186441	1.56956	0.529869	-0.105899	-0.211002	-0.313599	0.239605	0.849994	0.596737	-1.18598	-0.883696	0.113457	-0.11445	-0.641108	-0.146862
RS-424085	CMS3	0.715602	0.683458	0.623402	0.885985	0.001	0.00132756	0.284398	0.316542	0.376598	0.114015	-1.41906	-1.13959	-0.426657	0.384981	0.0493562	-1.85699	-0.797054	0.619477	0.740583	-1.38606	-1.21226	-0.173483	-0.883652	0.207869	-1.02634	-0.732276	-1.37668	-1.74105	-0.649397	-1.24299
RS-424092	CMS1	0.523384	0.773766	0.679499	0.831074	0.001	0.00132756	0.476616	0.226234	0.320501	0.168926	-0.153177	-0.572245	-0.160597	-0.208175	-0.487124	-1.52013	-1.42881	0.677349	0.358209	-0.7747	-0.59749	-0.283913	-1.01421	-0.897313	-0.0798165	-0.901129	-0.0696527	-0.371483	-0.250377	-0.163885
RS-424102	CMS3	0.695311	0.769081	0.633615	0.672119	0.01998	0.0229461	0.304689	0.230919	0.366385	0.327881	0.137798	-0.0261224	-0.108015	-0.156844	-0.872318	-0.352754	0.189853	-0.229309	0.140014	0.29033	0.440185	0.21711	0.918632	0.976775	-0.008519	-0.733106	0.296961	0.016624	-0.21835	0.426569
RS-424125	CMS2	0.686393	0.609128	0.741011	0.790564	0.001	0.00132756	0.313607	0.390872	0.258989	0.209436	-0.511736	-0.390204	-0.370586	0.0912548	0.848712	-1.11335	-1.1293	0.0980087	0.405117	-0.44005	-0.407755	0.167348	-0.641582	-0.423992	-0.181782	-0.171924	-0.219613	-0.601662	-0.313301	-0.481308
RS-424301	CMS4	0.753133	0.616015	0.741864	0.525374	0.001	0.00132756	0.246867	0.383985	0.258136	0.474626	0.345407	0.803265	0.679018	-0.291825	-0.740343	0.253178	-0.409165	-0.0488488	-0.764037	0.840206	0.493087	0.0610089	0.322476	0.127255	0.409043	0.674332	1.18173	0.817775	0.98474	0.396529
RS-424307	CMS2	0.773146	0.595914	0.719737	0.675537	0.001	0.00132756	0.226854	0.404086	0.280263	0.324463	-0.203359	-0.0579592	-0.255637	-0.0560837	-0.151288	-0.0286017	0.110475	0.191973	-0.577114	0.164472	0.053891	0.16803	0.841258	0.323033	-0.133552	0.162793	0.292226	0.232097	0.422946	0.111148
RS-424442	CMS2	0.785314	0.568159	0.630453	0.719436	0.001	0.00132756	0.214686	0.431841	0.369547	0.280564	-0.368474	-0.0457143	-0.495831	-0.910646	-0.101931	0.121822	0.183306	1.11294	0.193319	-0.248283	-0.287481	0.599523	0.146762	-0.115355	-0.39384	0.0414245	-0.377072	-0.214194	0.28052	-0.197931
RS-424443	CMS4	0.665102	0.693471	0.710222	0.58733	0.001	0.00132756	0.334898	0.306529	0.289778	0.41267	0.332052	0.196735	0.156854	-0.771863	0.153433	0.0529661	0.0769231	-0.188861	0.52381	0.61827	0.234024	-0.0610089	-0.251966	-0.0865643	1.02975	0.571891	0.753552	0.400895	0.177656	0.71028
RS-424448	CMS3	0.704198	0.603812	0.585607	0.774217	0.001	0.00132756	0.295802	0.396188	0.414393	0.225783	-0.499595	0.156735	-0.395516	-0.331749	-0.412017	0.233051	-0.0581015	1.23491	-0.471926	-0.694118	-0.638412	0.596796	-0.425059	-0.437044	-0.917562	-0.272539	0.139503	-0.521739	-0.0555765	-0.290387
RS-424451	CMS3	0.698329	0.736202	0.560483	0.908823	0.001	0.00132756	0.301671	0.263798	0.439517	0.0911766	-1.52995	-1.72245	0.0599421	0.606464	0.0954936	-1.22987	-1.10147	-0.02458	0.452026	-1.83644	-1.2426	0.338446	-1.00504	-0.926104	-0.994364	-1.24929	-1.07202	-2.09271	-1.20215	-1.68525
RS-424455	CMS2	0.752861	0.626879	0.716166	0.796394	0.001	0.00132756	0.247139	0.373121	0.283834	0.203606	-0.848037	-0.542857	-0.823407	-0.68251	0.9603	-0.174788	-0.48036	-0.113566	0.0824449	-0.488869	-0.422203	-1.06851	-0.299388	-0.127255	-0.119135	-0.43641	-0.240134	-0.445013	-0.442163	-1.16622
RS-424664	NA	0.749169	0.683001	0.707369	0.772695	0.367632	0.385657	0.250831	0.316999	0.292631	0.227305	-0.986038	-0.0457143	-0.47473	-0.0769962	-0.422747	-1.26271	-1.15385	0.796204	-0.741294	-0.138886	-0.275901	0.432515	0.0678897	-0.533781	0.509174	0.0153578	-0.105564	-0.149616	0.886021	0.253672
RS-424666	CMS4	0.712626	0.621608	0.68353	0.597074	0.001	0.00132756	0.287374	0.378392	0.31647	0.402926	0.0961149	0.423673	0.00727474	0.251901	0.456009	-0.271186	0.392799	-0.124767	-0.551528	-0.0109272	0.105904	0.619973	0.488831	-0.253935	1.09135	1.00091	0.956393	0.2711	1.04917	0.352136
RS-424726	NA	0.782561	0.684755	0.686823	0.827699	0.492507	0.511458	0.217439	0.315245	0.313177	0.172301	-0.816471	-0.62449	-0.445461	-0.395437	0.531116	-0.25	-0.135843	0.0332918	0.808102	-0.297448	-0.476972	0.213701	-0.311244	-0.0247601	0.276409	-0.610078	-0.266969	-0.214194	0.117747	-0.466956
RS-424765	CMS4	0.642515	0.769079	0.722956	0.550917	0.001	0.00132756	0.357485	0.230921	0.277044	0.449083	1.30494	1.31918	2.53769	0.419202	-0.82618	1.10064	0.854337	-1.16708	-1.95736	0.846214	1.61438	-1.58793	-0.733308	1.1714	-0.106553	-1.52291	0.486385	0.836317	0.715335	1.55908
RS-424814	NA	0.689448	0.677488	0.73497	0.728167	0.351648	0.369379	0.310552	0.322512	0.26503	0.271833	-0.115136	-0.251429	-0.669999	-0.76616	-0.95279	-0.728814	-1.35025	0.290915	0.0348259	-0.111263	0.302507	-0.028289	0.598652	-0.134933	-0.0703801	-0.999917	-0.484807	0.205243	0.0231726	0.256676
RS-424822	CMS4	0.721384	0.726032	0.753545	0.478729	0.001	0.00132756	0.278616	0.273968	0.246455	0.521271	1.16734	0.910204	1.3032	0.118821	-0.261803	0.739407	0.502455	-0.359365	-0.900498	1.68631	1.41736	-1.63292	0.942593	2.35298	0.642595	0.881205	0.802092	0.94757	1.1396	1.5277
RS-424832	CMS1	0.631	0.704525	0.731651	0.706359	0.001	0.00132756	0.369	0.295475	0.268349	0.293641	-0.280656	0.482449	-0.201948	-0.221483	-0.146996	0.092161	-0.561375	0.0096453	0.146411	0.011711	0.257874	-0.136673	-0.0844877	-0.266987	0.207995	0.31554	0.210537	-0.0997442	0.309156	0.0854473
RS-424833	CMS4	0.708667	0.719183	0.727801	0.450788	0.001	0.00132756	0.291333	0.280817	0.272199	0.549212	0.86463	1.01224	1.49719	-0.898289	-1.32403	0.945975	0.815057	-0.738955	-1.93959	2.11424	1.65977	-2.50954	0.38762	-0.0662188	0.166579	0.461315	1.17186	0.880435	2.23267	1.18358
RS-424924	CMS2	0.810956	0.635803	0.709841	0.782054	0.001998	0.0025335	0.189044	0.364197	0.290159	0.217946	-0.0261028	-0.600816	-0.662512	-0.778517	-0.958155	-0.422669	-0.135843	0.0575607	0.503198	-0.0894083	-0.420714	0.802658	-0.0284538	-0.456238	-0.724902	-0.349411	-0.272494	-0.276854	-0.356631	-0.555741
RS-424935	CMS4	0.735351	0.643106	0.741319	0.45942	0.001	0.00132756	0.264649	0.356894	0.258681	0.54058	0.204573	0.198367	0.934527	0.104563	0.27897	0.108051	-0.0425532	0.0220909	0.0284293	0.859198	0.655727	0.130539	0.827405	0.754894	1.2945	1.02001	-0.0996448	0.734015	0.75942	0.392523
RS-424963	CMS4	0.751403	0.764048	0.649162	0.586466	0.001	0.00132756	0.248597	0.235952	0.350838	0.413534	1.00142	0.52898	0.998001	-0.0456274	-0.607296	-0.181144	-0.283961	-0.293404	-0.368159	1.59617	1.09557	-2.45433	0.532135	1.30038	1.15767	0.748713	-0.034925	0.874041	1.18105	1.18925
RS-424980	CMS4	0.678135	0.695065	0.695768	0.563806	0.001	0.00132756	0.321865	0.304935	0.304232	0.436194	0.518616	0.622041	0.622352	0.252852	0.879828	0.197034	-0.12275	0.818606	-1.27932	0.0638855	0.586268	0.319359	0.944964	0.613244	0.271429	0.183048	-1.0807	0.745524	0.463263	0.35514
RS-424984	CMS3	0.725104	0.697374	0.666727	0.826967	0.014985	0.0173776	0.274896	0.302626	0.333273	0.173033	-0.519425	-0.722449	0.00157407	0.395437	0.223176	-1.81674	-1.02619	0.290292	-0.0419332	-0.862117	-0.607093	0.660873	-0.562711	0.70691	-1.74666	-0.876557	-1.32419	-0.981458	0.250754	-0.995661
RS-425101	CMS2	0.769641	0.633383	0.637679	0.813916	0.001998	0.0025335	0.230359	0.366617	0.362321	0.186084	-0.758195	-0.359184	-0.969582	-0.0798479	0.690987	0.847458	0.188216	0.408525	0.692253	-0.195952	-0.335249	0.165985	-0.404218	-0.382917	0.162385	-0.335796	-0.128058	-0.686061	-0.0849661	-0.333778
RS-425108	CMS4	0.693372	0.750541	0.742707	0.370613	0.001	0.00132756	0.306628	0.249459	0.257293	0.629387	1.66592	1.36	0.725134	-0.694867	-0.559013	0.669492	0.586743	-0.832918	-1.72779	2.31513	1.92573	-3.39502	0.61837	-0.539539	1.28218	1.35207	1.1616	1.11765	2.1494	1.79172
RS-425147	CMS4	0.656146	0.753603	0.769032	0.640357	0.001	0.00132756	0.343854	0.246397	0.230968	0.359643	0.154391	0.401633	-0.56509	-0.709125	0.293991	0.266949	0.761866	-1.1789	0.469794	0.617267	1.26045	-0.157805	0.763509	0.607102	0.675885	-0.0970447	0.741318	0.255115	-0.0857197	0.342457
RS-425158	CMS4	0.663924	0.782341	0.721806	0.480436	0.001	0.00132756	0.336076	0.217659	0.278194	0.519564	1.67321	1.67347	0.60023	-0.112167	-0.433476	-0.0667373	-0.106383	-0.64748	-1.37811	1.90115	1.69792	-2.50204	0.672033	0.813628	1.9346	1.32799	3.60438	1.26151	1.0552	1.6235
RS-425159	CMS1	0.611665	0.738067	0.627611	0.79833	0.001	0.00132756	0.388335	0.261933	0.372389	0.20167	-0.656212	-0.122449	0.907641	0	-0.0118026	-0.770127	-0.909984	0.238021	-0.122246	-0.386276	-0.391062	-0.701091	-0.399601	-0.434741	0.0944954	-0.50963	-1.42443	-0.117008	0.176526	-0.218291
RS-425214	CMS4	0.721413	0.737277	0.772774	0.499333	0.001	0.00132756	0.278587	0.262723	0.227226	0.500667	0.50607	1.20408	0.337488	-0.94962	-0.0236052	2.06356	2.40016	-2.9107	-0.288557	3.15422	2.36641	-5.75017	1.27106	0.40096	1.06461	-0.105014	2.853	1.01087	0.847965	1.25634
RS-425226	CMS2	0.734083	0.547837	0.772674	0.694805	0.001	0.00132756	0.265917	0.452163	0.227326	0.305195	-0.458721	0.0244898	-0.189101	0.638783	0.7897	-0.0783898	-0.432897	-0.0388923	-0.0746269	-0.0689336	-0.0246171	0.386844	0.0783726	1.50691	-0.590433	-0.542338	-0.923639	0.0690537	-0.545026	-0.216288
RS-425227	CMS4	0.701434	0.655271	0.688127	0.581452	0.001	0.00132756	0.298566	0.344729	0.311873	0.418548	0.536827	1.42694	1.16689	0.0446768	0.497854	0.673729	0.328151	1.14095	-1.10448	0.370348	0.145802	0.355487	-1.34684	0.674664	0.489777	0.694255	1.8601	0.792839	0.705162	0.839453
RS-425267	NA	0.720274	0.682933	0.663146	0.687285	0.243756	0.25949	0.279726	0.317067	0.336854	0.312715	0.20255	0.656327	-0.198715	-0.173954	-0.594421	0.790254	1.58511	1.2878	-0.530206	0.189493	0.285548	-0.145535	1.22351	-0.0301344	0.110485	-0.730284	-0.853788	-0.217391	0.277129	0.184246
RS-425286	NA	0.794905	0.694412	0.721628	0.704574	0.407592	0.425883	0.205095	0.305588	0.278372	0.295426	-0.230878	-0.105306	0.540841	0.0712928	0.136266	0.191737	0.446809	-0.0693839	0.403696	0.363136	0.10108	-0.264145	-0.0567827	-1.48964	0.47536	-0.202806	0.116219	0.251279	0.61737	-0.440587
RS-425320	CMS1	0.610889	0.756484	0.682395	0.671041	0.001	0.00132756	0.389111	0.243516	0.317605	0.328959	0.243424	0.247347	0.806475	0.254753	0.916309	-0.943856	-0.594108	0.076229	0.18408	-0.543834	0.026462	0.283913	0.439411	-0.113436	0.581782	0.471443	-0.421665	0.076087	0.516767	-0.145527
RS-425329	NA	0.692749	0.659592	0.659174	0.733502	0.93007	0.94237	0.307251	0.340408	0.340826	0.266498	0.365641	0.510204	0.275972	0.323194	1.30043	-0.394068	-0.490998	0.740821	0.800284	-0.433308	-0.29864	-0.0794138	0.343317	0.427447	0.569201	0.236842	0.87865	0.016624	-0.542389	-0.495327
RS-425330	NA	0.768615	0.701297	0.664005	0.862835	0.14985	0.161111	0.231385	0.298703	0.335995	0.137165	-0.510522	-0.585306	-1.08776	-0.367871	0.0171674	-1.33369	-0.0441899	-0.195706	1.19616	-0.717383	-0.809854	0.172802	0.672283	0.230902	-0.704194	-1.53835	-0.657261	-0.644501	-1.3246	-0.639519
RS-425371	CMS3	0.67591	0.708284	0.642578	0.827304	0.035964	0.0406349	0.32409	0.291716	0.357422	0.172696	-1.36443	-0.232653	-0.848081	1.0019	-0.0890558	-0.832627	-1.29214	1.62757	-0.635394	-0.930188	-0.84544	0.0521472	-0.760889	-0.594818	-0.287418	-1.25477	-0.242502	-0.794118	-0.0974002	-0.650868
RS-425379	CMS4	0.70115	0.671804	0.752128	0.562891	0.001	0.00132756	0.29885	0.328196	0.247872	0.437109	0.305747	0	0.00735982	0.504753	0.155579	0.169492	0.383797	-0.735843	-0.545131	0.408193	0.454878	-0.132584	0.755897	-0.124952	0.0588467	-0.671841	-0.312747	0.586957	0.125659	0.728972
RS-425381	CMS2	0.799774	0.58455	0.702993	0.764785	0.001	0.00132756	0.200226	0.41545	0.297007	0.235215	-0.472076	-0.521633	-0.688633	-0.425856	-0.00858369	-0.240466	0.666939	-0.103609	-0.30135	-0.554181	-0.44412	0.00306748	0.749782	-0.0132438	-0.136697	-0.856799	-0.443765	-0.00639386	-0.655426	-0.190921
RS-425386	CMS1	0.593487	0.749546	0.694917	0.605299	0.001	0.00132756	0.406513	0.250454	0.305083	0.394701	0.0378389	0.519184	1.06905	1.45247	0.654506	-0.225636	-0.364157	-1.02334	-2.27363	-0.250196	0.546411	-0.499318	0.954075	0.84856	0.277195	-0.260584	0.0759669	0.521739	0.551432	0.175234
RS-425392	CMS4	0.679985	0.740545	0.724672	0.545344	0.001	0.00132756	0.320015	0.259455	0.275328	0.454656	0.920882	1.22531	1.22943	-0.547529	-1.70064	-0.0762712	0.827332	0.551027	-2.76688	1.93527	1.63688	-1.82311	1.48072	0.794818	0.917038	0.277353	0.742502	0.617647	0.835531	1.3478
RS-425395	CMS2	0.796261	0.629711	0.678246	0.794676	0.001998	0.0025335	0.203739	0.370289	0.321754	0.205324	-0.232902	-0.225306	-0.770569	0.315589	0.757511	0	-0.136661	0.1285	0.859986	-0.0229988	-0.327869	0.176892	-0.370772	0.546833	0.0664482	0.184709	-0.139897	-0.122762	-0.0932555	-0.396195
RS-425398	CMS2	0.811871	0.65807	0.677833	0.888516	0.001998	0.0025335	0.188129	0.34193	0.322167	0.111484	-1.53116	-1.54939	-0.64022	-0.425856	-0.0107296	-0.805085	-0.474632	-0.275358	0.633262	-1.24189	-1.31698	0.298228	-0.717834	-2.22438	-0.402228	-0.754358	-0.0514996	-1.51215	-0.622645	-1.74499
RS-425401	CMS2	0.763394	0.62424	0.642922	0.710015	0.001	0.00132756	0.236606	0.37576	0.357078	0.289985	-0.0232699	0.24898	0.0683655	1.10646	0.655579	0.0942797	0.199673	0.475109	-0.0973703	-0.0960869	-0.200171	0.211656	-0.30126	-0.606334	0.516776	0.439233	0.506906	0.111253	0.753768	-0.249332
RS-425518	CMS1	0.547185	0.782306	0.626251	0.85699	0.001	0.00132756	0.452815	0.217694	0.373749	0.14301	-0.11635	-0.378776	-0.296137	-0.00190114	-0.267167	-0.848517	-1.027	0.602054	0.639659	-1.10019	-0.809031	0.0480573	-0.641333	-0.36833	-0.324115	-0.251785	0.213299	-0.859974	-0.370573	-0.823431
RS-425521	NA	0.778276	0.645311	0.660664	0.732244	0.121878	0.132174	0.221724	0.354689	0.339336	0.267756	0.158843	0.0114286	0.229516	0.15019	0.340129	0.200212	0.361702	0.594586	0.336887	0.0524096	-0.256763	-0.0535106	-0.436291	0.408637	-0.28637	-0.0696497	0.378256	0	-0.175772	0.214619
RS-425522	NA	0.676625	0.670311	0.695252	0.751815	0.955045	0.966851	0.323375	0.329689	0.304748	0.248185	-0.0431	-0.338776	-0.719093	0.110266	-0.199571	-0.502119	-0.210311	0.129123	0.690832	-0.22113	-0.397731	-0.855828	0.518408	1.08656	-0.404587	-0.450689	-0.725927	0.526854	-0.503956	0.197597
RS-425527	CMS1	0.62921	0.808834	0.659636	0.834527	0.002997	0.00373446	0.37079	0.191166	0.340364	0.165473	0.130514	-1.00408	-0.363524	0.231939	-0.626609	-1.36547	-1.49918	-0.933727	0.557925	-0.884316	-0.432495	0.339809	-0.260077	-0.389443	-0.731455	-0.259754	0.125296	-0.528772	-1.06914	-0.48231
RS-425528	CMS3	0.610942	0.807528	0.606885	0.665588	0.001	0.00132756	0.389058	0.192472	0.393115	0.334412	-0.455079	0.161633	0.129712	1.173	-0.745708	0.299788	0.301964	-1.00404	-1.07889	0.156414	0.398175	-1.43252	0.383003	-0.534549	-0.688467	-0.180724	0.054262	0.00639386	0.477204	0.00200267
RS-425530	NA	0.644058	0.664801	0.654293	0.711172	0.732268	0.748982	0.355942	0.335199	0.345707	0.288828	0.536423	-0.0163265	0.490215	0.370722	1.19421	-0.967161	-0.493453	0.202551	0.570007	-0.365331	-0.337027	-0.268916	-0.103831	0.260461	-0.234207	0.735265	0.476519	-0.129156	0.0299548	-0.360814
RS-425532	CMS2	0.771213	0.574356	0.754516	0.765206	0.001	0.00132756	0.228787	0.425644	0.245484	0.234794	-0.183124	-0.381224	-0.246873	-0.128327	0.716738	-0.475636	-0.41162	0.139701	-0.113717	-0.175258	-0.473393	0.287321	-0.489579	0.576775	-0.320183	0.0377719	0.00572218	-0.411125	-0.0220422	-0.332109
RS-425535	CMS2	0.757696	0.584463	0.756596	0.722624	0.001	0.00132756	0.242304	0.415537	0.243404	0.277376	-0.739984	-0.341224	-0.564664	-0.488593	0.767167	0.28178	0.333879	-0.773802	0.548685	0.132835	-0.191436	0.129175	-0.191938	0.122649	0.196199	-0.291798	0.375099	-0.203325	0.0107385	-0.467623
RS-425565	CMS2	0.765642	0.615923	0.729819	0.698355	0.001	0.00132756	0.234358	0.384077	0.270181	0.301645	-0.0503845	0.162449	-0.428018	0.0693916	-0.145923	-0.143008	-0.658756	0.298382	-0.818053	-0.0733547	0.15087	0.368439	0.741919	-0.355278	0.302359	-1.5596	0.130032	0.232097	0.0178975	0.649533
RS-425577	CMS2	0.730709	0.586595	0.621069	0.81218	0.001	0.00132756	0.269291	0.413405	0.378931	0.18782	-0.343383	0.109388	-0.367864	-0.159696	0.35515	-0.443856	-0.860065	1.44773	0.0966596	-0.514643	-0.55448	0.334356	-0.571946	-0.757582	-0.109174	-0.153993	-0.106354	-0.408568	-0.333647	-0.200601
RS-425582	CMS4	0.714004	0.64806	0.737726	0.546254	0.001	0.00132756	0.285996	0.35194	0.262274	0.453746	0.292796	0.813061	0.520846	0.904943	0.457082	0.0466102	-0.0139116	0.235532	-0.615494	0.296789	0.420336	0.0187457	0.509672	0.252399	1.09948	0.564918	1.19554	0.607417	0.594009	0.511682
RS-425585	CMS3	0.708243	0.781799	0.648249	0.739972	0.00599401	0.00722628	0.291757	0.218201	0.351751	0.260028	-0.203764	-0.0473469	-0.0580703	0.751901	-0.872318	-0.880297	-0.4509	-1.19446	0.729922	0.170053	0.315422	0.401159	-0.449769	-0.688868	0.467497	0.305745	1.15292	-0.0722506	0.312924	-0.427904
RS-425588	CMS2	0.789889	0.610769	0.707769	0.762745	0.001	0.00132756	0.210111	0.389231	0.292231	0.237255	-0.119992	-0.644898	-0.566111	0.259506	0.461373	-0.875	-0.634206	0.664904	0.528785	-0.59397	-0.420314	0.707226	0.419568	0.45547	-0.0197903	-1.91624	-0.393646	-0.586317	-1.06311	-0.169559
RS-425600	CMS2	0.742441	0.585403	0.713343	0.690785	0.001	0.00132756	0.257559	0.414597	0.286657	0.309215	-0.0382436	0.218776	-0.00157407	-0.262357	0.477468	0.180085	0.672668	0.483821	0.0234542	-0.0320917	-0.00705728	0.938991	0.760389	0.982917	0.368676	-0.536361	-1.52388	0.2711	-0.245102	-0.0991322
RS-425601	CMS2	0.787929	0.675195	0.732409	0.871207	0.001	0.00132756	0.212071	0.324805	0.267591	0.128793	-1.59106	-1.30122	-1.37033	1.40399	-0.771459	-0.673729	0.173486	-0.558494	0.420043	-1.01224	-0.806164	0.982618	-0.535505	-0.985221	-0.805374	-1.00772	-1.3013	-1.65793	-1.23267	-1.3755
RS-425609	CMS2	0.785656	0.665675	0.712057	0.859317	0.003996	0.00491482	0.214344	0.334325	0.287943	0.140683	-1.3021	-0.934694	-1.05713	-0.793726	-0.917382	0.545551	0.0114566	0.649969	0.511727	-0.8196	-0.69936	0.759714	0.00661425	-0.171785	-0.734862	-1.04973	-2.28867	-1.211	-1.68218	-1.01702
RS-425740	CMS1	0.639674	0.644944	0.747497	0.689503	0.036963	0.0417041	0.360326	0.355056	0.252503	0.310497	-0.117564	-0.213061	0.0672594	0.969582	1.49678	-0.251059	-0.725041	-0.364966	-0.197584	-0.269605	0.011036	-0.0146558	-0.213902	0.706526	-0.22713	0.230865	-0.120166	-0.0287724	0.230407	-0.0300401
RS-425748	CMS3	0.744566	0.675153	0.584172	0.88182	0.001	0.00132756	0.255434	0.324847	0.415828	0.11818	-1.26568	-1.03673	-0.617927	-0.0427757	0.567597	-0.0974576	-0.364157	0.697884	-0.199716	-1.16071	-1.16465	0.0855487	-1.33176	-0.601344	-0.801442	-1.65756	-0.812352	-0.579923	-0.137717	-0.800067
RS-425749	CMS4	0.70575	0.683812	0.698204	0.377245	0.001	0.00132756	0.29425	0.316188	0.301796	0.622755	0.51983	1.33143	1.29307	-0.913498	0.341202	1.57733	0.851064	-0.299004	-1.81023	1.40628	1.32989	-0.857873	0.177711	0.0957774	0.112582	1.13722	1.45876	0.823529	1.69913	1.13251
RS-425801	CMS2	0.786402	0.657851	0.739145	0.789433	0.001	0.00132756	0.213598	0.342149	0.260855	0.210567	-0.756576	-0.232653	-0.492768	0.307034	0.0257511	-0.319915	-0.466448	-0.964841	0.228856	-0.486988	-0.0806308	0.414792	0.533134	-0.42975	0.0399738	-1.23634	0.213299	0.171995	-0.331763	-0.234646
RS-425802	CMS4	0.655148	0.760604	0.747605	0.498912	0.001	0.00132756	0.344852	0.239396	0.252395	0.501088	1.05888	1.19755	0.864247	0.192966	0.0128755	-0.884534	-0.220131	-1.71033	-1.42217	0.684366	1.19446	-1.97785	0.816299	-0.204798	1.29817	0.800017	0.602802	1.0179	0.754145	1.74499
RS-425842	CMS2	0.729172	0.584432	0.718256	0.683708	0.001	0.00132756	0.270828	0.415568	0.281744	0.316292	-0.198907	-0.0228571	-0.469455	-0.773764	0.269313	-0.0911017	-0.375614	0.424082	0.0753376	-0.378531	-0.299773	0.575665	-0.0842381	0.460077	0.527785	0.466628	0.336425	-0.20844	0.0928787	-0.291389
RS-425847	CMS4	0.747439	0.641111	0.69847	0.535876	0.001	0.00132756	0.252561	0.358889	0.30153	0.464124	0.322744	0.594286	0.31426	-0.310837	0.422747	0.466102	0.0589198	0.323273	0.140014	0.257878	0.115817	-0.53272	0.173094	0.692322	0.757929	0.641292	0.76026	0.722506	0.754898	0.00567423
RS-425851	CMS1	0.635593	0.773898	0.701244	0.691551	0.00799201	0.009543	0.364407	0.226102	0.298756	0.308449	-0.424322	-0.222041	0.274526	1.56274	0.206009	-0.442797	-0.546645	-1.14219	0.367448	-0.559919	0.229467	0.344581	-0.132909	0.921881	0.0593709	-0.141209	0.35734	-0.129156	0.470799	-0.339453
RS-425863	CMS2	0.796833	0.620989	0.719858	0.804891	0.001	0.00132756	0.203167	0.379011	0.280142	0.195109	-0.0677863	-0.438367	-1.06522	-0.509506	-0.370172	-0.0773305	0.181669	-0.0812072	0.503909	-0.422115	-0.44672	0.307771	-0.0376888	-0.612092	-0.443644	-1.32417	-0.523875	-0.326087	-0.215712	-0.475968
RS-425864	CMS4	0.696286	0.7286	0.595949	0.547075	0.001	0.00132756	0.303714	0.2714	0.404051	0.452925	0.187576	1.04327	1.06947	-1.29848	-0.727468	0.672669	0.154664	1.10734	-1.64748	0.761104	0.400776	-0.140082	0.142019	-0.849712	1.16029	0.377304	0.446922	0.483376	1.4561	0.865821
RS-425874	CMS4	0.654513	0.631194	0.742788	0.434983	0.001	0.00132756	0.345487	0.368806	0.257212	0.565017	0.817685	0.469388	0.288054	0.734791	1.4088	0.679025	0.671031	-0.277847	-0.577825	0.522042	0.773689	0.00988412	0.84288	1.14338	0.479554	0.702889	0.251973	0.90665	-0.0299548	0.901202
RS-425875	CMS3	0.75432	0.717518	0.632315	0.800919	0.016983	0.0195799	0.24568	0.282482	0.367685	0.199081	-0.436463	-0.44	-0.455756	0.0465779	0.0858369	-0.744703	-0.630115	0.599564	0.314144	-0.481657	-0.624386	-0.339809	-0.704231	0.503455	0.60983	0.337622	-0.230663	-0.51023	0.33101	-0.632844
RS-425889	NA	0.684684	0.650621	0.628414	0.662282	0.171828	0.184323	0.315316	0.349379	0.371586	0.337718	0.267301	0.416327	-0.214456	0.991445	0.340129	0.315678	1.34452	0.932483	-0.0959488	-0.168987	-0.161784	-0.324813	1.06864	0.999808	-0.365793	-0.892163	0.427585	-0.138107	-0.126036	0.0544059
RS-425891	CMS4	0.661533	0.637305	0.667838	0.574131	0.001	0.00132756	0.338467	0.362695	0.332162	0.425869	0.379401	0.752653	1.03263	0.668251	1.61266	0.689619	-0.194763	0.324518	-0.0938166	-0.127849	0.129843	-0.189843	0.185324	0.495393	0.490039	0.813465	0.162786	0.469309	-0.131688	0.193925
RS-425894	CMS4	0.68943	0.783408	0.773731	0.55215	0.001	0.00132756	0.31057	0.216592	0.226269	0.44785	0.734318	0.917551	0.223645	-2.40589	-1.85515	1.31674	0.675123	-2.01525	-1.08458	0.886646	1.76109	-0.515678	-0.585424	1.10537	0.613499	0.679479	1.95955	0.722506	0.509608	0.529372
RS-425896	CMS2	0.772199	0.639506	0.641609	0.84867	0.00599401	0.00722628	0.227801	0.360494	0.358391	0.15133	-1.44091	-0.937143	-1.42317	1.23384	-0.313305	-1.24047	-1.06465	0.294026	0.292822	-1.44924	-1.26937	0.489093	0.301385	0.539923	-1.08611	-1.23684	-0.587411	-1.00064	-1.32875	-1.30674
RS-425897	CMS4	0.696476	0.736321	0.777383	0.560991	0.001	0.00132756	0.303524	0.263679	0.222617	0.439009	0.627883	0.309388	-0.327874	-1.1597	-0.642704	-0.244703	-0.389525	-0.326385	-1.45771	1.01078	1.00727	-0.78289	-0.0913516	-0.0585413	1.19961	0.0474016	0.699882	0.693734	0.676903	1.249
RS-425901	CMS4	0.713729	0.68972	0.702718	0.603364	0.001	0.00132756	0.286271	0.31028	0.297282	0.396636	-0.00182113	0.819592	0.179401	-0.38403	-0.31867	0.896186	1.57529	0.847231	-3.02559	1.07287	0.886661	-1.46387	1.34232	1.71228	0.432896	-0.663208	-0.459155	0.266624	0.281274	0.383511
RS-425908	CMS4	0.645173	0.65688	0.680904	0.610197	0.011988	0.0140809	0.354827	0.34312	0.319096	0.389803	0.748887	0.232653	0.0521144	0.274715	1.17704	0.645127	1.59165	-0.427194	0.0469083	-0.221381	0.0358421	-0.786299	0.847997	0.72572	0.257536	-0.0254856	0.221981	0.617647	-0.388659	0.508011
RS-425919	CMS4	0.643664	0.802375	0.676742	0.503575	0.001	0.00132756	0.356336	0.197625	0.323258	0.496425	0.00505868	0.755918	1.08045	0.157795	-1.19206	0.266949	-0.157119	-0.955507	-0.655295	0.862779	1.18552	-0.618609	0.550231	0.366795	0.193316	-0.180724	0.845896	0.441176	2.10381	0.406876
RS-425920	CMS4	0.630419	0.656629	0.726997	0.561415	0.001	0.00132756	0.369581	0.343371	0.273003	0.438585	0.37414	0.714286	-0.121714	-0.380228	0.679185	0.884534	1.17676	0.728376	-0.613362	0.238438	0.542833	-0.654738	0.950705	0.392514	0.095806	0.137058	0.0459747	0.517263	0.0789375	0.659212
RS-425922	CMS4	0.675133	0.677581	0.752155	0.5128	0.001	0.00132756	0.324867	0.322419	0.247845	0.4872	0.271348	0.234286	0.0653876	-0.515209	0.512876	0.065678	0.226678	-0.563472	0.0206112	0.670602	0.626006	-0.981936	0.983901	0.0324376	0.394626	0.093226	0.45955	0.940537	0.296345	1.10781
RS-425930	CMS4	0.662436	0.728437	0.685919	0.427654	0.001	0.00132756	0.337564	0.271563	0.314081	0.572346	1.27297	1.46122	0.919552	-0.337452	-0.116953	0.805085	0.91653	0.880212	-1.70149	1.33959	1.41645	-3.41343	1.36366	3.40211	0.722018	0.396729	1.20659	0.699488	0.666729	1.13618
RS-426098	CMS3	0.700321	0.754778	0.614166	0.824162	0.001	0.00132756	0.299679	0.245222	0.385834	0.175838	-0.663901	-0.387755	-0.000808304	-0.110266	0.158798	-0.851695	-0.503273	-0.17206	-0.212509	-0.76175	-0.685001	0.57771	-0.895095	-0.837812	0.31363	-0.55645	-0.510458	-0.487212	-0.162585	0.108144
RS-426110	CMS2	0.6313	0.618689	0.692227	0.704065	0.014985	0.0173776	0.3687	0.381311	0.307773	0.295935	-0.238163	0.306939	-0.405981	-0.607414	0.711373	0.0127119	0.650573	1.28905	0.010661	-0.732057	-0.206084	-0.792434	0.742543	0.297697	-0.841547	0.337788	-0.396803	-0.140665	-0.717973	0.106142
RS-435631	CMS2	0.82321	0.663859	0.742957	0.859	0.001998	0.0025335	0.17679	0.336141	0.257043	0.141	-1.77641	-1.84898	-1.95614	-0.822243	-2.39163	-1.01165	-0.899345	0.265401	0.240227	-0.995908	-0.921992	0.320041	-0.988094	-1.28964	-1.17235	-0.751038	0.206196	-1.08632	-0.553693	-1.08178
RS-435633	CMS1	0.614811	0.705774	0.718592	0.692869	0.001	0.00132756	0.385189	0.294226	0.281408	0.307131	0.455484	0.471837	0.694929	-0.278517	0.0740343	-0.408898	-0.521277	0.122278	0.180526	-0.323284	-0.0699838	-0.829243	-0.568326	0.465067	-0.00642202	-0.331479	0.96547	0.294757	-0.352487	0.5247
RS-435636	NA	0.706729	0.734926	0.680041	0.776457	0.198801	0.212777	0.293271	0.265074	0.319959	0.223543	-0.27418	0	0.732281	-0.0209125	0.406652	-0.643008	-0.139935	0.436528	0.295665	-0.666024	-0.304219	0.189843	-0.271184	-0.283493	0.458847	-0.214096	-1.14818	-0.186061	0.67841	-0.373164
RS-435642	CMS4	0.726587	0.724913	0.650415	0.526593	0.001	0.00132756	0.273413	0.275087	0.349585	0.473407	0.0580737	1.11918	0.779078	-1.76806	-1.98391	0.70339	0.276596	1.49004	-2.06326	1.27272	0.821442	-0.374574	0.381755	-1.78484	-0.0184797	-0.160634	1.11227	0.282609	2.30576	0.875501
RS-435676	CMS1	0.606598	0.801771	0.68737	0.85198	0.001	0.00132756	0.393402	0.198229	0.31263	0.14802	-0.197693	-0.813061	-0.615885	-0.0779468	-0.388412	-1.94915	-1.73568	-0.386123	0.778962	-0.750494	-0.781335	-0.149625	-0.423687	0.271209	0.0221494	-0.217417	0.650947	-0.530691	-0.450452	-0.885514
RS-435679	CMS3	0.734917	0.707249	0.569454	0.881489	0.001	0.00132756	0.265083	0.292751	0.430546	0.118511	-1.33124	-0.982041	-0.191398	0.344106	-0.155579	-0.948093	-1.04992	0.202551	-1.23383	-1.15331	-1.14725	0.040559	-0.955697	-1.44088	-0.672477	-1.31936	-0.926401	-0.932864	-0.134702	-0.900868
RS-435686	CMS1	0.542816	0.793546	0.674759	0.574259	0.001	0.00132756	0.457184	0.206454	0.325241	0.425741	0.758195	0.93551	0.631711	-0.0228137	-0.123391	1.05932	0.847791	-0.394835	0.516702	0.467171	0.581395	-1.89673	0.264695	0.0458733	0.0116645	0.69741	-0.0207182	0.54156	0.523549	0.252003
RS-435705	CMS2	0.749665	0.64832	0.719329	0.865097	0.002997	0.00373446	0.250335	0.35168	0.280671	0.134903	-0.206192	-1.1249	-0.963031	-0.358365	-0.360515	-2.13983	-2.5982	1.19633	0.37882	-1.24562	-1.25614	0.688821	-0.545988	-0.347601	-0.806684	-0.852814	-0.461129	-0.423274	-1.05558	0.0864486
RS-435708	CMS4	0.718161	0.706124	0.776224	0.494941	0.001	0.00132756	0.281839	0.293876	0.223776	0.505059	0.802711	0.995918	0.98277	0.521863	0.522532	0.145127	0.244681	-0.549782	-0.49467	1.16903	1.17812	-0.230743	0.284538	1.67428	1.49528	0.897808	0.988753	0.899616	0.679164	0.948932
RS-435712	CMS1	0.62413	0.786598	0.712428	0.83431	0.001	0.00132756	0.37587	0.213402	0.287572	0.16569	0.309794	-0.644082	0.337488	-0.268061	-0.277897	-2.04025	-0.922259	-0.888301	0.820185	-0.34818	-0.532208	-0.386162	-0.394858	0.00556622	0.39384	0.20347	0.507695	-0.169437	-0.517521	-0.587784
RS-435718	CMS4	0.646291	0.749274	0.796549	0.589059	0.001	0.00132756	0.353709	0.250726	0.203451	0.410941	0.569607	0.967347	0.462903	0.0655894	-0.00751073	0.601695	-0.262684	-1.42222	0.141436	0.856291	1.02018	-0.00443081	0.53825	0.697697	0.611402	0.490536	1.0148	0.487852	0.135079	0.140521
RS-435724	NA	0.715806	0.647379	0.644357	0.837322	0.0539461	0.0600102	0.284194	0.352621	0.355643	0.162678	-0.317887	-0.274286	-0.877436	-1.01901	0.393777	0.117585	0.851064	-0.247355	0.99005	-0.777553	-0.671509	-0.343217	-0.0866093	-0.421305	-0.330668	-0.106674	-0.578729	-0.505754	-0.692351	-0.66522
RS-435730	CMS4	0.716231	0.702495	0.746118	0.491912	0.001	0.00132756	0.283769	0.297505	0.253882	0.508088	0.360785	0.703673	0.224411	0.193916	0.98176	1.00106	0.920622	-0.36621	-0.762615	0.786401	0.902454	-1.04669	0.410458	-0.16142	0.539318	0.797692	0.802486	0.848465	0.969668	0.840788
RS-435731	CMS3	0.613645	0.675976	0.606521	0.670096	0.03996	0.0449574	0.386355	0.324024	0.393479	0.329904	0.291178	0.20898	0.0772994	-0.773764	0.0912017	-0.412076	-0.304419	0.913192	-0.158493	0.0229674	-0.226955	-0.560668	-0.565706	0.541459	0.341678	0.481073	0.946527	0.0831202	0.205539	0.254673
RS-435734	CMS2	0.745464	0.552272	0.646526	0.647338	0.001	0.00132756	0.254536	0.447728	0.353474	0.352662	-0.341764	0.195102	-0.0905726	-0.358365	-0.0182403	0.212924	0.400982	0.70224	-0.261549	-0.170147	-0.124442	0.173483	0.299139	-0.485029	0.0252949	0.296613	-0.133189	-0.047954	0.510362	0.254673
RS-435737	CMS4	0.750441	0.578465	0.748059	0.575527	0.001	0.00132756	0.249559	0.421535	0.251941	0.424473	0.475718	-0.0155102	-0.0541564	-0.637833	0.633047	0.300847	0.576105	0.0438706	0.457001	0.27945	0.182567	0.40593	0.353675	-0.160269	-0.0190039	0.673003	0.867995	0.171995	0.458742	-0.046729
RS-435738	CMS2	0.776051	0.580836	0.613523	0.794268	0.001	0.00132756	0.223949	0.419164	0.386477	0.205732	-0.430797	-0.037551	-0.608568	-0.435361	0.796137	0.490466	0.508183	0.768202	0.442786	-0.463942	-0.627076	-0.20484	-0.151129	-1.43743	-0.0530799	-0.219741	-0.936661	-0.308184	0.0427656	-0.60514
RS-435740	NA	0.686407	0.702855	0.684092	0.749008	0.524476	0.543468	0.313593	0.297145	0.315908	0.250992	-0.17503	-0.217143	-0.577682	-0.634981	0.055794	0.095339	0.651391	-0.493777	0.614783	-0.0719123	-0.0540688	-0.593388	0.633595	-1.03052	0.408257	0.0958825	-1.50848	0.0965473	-0.204785	0.341121
RS-435743	CMS2	0.811335	0.624656	0.728538	0.847365	0.001	0.00132756	0.188665	0.375344	0.271462	0.152635	-1.54735	-0.737143	-1.95512	-1.03517	-1.37124	-0.329449	1.09574	-0.0488488	-0.147122	-1.14466	-1.05971	0.273688	0.297392	-0.433205	-1.36527	-1.45285	-0.778414	-1.20524	-1.23907	-1.33812
RS-435752	CMS2	0.821269	0.600792	0.731227	0.789604	0.001	0.00132756	0.178731	0.399208	0.268773	0.210396	0.480979	-0.229388	-0.833532	-0.501901	-0.445279	-0.252119	0.172668	-0.224331	0.146411	-0.0637287	-0.420847	0.214383	-0.398353	0.319962	0.124115	-0.100531	0.238161	-0.117008	-0.39318	-0.260681
RS-435776	CMS3	0.648837	0.828887	0.647124	0.86663	0.001	0.00132756	0.351163	0.171113	0.352876	0.13337	-0.14913	-0.896327	-0.51489	0.69962	-0.748927	-1.81356	-1.14894	-0.741444	0.789623	-0.71616	-0.590244	-0.272324	0.0320729	-1.1618	0.36422	-0.476092	0.543607	-0.161125	-0.113979	-0.701268
RS-435780	CMS2	0.790193	0.615355	0.65135	0.747705	0.001	0.00132756	0.209807	0.384645	0.34865	0.252295	-0.761837	-0.206531	-0.637582	1.02757	1.1191	-0.105932	-0.167758	-0.00715619	-0.0277186	-0.0786223	-0.224999	0.622018	0.290777	-1.16833	0.372608	-0.176905	-0.027427	-0.0907928	0.618877	-0.220628
RS-435787	CMS4	0.727599	0.646893	0.757781	0.534029	0.001	0.00132756	0.272401	0.353107	0.242219	0.465971	0.372926	0.687347	0.294776	-0.754753	-0.141631	0.576271	0.882979	-0.821095	-0.343284	0.998912	0.476705	-0.225971	-0.207912	-0.30499	0.711533	0.688776	1.5586	0.365729	0.902977	1.01903
RS-435795	CMS4	0.750231	0.719841	0.778521	0.514705	0.001	0.00132756	0.249769	0.280159	0.221479	0.485295	1.04796	0.72898	0.32915	-0.836502	0.531116	0.488347	0.660393	-0.856565	0.597726	0.966993	0.807995	-0.652011	0.548484	0.415163	1.33775	0.472605	0.965864	0.526854	1.12905	0.367824
RS-435812	CMS4	0.688118	0.651025	0.780494	0.614838	0.00999001	0.0117982	0.311882	0.348975	0.219506	0.385162	0.547754	-0.157551	0.2182	-0.019962	0.624464	-0.375	0.283961	-0.000933416	0.58209	0.252548	0.0470893	0.660873	-0.00287034	1.6858	0.0627785	0.816952	0.445343	-0.016624	0.0804446	0.0220294
RS-435829	CMS3	0.701626	0.671991	0.562703	0.807279	0.001	0.00132756	0.298374	0.328009	0.437297	0.192721	-1.03501	0.0277551	-0.483749	-0.239544	-0.159871	0.289195	-0.131751	1.53609	-1.03909	-0.414683	-0.5463	0.326858	-0.702733	-1.9906	-0.291088	-0.970696	0.130032	-0.131714	-0.143369	0.139186
RS-435832	CMS2	0.777818	0.588998	0.748308	0.766696	0.001	0.00132756	0.222182	0.411002	0.251692	0.233304	0.0329826	-0.432653	-0.208755	-0.46673	0.162017	-0.272246	-0.576105	0.495022	0.615494	-0.117816	-0.425893	0.525222	-0.392113	0.201344	-0.719135	-0.0581936	0.430347	-0.398977	0.0465335	-0.612817
RS-435839	CMS2	0.739674	0.579382	0.623316	0.779145	0.001	0.00132756	0.260326	0.420618	0.376684	0.220855	-0.485026	0.125714	-0.555135	-0.473384	0.390558	0.0476695	0.513912	1.26976	0.0440654	-0.356301	-0.535364	0.253238	-0.663921	-0.517274	0.176802	-0.17923	0.575178	-0.152174	-0.282404	-0.079773
RS-435842	CMS2	0.772004	0.599016	0.689767	0.811286	0.001	0.00132756	0.227996	0.400984	0.310233	0.188714	-0.825779	-0.414694	-0.746405	0.00570342	0.129828	1.06992	0.371522	0.391724	0.131485	-0.32319	-0.436251	0.337764	-0.594783	-0.297697	-0.939318	-0.614893	-0.422849	-0.0754476	-0.0427656	-0.213284
RS-435861	CMS1	0.603106	0.787718	0.685364	0.878789	0.001	0.00132756	0.396894	0.212282	0.314636	0.121211	-0.213881	-1.04898	0.194206	0.853612	-0.148069	-1.87394	-1.8257	0.552271	1.16702	-1.12819	-0.865712	0.146217	-0.445027	0.0358925	-0.172608	-0.406359	-0.0858327	-1.02621	-0.952713	-1.44025
RS-435868	CMS2	0.816068	0.61451	0.762649	0.843438	0.001	0.00132756	0.183932	0.38549	0.237351	0.156562	-1.18151	-1.1902	-0.757381	-0.528517	0.108369	-1.03919	-0.608838	-0.318917	0.589197	-0.391105	-0.818411	0.988753	-0.760514	-0.423992	-0.304194	-0.885522	-0.146212	-0.792199	0.193858	-0.809746
RS-435870	CMS4	0.614494	0.748335	0.736394	0.461585	0.001	0.00132756	0.385506	0.251665	0.263606	0.538415	1.62262	1.44898	0.435336	-0.1673	-0.247854	0.223517	0.826514	0.0911637	-1.36674	1.28266	1.57597	-2.43933	1.10021	1.2309	0.858322	1.03279	0.185675	0.887468	0.718726	1.39186
RS-435902	CMS3	0.717239	0.715614	0.609573	0.912172	0.001	0.00132756	0.282761	0.284386	0.390427	0.0878275	-1.80595	-1.09878	-1.08419	-0.56749	-0.118026	-0.439619	-0.840426	0.864032	0.17484	-1.55515	-1.44156	0.282549	-1.08361	-2.52764	-2.00642	-1.6466	-0.930347	-1.82417	-1.47231	-1.16355
RS-435904	CMS2	0.789953	0.64527	0.746491	0.772136	0.003996	0.00491482	0.210047	0.35473	0.253509	0.227864	0.267301	0.00816327	-0.470391	-0.605513	0.328326	0.0413136	0.662029	-0.161481	0.833689	-0.0700624	-0.141735	0.366394	0.170847	-0.442035	0.0336828	-0.309895	-0.560576	-0.217391	-0.232668	-0.260013
RS-435913	CMS4	0.707117	0.795092	0.775617	0.502041	0.001	0.00132756	0.292883	0.204908	0.224383	0.497959	1.52509	1.74122	1.38173	-1.5827	-2.18455	0.684322	-0.0720131	-1.3295	-1.82232	3.41462	2.68842	-7.29073	0.0269562	2.62399	1.27693	0.930848	3.7571	1.40665	0.134702	1.67891
RS-435918	CMS2	0.813968	0.628836	0.676533	0.798637	0.001	0.00132756	0.186032	0.371164	0.323467	0.201363	-0.681708	-0.484898	-0.392283	-0.886882	-0.331545	-0.163136	0.161211	0.0936528	-0.245203	-0.378719	-0.569061	0.452284	-0.544241	-1.60672	0.211664	-0.399718	-0.490726	-0.366368	0.506971	-0.17757
RS-435924	NA	0.630386	0.720415	0.648998	0.66574	0.0609391	0.0675048	0.369614	0.279585	0.351002	0.33426	0.590652	0.301224	-0.245937	-0.395437	0.159871	-0.429025	-0.0384615	0.155881	0.624733	0.38869	0.0020116	-0.484322	-0.160864	0.0163148	0.443906	0.31305	0.570047	0.168159	0.120008	0.199266
RS-435928	CMS4	0.663419	0.707625	0.729567	0.474668	0.001	0.00132756	0.336581	0.292375	0.270433	0.525332	0.909551	1.51429	0.627457	0.13308	1.14485	0.961864	0.845336	-0.679838	0.0454869	0.973863	0.839545	-0.783572	0.098465	0.395585	-0.219528	0.979827	1.59728	0.483376	1.38866	0.441255
RS-435943	CMS2	0.770724	0.630109	0.726169	0.632428	0.001	0.00132756	0.229276	0.369891	0.273831	0.367572	0.691016	0.243265	-0.152429	-0.170152	0.635193	0.00529661	0.591653	-0.0936528	-0.050462	0.422177	0.0965458	0.412065	-0.584924	0.22476	0.647575	0.834551	0.622928	0.282609	0.644876	0.16522
RS-435974	CMS2	0.766163	0.660421	0.660829	0.860485	0.001998	0.0025335	0.233837	0.339579	0.339171	0.139515	-1.26568	-0.949388	-0.114396	0.154943	0.466738	-1.03708	-1.43699	1.38737	-0.299929	-1.05536	-1.1757	-0.0460123	-0.702858	0.556046	-0.423984	-0.358708	1.03611	-1.61317	-1.17841	-0.984646
RS-435976	CMS1	0.573317	0.84112	0.674158	0.802824	0.001	0.00132756	0.426683	0.15888	0.325842	0.197176	0.399636	-0.247347	0.0903174	0.723384	-0.484979	-0.881356	-0.631751	-0.761357	0.749112	-0.306039	-0.0307075	-0.708589	-0.071384	0.537236	-0.0882045	-0.0834302	0.058603	0.076087	-0.0397513	-0.348465
RS-435981	CMS4	0.714175	0.666426	0.77503	0.622933	0.001	0.00132756	0.285825	0.333574	0.22497	0.377067	0.13537	0.286531	-0.15294	-0.201521	0.0107296	-0.246822	-0.261866	-0.359365	-0.503198	0.382607	0.138512	0.459782	0.191065	0.224376	0.364482	0.890171	0.615825	0.282609	-0.330633	0.140187
RS-436000	CMS2	0.77476	0.667609	0.713774	0.905309	0.001	0.00132756	0.22524	0.332391	0.286226	0.0946913	-2.16491	-1.73143	-0.619714	0.0313688	0.325107	-1.18432	-1.17103	0.198195	0.727079	-1.63385	-1.44601	-0.827198	-1.18595	-0.131862	-1.65596	-1.38876	-1.16634	-2.65217	-2.12528	-3.18858
RS-436019	CMS2	0.825595	0.58331	0.736409	0.772335	0.001	0.00132756	0.174405	0.41669	0.263591	0.227665	-0.374545	-0.457143	-0.569684	-0.922053	0.428112	0.0985169	0.311784	-0.140324	0.261549	-0.245963	-0.34494	-0.0419223	-0.616623	-0.719962	0.690826	0.192512	0.38457	-0.125959	0.252638	-0.651869
RS-436023	CMS4	0.765203	0.765202	0.745703	0.572537	0.001	0.00132756	0.234797	0.234798	0.254297	0.427463	0.6724	0.138776	0.519484	-3.80513	-2.53326	0.0466102	-0.379705	-0.512446	-2.05117	2.98258	2.13764	-12.1312	0.768002	-1.54837	0.834731	0.908268	0.984017	1.20844	0.490392	2.3518
RS-436026	CMS4	0.666928	0.646233	0.702136	0.559402	0.001	0.00132756	0.333072	0.353767	0.297864	0.440598	-0.370902	0.526531	-0.0721943	-0.198669	0.645923	0.598517	0.518003	-0.425327	-0.28145	-0.0911956	0.257519	-0.50409	0.241857	0.133781	0.454128	1.11049	0.36326	0.546675	0.618877	0.175901
RS-436031	CMS1	0.611043	0.833067	0.674904	0.714185	0.001	0.00132756	0.388957	0.166933	0.325096	0.285815	0.580939	0.333061	-0.0407981	0.689163	-0.917382	-0.761653	-0.135843	-1.53236	0.748401	-0.272866	0.384061	-2.48091	-0.163984	0.221689	0.334076	0.107671	1.25197	0.299233	-0.468915	-0.0307076
RS-436032	CMS4	0.636551	0.740298	0.739398	0.488541	0.001	0.00132756	0.363449	0.259702	0.260602	0.511459	0.788547	0.921633	0.512593	0.51711	0.474249	0.838983	0.245499	-1.01587	-1.1059	1.20688	1.48086	-2.08555	1.15737	1.84549	0.578637	0.384277	0.568074	1.23465	0.298229	0.98765
RS-436041	CMS1	0.512901	0.753084	0.650467	0.626545	0.001	0.00132756	0.487099	0.246916	0.349533	0.373455	0.863416	1.13224	1.12673	0.295627	0.774678	-1.0572	-0.487725	1.24487	-0.421464	-0.317954	0.129421	-0.091002	0.193935	0.0558541	1.11337	0.81031	1.64582	0.517263	0.182555	0.221629
RS-436052	CMS4	0.661344	0.725925	0.723323	0.404108	0.001	0.00132756	0.338656	0.274075	0.276677	0.595892	1.85168	2.08653	1.25861	-0.248099	0.850858	1.15466	0.981178	-0.343186	-2.05046	1.46924	1.93304	-1.3589	0.418071	2.50691	0.999345	1.20098	1.28986	1.07097	1.02129	0.960948
RS-436065	CMS4	0.709037	0.785746	0.748675	0.430712	0.001	0.00132756	0.290963	0.214254	0.251325	0.569288	0.819709	1.54122	0.888497	-2.02757	-2.29506	2.06144	0.977905	-1.89141	-1.87136	3.05288	2.52449	-13.0794	0.80619	-0.501152	0.682962	0.0953844	1.75592	0.899616	1.87208	1.22296
RS-436072	CMS2	0.712714	0.612389	0.707636	0.718799	0.001	0.00132756	0.287286	0.387611	0.292364	0.281201	-0.296439	0.322449	-0.20382	-0.454373	-0.362661	0.533898	1.11457	1.20877	-0.0945274	-0.0960556	0.0568695	-0.307771	1.04842	-0.190979	-0.599345	0.603105	-0.66397	-0.23913	-0.410889	-0.0236983
RS-436075	CMS1	0.577666	0.775158	0.702277	0.694562	0.001	0.00132756	0.422334	0.224842	0.297723	0.305438	0.402064	-0.0106122	0.2239	0.441065	1.16094	-0.808263	-0.427169	-0.0152458	0.565743	0.117095	-0.0261953	-1.15508	0.241108	1.15835	1.18309	0.736759	0.864049	0.352941	-0.110211	0.0597463
RS-436078	CMS2	0.80539	0.621398	0.770484	0.809981	0.001	0.00132756	0.19461	0.378602	0.229516	0.190019	-0.998584	-0.356735	-1.31622	-0.743346	-0.0482833	0.288136	0.116203	0.126633	0.727079	-0.0305553	-0.335671	0.250511	-0.89391	0.380614	-0.481651	-0.447368	-0.348264	-0.849105	-0.141108	-0.929239
RS-436096	CMS1	0.618196	0.806461	0.623444	0.650742	0.001	0.00132756	0.381804	0.193539	0.376556	0.349258	0.980777	0.0261224	0.519655	0.371673	-0.171674	-1.37924	-0.951718	-0.951151	0.422886	0.12647	0.38555	-0.480913	0.45239	0.862764	0.573132	0.330649	0.362865	0.55179	0.300867	0.183244
RS-436102	CMS1	0.617687	0.811323	0.688293	0.745852	0.001	0.00132756	0.382313	0.188677	0.311707	0.254148	0.582153	0.527347	0.388794	1.17966	-1.48927	-1.30826	-1.27905	-1.01587	0.658138	1.12907	0.721921	-2.84015	-0.779483	-0.138388	-0.0921363	-0.407189	0.130032	0.804987	1.03711	-0.199599
RS-436115	CMS4	0.707223	0.701744	0.63184	0.590684	0.001	0.00132756	0.292777	0.298256	0.36816	0.409316	0.63274	0.805714	0.625245	0.720532	0.93133	-0.784958	-0.829787	0.546671	0.0746269	-0.0367636	0.198637	-0.0691888	0.784101	0.520345	1.65177	0.490204	0.598856	0.396419	0.513753	0.465287
RS-436118	CMS2	0.747164	0.612324	0.738694	0.685228	0.001998	0.0025335	0.252836	0.387676	0.261306	0.314772	-0.739579	0.491429	0.0704076	-0.338403	1.19099	-0.211864	-0.254501	0.516179	0.813788	-0.0197379	-0.0223055	0.557941	-0.105953	0.257006	0.417693	0.129255	0.72356	-0.217391	0.316692	-0.19526
RS-436176	CMS2	0.77023	0.552656	0.717201	0.804275	0.001	0.00132756	0.22977	0.447344	0.282799	0.195725	0.00505868	-0.650612	-1.04667	-0.781369	0.185622	0.237288	0.502455	0.0899191	0.412225	-0.665648	-0.565416	0.537491	-0.15375	-0.0942418	-0.718611	-0.375311	-0.0613654	-0.766624	-0.603429	-0.566422
RS-436181	CMS3	0.709997	0.732652	0.573933	0.864639	0.001	0.00132756	0.290003	0.267348	0.426067	0.135361	-1.12202	-0.866939	-0.000467966	-0.685361	0.456009	-1.90784	-1.4198	-0.318917	0.245203	-1.3066	-0.978806	-0.213701	-0.864208	-0.200576	-0.671691	-1.10767	-0.802881	-1.21292	-0.0227958	-1.20761
RS-436199	CMS2	0.819856	0.566529	0.651539	0.772308	0.001	0.00132756	0.180144	0.433471	0.348461	0.227692	-0.170174	-0.20898	-0.324981	-0.661597	-0.155579	-0.0254237	0.319149	0.710952	0.0255864	-0.192127	-0.471593	0.0439673	-0.128916	0.071977	0.283224	0.318529	-0.242897	-0.463555	0.239827	-0.458945
RS-436209	CMS3	0.735251	0.657472	0.591774	0.83964	0.001	0.00132756	0.264749	0.342528	0.408226	0.16036	-1.00223	-0.422041	-0.383094	0.342205	0.0493562	0.154661	-0.112111	0.857187	0.0525942	-0.888236	-0.747016	0.696319	-0.451267	-1.56411	-0.163172	-0.601112	-0.607932	-0.805627	-0.359269	-0.501669
RS-436210	CMS1	0.579249	0.788544	0.678035	0.877577	0.001	0.00132756	0.420751	0.211456	0.321965	0.122423	0.00829624	-0.542857	-0.244746	1.29278	0.227468	-0.810381	-0.799509	1.02458	0.705046	-0.697285	-0.641879	-0.232788	-0.376139	0.281574	-0.415072	-1.17209	-0.381807	-0.90601	-0.849849	-0.483311
RS-436211	CMS3	0.671452	0.674352	0.570489	0.585955	0.001	0.00132756	0.328548	0.325648	0.429511	0.414045	0.457507	1.24653	0.518719	-0.923954	-0.306867	0.618644	0.536825	1.43528	-1.55721	0.469649	0.161428	-0.0153374	-0.165107	-0.49501	0.186501	0.532708	1.13832	0.688619	0.983233	0.826435
RS-436212	CMS2	0.80388	0.59122	0.702929	0.828065	0.001	0.00132756	0.19612	0.40878	0.297071	0.171935	-0.776002	-0.514286	-0.37952	-0.717681	-0.137339	-0.665254	-0.488543	0.671126	0.583511	-0.521509	-0.58731	0.47955	-0.188693	-0.974088	-0.341678	-0.178565	-0.377466	-0.638107	-0.0431424	-0.504339
RS-436215	NA	0.74113	0.766179	0.759768	0.723081	0.977023	0.986158	0.25887	0.233821	0.240232	0.276919	-0.175435	-0.199184	-1.01195	0.285171	-0.0225322	0.438559	0.274959	-2.21064	0.909026	-0.064105	0.721612	-0.684731	0.364033	0.640499	-0.0955439	-0.216586	-0.444554	-0.379156	-0.384137	-1.33378
RS-436216	CMS2	0.726132	0.622544	0.6399	0.773119	0.001	0.00132756	0.273868	0.377456	0.3601	0.226881	-0.232902	0.0432653	-0.533183	-0.453422	0.126609	0.173729	0.139116	1.50373	-0.295665	-0.236118	-0.48633	0.784254	-0.240983	-0.369866	0.106291	-0.127262	0.193173	0.0358056	-0.0322155	0.161215
RS-436218	CMS1	0.612716	0.812341	0.68323	0.735736	0.001	0.00132756	0.387284	0.187659	0.31677	0.264264	0.268515	-0.197551	0.204161	-0.245247	-0.408798	0.0360169	0.0646481	-0.604543	0.289979	0.283965	0.0693836	-0.388889	-0.143267	-0.37025	-0.898427	0.568903	-0.326953	0.290921	0.211191	0.108144
RS-436220	CMS2	0.826347	0.59706	0.730369	0.853819	0.001	0.00132756	0.173653	0.40294	0.269631	0.146181	-0.835492	-1.03429	-0.975028	-0.486692	-0.371245	-0.293432	-0.0458265	0.659303	0.800995	-0.571019	-0.856176	0.810157	-0.717834	0.169482	-0.541153	-0.546322	-1.3526	-1.14194	-0.464017	-0.920561
RS-436223	CMS4	0.707787	0.698172	0.722131	0.571813	0.001	0.00132756	0.292213	0.301828	0.277869	0.428187	0.187171	0.457143	0.197184	-0.0760456	-1.0794	0.300847	0.991817	1.05632	-2.79673	1.16076	0.976997	0.195978	1.4912	-0.0270633	0.314155	-0.160302	-0.398382	0.546675	1.12754	1.36782
RS-436231	CMS2	0.768616	0.659966	0.684352	0.839884	0.00699301	0.00840506	0.231384	0.340034	0.315648	0.160116	-0.508499	-0.441633	-0.965243	0.612167	1.11266	-0.21928	-0.0662848	-0.373678	0.820896	-0.839886	-0.52894	0.00579414	-1.36098	-0.947985	-0.90865	-0.962062	-0.835241	-0.647059	-0.329126	-0.799733
RS-436246	CMS1	0.548791	0.758185	0.710945	0.571794	0.001	0.00132756	0.451209	0.241815	0.289055	0.428206	0.776811	0.908571	0.934102	0.241445	0.738197	0.123941	-0.0826514	-0.692284	0.44705	0.23734	0.621212	-2.89945	0.628104	1.18868	0.569463	0.861946	0.708169	0.85422	0.417671	0.249332
RS-436247	CMS3	0.757411	0.670646	0.595412	0.835437	0.001	0.00132756	0.242589	0.329354	0.404588	0.164563	-0.444557	-0.428571	0.213775	-0.148289	0.565451	-0.504237	0.0368249	0.14468	0.34968	-0.821105	-0.732257	0.104635	-0.0287034	-0.516123	0.0323722	0.0885771	-0.815904	-0.323529	-0.0589676	-0.830107
RS-436248	CMS3	0.651556	0.780642	0.623156	0.904151	0.001	0.00132756	0.348444	0.219358	0.376844	0.0958492	-0.739579	-1.29796	-0.867225	-0.750951	-0.600858	-1.28708	-0.782324	-0.684816	0.700071	-0.785141	-0.778646	-0.352761	-0.917896	-0.703455	-0.454915	-0.184044	-0.68528	-0.442455	-0.42483	-0.852136
RS-436258	NA	0.656142	0.659689	0.666432	0.651065	0.0839161	0.0920558	0.343858	0.340311	0.333568	0.348935	0.26811	0.876735	-0.0868289	0.189163	0.948498	1.46292	1.99918	0.976665	-0.132907	0.248346	0.317933	-0.183027	0.939848	0.3119	0.0439056	-0.258094	-0.0357143	0.336317	0.324981	0.362817
RS-436260	CMS4	0.581866	0.807961	0.692035	0.566997	0.001	0.00132756	0.418134	0.192039	0.307965	0.433003	0.832254	0.988571	1.38633	0.351711	0.538627	0.684322	0.671031	-0.439017	0.441365	0.288888	0.825048	-0.968303	0.165606	0.620921	0.297117	0.667192	0.0440016	0.56202	1.31292	0.307076
RS-436261	CMS4	0.706836	0.696415	0.744849	0.459074	0.001	0.00132756	0.293164	0.303585	0.255151	0.540926	0.493525	0.748571	0.408364	0.0237643	-0.468884	0.211864	0.638298	-0.242999	-0.950959	1.16676	1.14551	-1.0835	1.03008	0.7238	0.471691	0.439067	0.454025	1.18223	1.26017	1.73031
RS-436267	CMS3	0.72703	0.680664	0.610226	0.72755	0.001	0.00132756	0.27297	0.319336	0.389774	0.27245	-0.169769	0.413878	-0.722667	-0.284221	-0.918455	0.712924	1.75205	1.4664	-0.206112	0.04617	0.0239058	0.191207	1.0337	-0.362956	-0.14325	-1.16794	-1.65253	0.0863171	0.0717784	0.043725
RS-436269	CMS4	0.718846	0.790124	0.789902	0.461546	0.001	0.00132756	0.281154	0.209876	0.210098	0.538454	1.45063	1.77306	1.49022	-1.26711	-3.20494	0.911017	0.296236	-1.80989	-2.49041	4.08844	2.99894	-13.5648	0.324223	-0.0635317	1.87615	1.27802	2.47376	1.28005	1.59175	2.02637
RS-436282	NA	0.654	0.790119	0.645136	0.819029	0.122877	0.133196	0.346	0.209881	0.354864	0.180971	0.265277	-0.425306	-0.26389	0.243346	0.361588	-0.983051	-0.520458	-0.152147	0.607676	-0.800317	-0.518738	0.294819	-0.244353	0.2881	-0.231324	0.144031	0.32577	-0.459079	-0.498304	-0.406876
RS-436285	CMS4	0.686737	0.713762	0.647901	0.49297	0.001	0.00132756	0.313263	0.286238	0.352099	0.50703	1.06779	1.02857	0.449034	0.353612	0.45279	0.866525	0.829787	0.279714	-0.366027	0.604349	0.653613	-0.81152	-0.0238363	0.637812	1.19227	1.0562	1.93627	0.734015	0.375471	0.673899
RS-436289	CMS4	0.690371	0.707016	0.782758	0.447613	0.001	0.00132756	0.309629	0.292984	0.217242	0.552387	0.578915	0.870204	0.673743	0.0380228	-0.312232	0.579449	-0.01473	-0.45084	-1.03909	1.34116	1.34676	-0.837423	0.0998378	0.66737	1.14797	1.03661	0.384964	1.10934	0.896948	0.99733
RS-436380	CMS1	0.541032	0.800658	0.586123	0.755872	0.001	0.00132756	0.458968	0.199342	0.413877	0.244128	0.058883	0.413061	0.0983153	0.472433	-0.0139485	0.059322	-0.264321	0.457063	0.545131	-0.0478005	0.0208607	-0.247103	-0.258954	-0.77524	0.619004	0.4565	0.853788	0.201407	0.301997	0.324433
RS-436398	CMS2	0.755229	0.604238	0.696236	0.803751	0.001	0.00132756	0.244771	0.395762	0.303764	0.196249	-0.682517	-0.217959	-0.759338	0.0769962	0.304721	0.42161	0.581833	0.96733	-0.810235	-0.368216	-0.28268	0.845603	0.625733	-0.301536	-0.511271	-0.816288	-0.891279	-0.371483	-0.815185	-0.255674
RS-436400	CMS4	0.713285	0.692663	0.78338	0.485354	0.001	0.00132756	0.286715	0.307337	0.21662	0.514646	0.781667	0.738776	0.988982	-0.76616	-0.345494	0.800847	0.685761	-1.09179	-2.0661	1.79257	1.64953	-2.3439	0.379633	0.158733	0.625295	1.13872	1.16871	1.04795	0.970422	1.36949
RS-436405	CMS3	0.723564	0.6926	0.551095	0.844881	0.001	0.00132756	0.276436	0.3074	0.448905	0.155119	-0.496358	-0.0228571	0.27861	0.0826996	0.919528	-0.53178	-0.477905	0.138457	0.914712	-1.19984	-0.726566	-0.312543	-0.669287	0.313052	0.126474	-0.185539	-0.236582	-1.21419	-0.677656	-1.2273
RS-436406	NA	0.682978	0.648617	0.674587	0.619192	0.0659341	0.0729699	0.317022	0.351383	0.325413	0.380808	0.0410765	0.082449	0.602017	-0.148289	1.64056	-0.224576	0.114566	0.411637	-0.000710732	0.104584	0.0359088	-0.153033	0.422563	-0.00441459	0.328571	0.63133	-0.066101	0.0863171	0.717596	-0.0160214
RS-436407	CMS1	0.546918	0.776552	0.660302	0.752744	0.001	0.00132756	0.453082	0.223448	0.339698	0.247256	-0.00667746	-0.186939	0.823066	-0.598859	1.16094	-0.316737	0.0679214	0.422215	0.378109	-0.32968	-0.196103	-0.767212	-0.539623	-0.887332	-0.493447	-0.165283	0.143844	-0.297954	-0.101545	-0.593792
RS-436413	CMS3	0.681089	0.792305	0.622035	0.875233	0.001998	0.0025335	0.318911	0.207695	0.377965	0.124767	-0.265277	-1.01061	-0.533864	-0.0513308	-0.125536	-0.551907	-0.0270049	-0.899502	1.45345	-0.770874	-0.835815	-0.662236	-0.733184	-0.50691	-0.453342	-0.618712	-0.357735	-1.16752	-0.63847	-1.06709
RS-436418	CMS4	0.684046	0.777532	0.658674	0.531986	0.001	0.00132756	0.315954	0.222468	0.341326	0.468014	0.251113	0.790204	0.52025	0.353612	-0.126609	1.08051	0.456628	-0.892657	-1.23312	1.1077	1.08481	-1.39366	0.397853	0.483109	0.0158585	0.438735	0.265785	0.836317	1.07291	0.542056
RS-436419	CMS2	0.784517	0.611839	0.653332	0.68572	0.00599401	0.00722628	0.215483	0.388161	0.346668	0.31428	-0.486645	0.0922449	-0.490556	-0.473384	0.214592	0.550847	0.508183	0.733354	-0.140725	0.127912	-0.145602	-0.0221541	-0.104206	-0.67428	0.0347313	0.261913	0.587411	-0.108056	0.492276	0.141522
RS-436424	CMS4	0.651041	0.644549	0.740712	0.591568	0.001	0.00132756	0.348959	0.355451	0.259288	0.408432	0.266491	0.497143	0.00880626	-0.134981	0.483906	0.0148305	0.0883797	-0.0668948	-0.554371	0.0119619	0.342184	-0.230743	0.842756	0.0673704	0.388598	0.403536	-0.701066	0.688619	0.104182	0.682577
RS-436426	CMS2	0.745889	0.593177	0.748166	0.624942	0.001	0.00132756	0.254111	0.406823	0.251834	0.375058	0.137798	-0.0367347	-0.420616	-0.894487	0.950644	1.19068	1.33306	-1.04512	0.452026	0.098125	0.364945	0.317996	0.0406839	0.590979	0.162385	0.352731	0.273678	-0.331202	0.510739	-0.111816
RS-436432	CMS3	0.621018	0.782927	0.609168	0.801097	0.001	0.00132756	0.378982	0.217073	0.390832	0.198903	-0.544516	-0.39102	-0.500085	0.422053	0.436695	-0.399364	-0.250409	-0.55725	0.594883	-0.450491	-0.150492	0.12304	0.0123549	-0.2762	-0.286632	-0.604101	-0.263023	-0.359335	-0.537114	-0.100467
RS-436442	CMS4	0.592599	0.822563	0.814331	0.587351	0.001	0.00132756	0.407401	0.177437	0.185669	0.412649	0.834278	0.642449	0.762231	-0.393536	-1.19742	0.555085	0.430442	-2.48693	0.280028	1.76213	1.75099	-2.78834	0.11394	0.18906	0.478768	0.20264	0.662786	0.623402	0.983986	1.14853
RS-436443	CMS3	0.708764	0.674709	0.555992	0.82135	0.001	0.00132756	0.291236	0.325291	0.444008	0.17865	-0.744435	0.279184	-0.339871	-0.818441	0.578326	0.597458	0.653028	0.452085	-0.351812	-0.444596	-0.494488	0.0521472	-0.556096	-2.29386	0.189908	-0.524905	-1.01914	-0.16624	-0.139977	-0.24733
RS-436446	CMS3	0.627532	0.762601	0.606243	0.619269	0.001	0.00132756	0.372468	0.237399	0.393757	0.380731	1.59915	0.903673	0.405301	-0.259506	1.00858	-0.251059	-0.0360065	0.0718731	-0.100924	0.250321	0.472993	-1.15372	0.539873	0.468138	0.9519	1.04342	1.19988	0.867647	-0.0258101	1.64753
RS-436574	CMS2	0.799943	0.592259	0.748818	0.596658	0.001	0.00132756	0.200057	0.407741	0.251182	0.403342	0.701538	0.134694	-0.0551774	0.194867	0.585837	0.348517	0.457447	-0.224331	-0.0945274	0.467203	0.200905	0.614519	-0.152502	0.292322	0.530931	0.672007	0.826559	0.228261	0.851356	0.139853
RS-436588	CMS4	0.720706	0.750777	0.641965	0.584609	0.001	0.00132756	0.279294	0.249223	0.358035	0.415391	0.893768	0.622041	1.53216	-0.234791	-0.479614	-0.181144	-0.351064	0.496266	-0.21393	1.1493	0.537965	-0.341854	-0.576189	0.872361	1.30603	0.733272	0.56176	0.459719	1.37585	0.606475
RS-436592	CMS4	0.649458	0.709786	0.684052	0.454766	0.001	0.00132756	0.350542	0.290214	0.315948	0.545234	1.1038	0.93551	0.514124	0.103612	0.524678	0.826271	0.698036	-0.0594275	-1.28998	0.916458	1.06054	-1.18166	0.883939	1.62015	0.0289646	0.714013	0.410616	0.94757	0.962133	1.07276
RS-436653	CMS2	0.714005	0.606734	0.765159	0.629226	0.001	0.00132756	0.285995	0.393266	0.234841	0.370774	-0.0382436	0.28	0.0686208	-0.371673	0.216738	-0.188559	-1.00818	0.397324	0.102345	0.0933904	0.209129	-0.0650988	-1.091	0.94952	0.518087	0.627179	0.529006	0.660486	0.38376	0.0410547
RS-436662	NA	0.706543	0.672238	0.700778	0.814648	0.160839	0.172691	0.293457	0.327762	0.299222	0.185352	-0.0969243	-0.190204	-0.195397	-0.176806	0.819742	-0.387712	-1.04255	-0.318295	0.777541	-0.601307	-0.430939	-0.236878	0.00124797	-0.237812	-0.18886	-0.200315	-0.203433	-0.389386	-0.618124	-0.681242
RS-436663	CMS4	0.705125	0.758839	0.636816	0.59393	0.001	0.00132756	0.294875	0.241161	0.363184	0.40607	-0.619385	-0.157551	0.668553	-1.04468	-1.56652	0.916314	0.92144	0.0830741	-1.09026	1.09089	1.00498	-2.91377	-0.0390615	-1.43397	-1.46383	-0.47991	1.68646	0.212916	2.7142	0.0864486
RS-436666	CMS2	0.797816	0.627341	0.697507	0.645329	0.001	0.00132756	0.202184	0.372659	0.302493	0.354671	-0.320316	-0.000816327	-0.322769	-0.276616	-0.811159	0.456568	0.437807	-0.0370255	-1.02416	0.397501	0.0242837	0.146217	-0.0816174	-0.444722	-0.232896	0.242321	0.354972	0.0262148	0.9026	-0.0764352
RS-436670	CMS4	0.689367	0.688234	0.709891	0.41258	0.001	0.00132756	0.310633	0.311766	0.290109	0.58742	0.245447	1.12571	0.393899	-0.307985	0.109442	1.29873	0.728314	0.399813	-0.803838	0.958878	0.986921	-0.791752	0.57207	0.311516	0.460682	1.01104	1.0294	0.823529	1.4139	0.458611
RS-436930	CMS1	0.570586	0.823504	0.691845	0.586018	0.001	0.00132756	0.429414	0.176496	0.308155	0.413982	0.589437	0.354286	0.176168	0.723384	-0.0118026	-0.00741525	0.422259	-0.870255	-0.00781805	0.196893	0.693594	-1.05828	0.15063	0.0738964	0.259109	0.946953	0.845501	0.404731	0.739073	0.386849
RS-436938	CMS4	0.7219	0.659136	0.664848	0.485718	0.001	0.00132756	0.2781	0.340864	0.335152	0.514282	0.408539	0.579592	0.278354	-0.26616	0.0600858	0.658898	0.520458	0.243622	-0.0604122	0.562741	0.439763	0.136673	0.362286	0.246257	0.193316	0.457828	0.672652	0.66624	1.12302	0.556075
RS-436943	CMS4	0.682465	0.699341	0.720644	0.532851	0.001	0.00132756	0.317535	0.300659	0.279356	0.467149	0.900648	0.484082	0.201183	0.51616	1.17597	0.146186	0.589198	-0.283447	-0.393746	0.396278	0.60367	-1.4591	0.997754	0.0788868	0.41481	0.443218	0.590963	0.67711	0.652788	0.584446
RS-451613	CMS1	0.541701	0.800153	0.685628	0.790044	0.001	0.00132756	0.458299	0.199847	0.314372	0.209956	1.01234	-0.130612	1.41347	1.55418	0.831545	-1.83898	-0.896072	-0.440261	0.158493	-0.426473	-0.430761	-0.156442	-0.273306	0.914971	1.34194	0.118629	1.6762	0.0799233	-1.86605	-0.252003
RS-451762	NA	0.679803	0.667915	0.716593	0.644814	0.117882	0.128016	0.320197	0.332085	0.283407	0.355186	-0.0495751	0.392653	-0.31928	-0.275665	0.0515021	0.255297	1.67676	0.669882	-0.848614	0.24844	0.447054	-1.36094	1.22863	0.583685	0.371822	-0.950108	0.173836	-0.586317	-2.40185	-0.656208
RS-451780	CMS1	0.647079	0.750938	0.661889	0.816783	0.001	0.00132756	0.352921	0.249062	0.338111	0.183217	-1.45508	-0.382041	0.211478	1.38688	-0.39485	-0.504237	-0.420622	-0.518668	-0.0305615	-0.635735	-0.276545	0.378664	0.500686	-0.5	-0.228702	-1.10883	-0.605564	0.146419	-0.25	-0.561415
RS-451965	CMS1	0.558864	0.73202	0.69435	0.69931	0.001	0.00132756	0.441136	0.26798	0.30565	0.30069	-0.00222582	-0.269388	0.275291	1.22624	-0.136266	-1.35064	-0.897709	-0.549782	-0.465529	-0.94596	-0.181567	-0.103272	-0.0565331	0.025144	-0.107602	0.128092	0.129637	0.016624	-1.43538	-0.291389
RS-451976	CMS4	0.695556	0.60178	0.714863	0.564626	0.001	0.00132756	0.304444	0.39822	0.285137	0.435374	0.330838	0.260408	0.506126	0.703422	0.830472	0.0858051	0.720131	-0.672993	-0.200426	0.320713	0.21642	-1.08623	-0.375515	1.3929	-0.831062	0.265399	1.7796	0.0799233	-0.45422	-0.619826
RS-451979	CMS2	0.737424	0.596142	0.713241	0.650691	0.003996	0.00491482	0.262576	0.403858	0.286759	0.349309	0.421894	0.0914286	-0.19378	0.420152	0.79721	0.110169	1.2144	-0.154014	0.0923952	0.102264	-0.048823	-0.142127	-0.126295	1.10038	0.436828	0.334136	1.44929	0.00959079	-1.75038	-1.67089
RS-451980	CMS2	0.722565	0.59629	0.721601	0.614444	0.001998	0.0025335	0.277435	0.40371	0.278399	0.385556	0.115136	-0.0204082	-0.0069344	0.574144	1.01502	-0.101695	0.621931	-0.559116	0.139303	0.161023	0.0713841	-0.14349	-0.146138	1.09539	0.440498	0.321518	1.27249	-0.244246	-1.54201	-1.09513
RS-451982	CMS4	0.631847	0.777998	0.733605	0.502185	0.001	0.00132756	0.368153	0.222002	0.266395	0.497815	1.12849	0.992653	1.25598	0.3327	-0.58691	0.529661	0.892799	-1.05507	-1.13788	1.67537	1.21851	-2.69564	0.145888	-0.156814	0.805898	0.502989	2.67897	1.0179	-0.314431	0.588117
RS-451989	NA	0.725464	0.657636	0.642227	0.763411	0.136863	0.14775	0.274536	0.342364	0.357773	0.236589	-0.19567	0.0244898	-0.678763	0.280418	-0.374464	0.0847458	1.30524	1.38861	-1.06681	-0.52753	-0.412512	-1.50068	0.857107	0.147217	-0.419266	-0.715175	0.326559	-0.546675	-2.07479	-0.703605
RS-451992	CMS3	0.633531	0.695717	0.581759	0.733056	0.001	0.00132756	0.366469	0.304283	0.418241	0.266944	0.404087	0.199184	0.189866	-0.472433	-0.475322	-0.538136	0.0499182	1.78314	-1.73419	-0.316762	-0.535053	0.287321	-0.300636	-0.997889	0.0279161	-0.409015	1.24487	0.0492327	-1.69424	-0.0140187
RS-451994	CMS4	0.703301	0.599351	0.727718	0.585568	0.001	0.00132756	0.296699	0.400649	0.272282	0.414432	0.555443	0.331429	0.287969	0.63308	0.766094	0.494703	0.655483	-0.428438	-0.0668088	0.348682	0.286414	-0.277778	0.0433046	0.494626	0.220839	0.282002	1.41772	0.0901535	-1.49416	-0.494993
RS-452094	CMS2	0.742721	0.587906	0.717904	0.666328	0.001	0.00132756	0.257279	0.412094	0.282096	0.333672	0.440915	0.042449	0.140262	0.14924	0.108369	-0.915254	-0.585925	0.602054	-0.681592	-0.353291	-0.290149	-0.232106	0.139898	0.637044	0.403539	-0.787066	0.527822	0.224425	-1.87208	-0.361482
RS-452227	CMS4	0.74044	0.666183	0.758051	0.523016	0.001	0.00132756	0.25956	0.333817	0.241949	0.476984	1.68454	0.906939	0.504595	-0.0617871	-0.257511	-0.326271	-0.236498	0.0662726	-0.402274	1.11169	0.829209	-0.283231	0.533882	1.19021	2.08427	0.336128	1.02624	1.43798	-0.48361	1.11649
RS-452240	CMS2	0.765488	0.642683	0.720447	0.834037	0.001998	0.0025335	0.234512	0.357317	0.279553	0.165963	-0.63193	-0.86449	-0.799328	0.681559	-0.110515	-0.605932	0.239771	-0.85781	0.909737	-0.74554	-0.521739	-1.13258	-0.648072	1.219	-0.512844	-1.07247	-0.946133	-0.558184	-0.882253	-0.911215
RS-452276	NA	0.678408	0.741316	0.733524	0.642355	0.047952	0.0535431	0.321592	0.258684	0.266476	0.357645	0.495953	0.315102	0.965583	0.906844	1.49785	0.0677966	-0.149755	-1.07934	0.0987918	0.459395	0.673738	-1.46387	0.308249	1.59904	1.80747	0.64428	1.14029	0.705243	-1.83252	-0.119493
RS-452285	CMS2	0.744722	0.654496	0.676245	0.836658	0.001	0.00132756	0.255278	0.345504	0.323755	0.163342	-2.08316	-0.648163	-0.380031	0.340304	-0.255365	-0.830508	-1.9329	1.33945	-1.20114	-1.2992	-0.913123	0.600886	-0.726819	-0.551056	0.464875	-0.509796	-0.697119	-0.452046	-1.39732	-0.163551
RS-452298	CMS4	0.713013	0.657799	0.662851	0.627725	0.026973	0.0306658	0.286987	0.342201	0.337149	0.372275	0.436058	0.0930612	0.113035	0.88403	0.271459	0.0275424	0.167758	-0.0575607	-0.714996	-0.229314	-0.0512014	-1.10327	0.276301	1.53762	0.710485	0.190686	0.974152	0.638747	-0.592879	-0.211282
RS-452304	NA	0.694508	0.696258	0.666603	0.727778	0.212787	0.227235	0.305492	0.303742	0.333397	0.272222	-0.0524079	0.508571	-0.458223	-0.0532319	-0.880901	0.287076	0.963993	1.30398	-1.4769	0.0488038	0.236424	-1.52727	1.31349	-1.0309	0.200393	-0.882534	-0.967048	0.00319693	-1.58157	0.194259
RS-452311	NA	0.676101	0.667457	0.653702	0.711763	0.718282	0.73531	0.323899	0.332543	0.346298	0.288237	0.300081	0.172245	-0.338254	0.574144	-0.0343348	-0.408898	0.959083	1.34505	-1.1393	-0.36276	-0.214263	-1.40048	1.01223	0.796353	0.0441678	-0.694753	0.783938	-0.157928	-2.29032	-0.527036
RS-452313	NA	0.697945	0.662054	0.675047	0.677479	0.629371	0.64736	0.302055	0.337946	0.324953	0.322521	0.266491	0.0269388	0.458649	1.36407	0.31867	-0.808263	-0.0490998	0.697262	-0.420753	-0.123679	-0.107526	-1.6377	0.652689	0.507678	0.587287	0.184377	0.176204	0.586957	-2.013	-0.265354
RS-452318	CMS2	0.742257	0.632463	0.729704	0.706969	0.002997	0.00373446	0.257743	0.367537	0.270296	0.293031	-0.0673816	-0.136327	0.23411	0.681559	0.595494	-0.485169	0.790507	0.720909	-0.872068	-0.311651	-0.349919	1.05487	0.639336	-0.0654511	1.08427	-0.175909	-0.510063	0.258951	-2.52995	-0.443591
RS-452377	NA	0.701957	0.681784	0.73983	0.710245	0.0979021	0.107151	0.298043	0.318216	0.26017	0.289755	-0.0791178	0.258776	-0.316472	-0.607414	-0.546137	0.986229	1.64075	0.339452	-0.465529	0.613285	0.647045	-0.875596	1.14065	-0.190595	0.730144	-0.39208	-0.332873	0.436701	-0.230784	0.506342
RS-452404	CMS2	0.755688	0.580331	0.707063	0.589512	0.001	0.00132756	0.244312	0.419669	0.292937	0.410488	0.586605	0.301224	0.870884	0.44962	1.74464	-0.252119	1.12848	-0.0208463	-0.540156	-0.0629762	0.0458223	0.257328	0.689754	0.999808	0.901835	0.447202	-0.0258485	0.85422	-1.55181	-0.037717
RS-452451	NA	0.688315	0.706068	0.723409	0.684936	0.85015	0.864713	0.311685	0.293932	0.276591	0.315064	0.0520032	0.164082	-0.196843	-0.61597	-1.39485	-0.48411	1.17349	1.0476	-1.81805	0.599144	0.405844	-0.688139	1.46412	-1.23397	0.836042	-0.60078	0.0120363	-0.679668	-1.27411	0.0730975
RS-452452	NA	0.6888	0.639896	0.701621	0.709091	0.34965	0.367442	0.3112	0.360104	0.298379	0.290909	-0.217928	0.315918	0.256318	-0.115019	-0.142704	-0.0497881	0.968085	1.31518	-0.609097	-0.214514	-0.00496788	-1.32618	1.28641	0.00633397	0.855177	-1.00174	0.444554	-0.408568	-1.73417	-0.317423
RS-452460	CMS2	0.770665	0.647673	0.709251	0.781627	0.020979	0.0240701	0.229335	0.352327	0.290749	0.218373	-0.846418	-0.857143	-0.201438	-0.35076	0.257511	-1.25106	-0.36252	0.266024	0.237385	-1.27675	-0.989675	0.343899	-1.00389	0.549904	-0.17287	0.42346	-0.893252	-0.712276	-3.05934	-1.8488
RS-452471	CMS4	0.667945	0.70428	0.723554	0.561672	0.001	0.00132756	0.332055	0.29572	0.276446	0.438328	0.288345	0.0840816	1.04233	0.736692	-0.211373	-0.448093	1.1563	-0.0339141	-2.3248	0.677092	0.759423	-0.532038	0.890553	0.426679	-0.492398	-0.411008	1.52348	0.378517	-1.16824	0.391188
RS-455327	CMS2	0.698128	0.598015	0.709482	0.715278	0.001	0.00132756	0.301872	0.401985	0.290518	0.284722	0.282679	-0.0987755	0.211223	0.687262	0.7103	-0.413136	0.471358	0.346297	-0.433547	-0.622754	-0.434784	-0.0623722	0.69512	0.928023	0.0546527	-0.829238	0.407459	-0.381714	-3.5763	-1.32744
RS-455336	NA	0.711968	0.717779	0.712433	0.731729	0.97003	0.980767	0.288032	0.282221	0.287567	0.268271	-0.583772	-0.26449	-0.156598	-1.60932	-2.51931	-0.510593	1.01964	1.50062	-2.2317	0.479086	0.487597	-0.632243	1.58979	-1.17639	0.489515	-1.08592	-0.905485	-0.603581	-2.50396	-0.00934579
RS-456595	CMS4	0.644684	0.593937	0.710344	0.548674	0.001	0.00132756	0.355316	0.406063	0.289656	0.451326	0.399231	0.48	0.488343	0.535171	0.696352	0.416314	1.55237	0.542937	-0.713575	0.0429405	0.338783	-0.599523	0.777112	1.21248	0.419266	-0.371161	0.529795	0.556905	-0.649397	-0.199599
RS-456599	CMS4	0.649606	0.622372	0.710155	0.507427	0.001	0.00132756	0.350394	0.377628	0.289845	0.492573	0.71206	0.571429	0.34472	0.411597	0.565451	0.244703	1.27087	0.279091	-1.14215	0.361882	0.639494	-0.850375	0.682641	1.03321	0.731717	-0.149842	0.0297948	0.817775	-0.724378	0.359479
RS-456607	NA	0.687415	0.648424	0.66505	0.694326	0.106893	0.116348	0.312585	0.351576	0.33495	0.305674	0.834682	-0.115918	0.033651	1.06749	0.377682	-0.787076	-0.652209	0.431549	-0.628287	-0.430549	-0.227044	-0.488412	0.531386	-0.176008	-0.115727	0.119625	0.112273	0.649616	-1.43576	-0.0717623
RS-456608	CMS2	0.731143	0.547981	0.695502	0.642665	0.001	0.00132756	0.268857	0.452019	0.304498	0.357335	0.154796	0.0865306	-0.0348422	0.398289	1.23927	0.0519068	1.26841	-0.173927	-0.00995025	-0.31717	-0.0931894	0.23756	0.336079	0.66238	0.442857	0.0892412	-0.109116	0.23977	-0.714582	-0.414887
RS-456611	CMS4	0.6765	0.59718	0.718936	0.489262	0.001	0.00132756	0.3235	0.40282	0.281064	0.510738	0.504856	0.837551	0.473454	0.371673	0.933476	0.40678	1.21768	0.204418	-0.633262	0.395871	0.631919	0.0146558	0.927992	0.470441	1.1616	0.372489	0.0203236	0.913683	-0.363037	0.590454
RS-456615	NA	0.711495	0.653442	0.679832	0.653241	0.10989	0.1195	0.288505	0.346558	0.320168	0.346759	0.69223	-0.12898	0.17804	1.26141	0.00536481	-0.389831	-0.398527	0.359988	-0.64037	-0.123177	0.00674609	-0.668371	0.649694	-0.0458733	0.626868	0.239167	-0.244475	0.682864	-0.846458	0.339453
RS-456617	NA	0.718278	0.64764	0.662914	0.677384	0.0659341	0.0729699	0.281722	0.35236	0.337086	0.322616	0.169769	0.149388	0.200757	1.00665	0.113734	-0.0360169	-0.103928	0.430305	-0.471215	-0.138071	-0.00732401	-0.946489	0.460002	0.0612284	0.416907	0.222564	-0.315114	0.400895	-0.599661	0.264686
RS-456775	CMS4	0.740371	0.625548	0.756827	0.513097	0.001	0.00132756	0.259629	0.374452	0.243173	0.486903	0.216309	0.294694	0.646516	0.484791	-0.180258	-0.501059	-0.0139116	-0.135968	-0.627576	0.738284	0.711401	-0.358896	0.684637	0.618618	0.580472	0.241491	0.544002	0.811381	-0.314054	0.461615
RS-456935	CMS2	0.731211	0.649887	0.688665	0.763119	0.018981	0.021841	0.268789	0.350113	0.311335	0.236881	-0.274585	-0.117551	-0.415511	-0.546578	-1.21674	0.00741525	1.09165	1.68171	-0.935323	0.0976233	-0.0180377	-0.342536	1.44128	-0.860845	0.464089	-0.757015	-0.367206	-0.268542	-1.59137	-0.00267023
RS-456963	CMS2	0.793545	0.625201	0.709171	0.650678	0.001	0.00132756	0.206455	0.374799	0.290829	0.349322	0.0819506	0.187755	-0.171658	0.664449	0.101931	0.641949	0.639116	-0.443995	-0.492537	0.273461	0.353653	0.0705521	0.0867341	-0.037428	0.591743	-0.51926	-0.333662	0.445652	0.678033	-0.00367156
RS-457113	CMS4	0.616348	0.776087	0.715275	0.606017	0.001	0.00132756	0.383652	0.223913	0.284725	0.393983	1.09207	1.00163	0.356888	-0.357414	0.187768	0.441737	0.166121	-0.629434	-0.0682303	0.389255	0.802994	-5.41343	0.649819	-0.584453	1.04417	0.0993691	0.869574	0.774936	0.11624	0.830774
RS-466723	CMS3	0.685651	0.702558	0.555357	0.577693	0.001	0.00132756	0.314349	0.297442	0.444643	0.422307	0.647713	0.959184	0.721901	-0.939163	-0.11588	0.800847	0.296236	0.80056	-1.46269	0.546123	0.124486	-0.211656	0.248097	-0.330326	-0.0512451	0.25826	1.08386	0.361253	0.672381	0.931575
RS-466729	CMS4	0.693913	0.739834	0.740966	0.478652	0.001	0.00132756	0.306087	0.260166	0.259034	0.521348	1.0002	0.680816	0.431167	-0.26711	-0.619099	0.745763	0.281506	-1.03889	-0.607676	1.33545	1.40344	-0.924676	0.978036	1.90653	0.631062	0.904284	1.41338	1.03325	0.630934	0.770694
RS-466738	CMS4	0.613607	0.740886	0.655828	0.535971	0.001	0.00132756	0.386393	0.259114	0.344172	0.464029	0.494739	0.574694	1.47379	0.697719	1.02253	-0.434322	-0.290507	0.653703	0.264392	0.414307	0.420892	0.124404	0.684138	0.141843	1.39253	1.11083	0.338792	0.705243	0.716843	0.499332
RS-466740	CMS3	0.700669	0.784056	0.602517	0.630085	0.001	0.00132756	0.299331	0.215944	0.397483	0.369915	0.595508	0.408163	0.22858	-0.4173	-0.177039	-0.434322	0.478723	-0.369322	0.371002	0.534365	0.423359	-0.984663	-0.302633	-0.187524	0.208257	0.68612	0.992699	0.182864	0.60795	0.18992
RS-466766	CMS3	0.742107	0.654877	0.640133	0.881343	0.00899101	0.0106768	0.257893	0.345123	0.359867	0.118657	-1.28754	-1.13714	-0.604314	-0.245247	0.341202	-1.07415	-1.58592	1.64188	0.44634	-1.47608	-1.22998	0.472052	-1.12978	0.622841	-1.07326	-0.699734	0.00256511	-2.38811	-1.14714	-2.18491
RS-466767	CMS2	0.765818	0.598101	0.792165	0.680455	0.001	0.00132756	0.234182	0.401899	0.207835	0.319545	0.435654	-0.235918	-0.855058	-0.31654	0.399142	0.84322	0.624386	-0.724642	0.474769	0.298608	0.297017	-0.348671	0.215774	0.166411	-0.00747051	-0.140877	0.657656	0.0799233	-0.0793142	0.0450601
RS-466780	CMS4	0.719713	0.701917	0.645707	0.572668	0.001	0.00132756	0.280287	0.298083	0.354293	0.427332	0.432821	0.214694	0.240747	0.0741445	-0.0321888	0.144068	-0.229133	0.175793	0.33049	0.337927	0.450455	-0.326858	0.687133	1.3714	0.57654	0.371327	-1.41732	0.982097	-0.161078	0.498999
RS-466784	CMS3	0.718685	0.758778	0.570412	0.804727	0.001	0.00132756	0.281315	0.241222	0.429588	0.195273	0.00586807	-0.129796	-0.267123	-0.503802	-0.759657	-1.16949	-0.812602	0.443995	0.661692	-0.271925	-0.380437	0.437969	-0.146637	-0.559117	-0.0688073	-0.157978	-0.312747	-0.194373	-0.33214	-0.73231
RS-466788	NA	0.66997	0.675565	0.749429	0.732034	0.0549451	0.0610929	0.33003	0.324435	0.250571	0.267966	0.593484	0.349388	-0.577512	0.653042	0.402361	-0.102754	0.312602	-0.215619	-0.251599	-0.436005	-0.0355531	0.036469	-0.496443	0.351823	0.186763	-0.140379	0.40588	-0.016624	-0.121891	0.466288
RS-466820	CMS3	0.698402	0.618444	0.583034	0.65339	0.001	0.00132756	0.301598	0.381556	0.416966	0.34661	-0.691016	0.653878	-0.219731	-0.208175	0.237124	0.529661	-0.120295	1.06316	-1.54016	0.0868372	-0.0692725	0.108725	-0.538625	-0.920345	0.464875	0.192014	-0.352999	0.0358056	0.58572	0.426235
RS-466841	CMS2	0.802052	0.606665	0.617065	0.780889	0.002997	0.00373446	0.197948	0.393335	0.382935	0.219111	0.0451234	0.261224	-0.583979	-0.297529	1.12554	0.555085	0.665303	0.723398	0.385928	-0.431113	-0.506157	0.347307	-0.296893	0.332246	0.0239843	1.22356	0.211326	-0.292199	-0.0747928	-0.638852
RS-466846	NA	0.691049	0.765368	0.687383	0.718802	0.427572	0.445975	0.308951	0.234632	0.312617	0.281198	-0.252732	0.379592	0.208925	0.376426	-0.639485	-0.151483	-1.11948	-0.488177	0.0547264	0.0874643	0.289593	0.580436	0.61238	-0.222457	1.09135	0.0980408	-0.353394	0.365729	-0.20893	0.0844459
RS-466853	CMS3	0.741685	0.718377	0.651442	0.804161	0.013986	0.0162748	0.258315	0.281623	0.348558	0.195839	-0.20255	-0.173878	0.0735557	-0.231939	-0.285408	-0.330508	-0.332242	0.0115121	0.392324	-0.224987	-0.321201	0.108044	-0.105329	-0.326104	0.37287	-0.0170181	-0.800118	-0.219949	0.360399	-0.554072
RS-466859	CMS1	0.642126	0.724148	0.719203	0.653929	0.001	0.00132756	0.357874	0.275852	0.280797	0.346071	0.06293	0.955102	1.14196	-0.177757	0.241416	1.03284	0.462357	-0.293404	0.298507	0.160176	0.524539	-0.332311	-0.463122	-0.823608	0.992267	-0.320853	0.559392	0.418798	0.579314	0.627503
RS-466862	CMS2	0.785097	0.649262	0.708021	0.89863	0.001	0.00132756	0.214903	0.350738	0.291979	0.10137	-1.85694	-1.67184	-1.03714	-1.327	-0.0890558	-0.471398	-1.45827	0.936839	1.10092	-1.39985	-1.46668	1.0801	-0.354549	-0.379846	-0.83709	-0.727461	-1.51598	-3.0179	-1.10682	-1.16722
RS-466863	CMS2	0.729933	0.635471	0.670233	0.770174	0.001	0.00132756	0.270067	0.364529	0.329767	0.229826	-0.516592	-0.351837	-0.568153	0.143536	0.141631	0.237288	0.629296	0.49191	0.0973703	-0.885696	-0.36899	0.243695	0.767128	-0.309597	-0.416907	-0.222896	-1.45679	0.0326087	-1.04653	-0.284379
RS-466871	CMS3	0.735432	0.685539	0.591701	0.822351	0.001	0.00132756	0.264568	0.314461	0.408299	0.177649	-0.826588	0.0212245	-0.98711	-1.39924	-0.912017	0.274364	-0.198854	1.80118	-0.23312	-0.392892	-0.575885	0.206885	-0.595283	-2.61516	0.156619	-0.604101	-0.216456	-0.449488	-0.202901	-0.145861
RS-466872	CMS3	0.761175	0.682457	0.64891	0.890097	0.012987	0.0151942	0.238825	0.317543	0.35109	0.109903	-0.955686	-0.956735	-0.411001	0.00760456	0.447425	0.129237	-0.491817	-0.0563161	0.602701	-0.833616	-0.840016	0.097137	-0.540247	-0.926104	-0.53827	-1.05006	-0.727111	-1.12724	-0.236059	-1.22196
RS-466875	CMS2	0.763599	0.638867	0.74581	0.655998	0.001998	0.0025335	0.236401	0.361133	0.25419	0.344002	0.335694	0.196735	-0.898792	-1.37262	-0.94206	1.24258	1.69313	0.934972	-0.0923952	0.877854	0.686328	-1.35276	1.48184	1.83666	0.484273	-0.551801	-0.360892	0.0690537	-1.25301	0.16522
RS-466889	CMS4	0.736582	0.677764	0.744818	0.357115	0.001	0.00132756	0.263418	0.322236	0.255182	0.642885	0.870295	1.14694	0.977921	0.327947	0.60515	1.2447	0.828151	-0.778158	-0.887704	1.4603	1.15151	-0.532038	0.540497	0.0930902	0.792267	1.09522	1.20028	0.628517	1.46364	0.788051
RS-466893	CMS4	0.753512	0.593602	0.746235	0.552829	0.001	0.00132756	0.246488	0.406398	0.253765	0.447171	0.59996	0.138776	0.267974	-0.359316	0.516094	-0.20339	0.0703764	0.0127567	-0.520967	0.23154	0.190013	0.465235	0.284912	0.547217	0.740629	0.920555	1.19278	0.436701	0.455727	0.361816
RS-467083	CMS2	0.829455	0.574065	0.65041	0.817326	0.001	0.00132756	0.170545	0.425935	0.34959	0.182674	-0.810401	-0.46449	-0.949417	-1.33555	-0.872318	0.256356	0.182488	0.488177	0.158493	-0.433465	-0.607448	0.894683	-0.468863	-0.34261	-0.3	-0.488544	-0.15292	-0.43734	0.135079	-0.332777
RS-467086	CMS4	0.674085	0.707538	0.747604	0.401167	0.001	0.00132756	0.325915	0.292462	0.252396	0.598833	1.22845	1.11265	1.59878	1.01331	0.798283	0.738347	0.680033	-1.22558	-0.763326	1.07439	1.24051	-0.0882754	0.662299	1.41209	0.536959	1.04342	0.866022	0.848465	1.53598	0.360147
RS-467090	CMS3	0.709775	0.651787	0.613112	0.724281	0.001	0.00132756	0.290225	0.348213	0.386888	0.275719	-0.42675	0.571429	-0.01255	-0.151141	-0.00321888	0.153602	-0.0212766	1.39732	-0.322672	0.0272944	-0.17412	0.281868	-0.499813	-0.881574	0.963434	-0.300598	-0.393252	0.0658568	0.435381	0.327437
RS-467123	CMS1	0.575042	0.80533	0.702048	0.734691	0.001	0.00132756	0.424958	0.19467	0.297952	0.265309	-0.501214	-0.417143	1.34464	0.382129	0.677039	-0.65678	-0.134206	-0.398569	0.778252	-0.333192	0.257674	-1.16053	-0.0168476	-0.0170825	-2.03814	-0.696746	-0.394436	-0.338875	0.900339	-0.676235
RS-467131	CMS2	0.779345	0.63016	0.696994	0.688238	0.001	0.00132756	0.220655	0.36984	0.303006	0.311762	-0.172602	-0.0857143	-0.280141	0.263308	-0.227468	-0.0264831	-0.220131	-0.485688	0.208244	0.262424	0.122819	-0.0528289	-0.229128	-0.682726	-0.672215	0.456832	-0.501776	-0.0351662	0.947061	-0.368158
RS-467132	CMS2	0.781288	0.597375	0.741055	0.623244	0.001	0.00132756	0.218712	0.402625	0.258945	0.376756	-0.397208	0.204082	0.0600272	-0.48289	-0.153433	0.473517	0.196399	0.223709	-0.0938166	0.511821	0.176454	0.455692	-0.0336952	0.216699	-0.726212	0.22771	0.110695	0.212916	0.913904	0.0297063
RS-467172	CMS1	0.560298	0.798477	0.742561	0.746566	0.001	0.00132756	0.439702	0.201523	0.257439	0.253434	0.0341967	0.0489796	0.0721943	0.290875	-0.316524	-0.935381	-0.825696	-0.468264	0.527363	-0.1244	0.305264	-0.372529	-0.0394359	-1.73301	0.202752	0.422298	-1.36681	0.247442	0.0280708	0.317423
RS-467183	CMS3	0.749617	0.624136	0.620896	0.80611	0.001	0.00132756	0.250383	0.375864	0.379104	0.19389	-0.247471	-0.0808163	0.0282906	-0.631179	0.111588	0.604873	0.63257	0.166459	-0.316986	-0.284467	-0.46797	0.11077	-0.668164	-0.613628	-0.4481	-0.281504	0.347474	-0.175192	0.00433308	0.0183578
RS-467189	CMS3	0.722073	0.709561	0.62104	0.883665	0.001	0.00132756	0.277927	0.290439	0.37896	0.116335	-1.17989	-0.98449	-0.126989	-0.655894	-0.401288	-1.07203	-0.91653	0.761979	0.338308	-0.989888	-0.921748	-0.146898	-1.38676	-1.56488	-0.330931	-0.961232	-1.98047	-0.942455	-0.464393	-1.06275
RS-467194	CMS2	0.695784	0.649396	0.759329	0.684957	0.001	0.00132756	0.304216	0.350604	0.240671	0.315043	-0.0839741	-0.109388	-0.146643	0.257605	0.410944	0.0879237	-0.116203	-0.503111	-0.146411	0.0583984	0.290126	-0.310498	0.55385	0.177543	-0.536697	0.0923958	-0.655288	0.370205	0.0974002	0.134179
RS-467196	CMS2	0.76638	0.578826	0.706015	0.724812	0.001	0.00132756	0.23362	0.421174	0.293985	0.275188	-0.287535	0.0261224	-0.0431805	0.0465779	0.204936	0.148305	0.205401	0.521157	0.0916844	0.0538833	-0.0477783	0.481595	-0.337202	-0.766795	0.582307	0.00655819	-0.251973	0.132353	0.612095	0.0076769
RS-467198	CMS1	0.55471	0.729581	0.724076	0.638857	0.001	0.00132756	0.44529	0.270419	0.275924	0.361143	0.346621	0.32	0.266868	0.740494	0.830472	0.34428	0.108838	-0.19944	0.457711	0.129072	0.472393	-0.502045	-0.0906028	0.199808	0.080865	-0.271044	-0.119771	0.19757	0.563866	0.158545
RS-467202	CMS2	0.777464	0.625989	0.752913	0.749705	0.001	0.00132756	0.222536	0.374011	0.247087	0.250295	-0.701133	-0.0644898	-0.27359	-0.622624	0.129828	-0.320975	0.0523732	-0.404792	0.555792	0.0462641	-0.0470671	0.0896387	-0.220641	0.174472	0.0231979	-0.237838	-0.212115	-0.263427	0.0759231	-0.319426
RS-467207	CMS2	0.792037	0.611673	0.761109	0.651782	0.001	0.00132756	0.207963	0.388327	0.238891	0.348218	0.349049	0.08	-0.154471	0.604563	-0.127682	0.0487288	0.410802	0.224953	-0.859275	0.0975919	0.0743848	0.937628	0.957943	-0.701536	0.236828	-0.185207	-0.0810971	0.450767	0.594386	0.145194
RS-467213	NA	0.726641	0.659589	0.744838	0.744899	0.0589411	0.0653525	0.273359	0.340411	0.255162	0.255101	0.668758	0.0718367	-0.788692	-0.876426	0.229614	-0.730932	-0.812602	-0.174549	0.520256	0.205515	-0.0474894	-0.56953	-0.0333209	0.0558541	-0.235256	0.427611	0.386938	0.0722506	-0.48587	0.12283
RS-467246	CMS4	0.74675	0.694772	0.72617	0.548659	0.001	0.00132756	0.25325	0.305228	0.27383	0.451341	0.292796	0.878367	0.265337	-0.73289	-0.584764	0.563559	0.786416	0.772558	-0.794598	0.854705	0.910096	-0.123722	1.2471	0.614395	0.361075	-0.241823	0.214483	0.762788	0.303504	0.678571
RS-467247	CMS4	0.705501	0.791791	0.789468	0.625748	0.001	0.00132756	0.294499	0.208209	0.210532	0.374252	0.0823553	-0.181224	-0.387518	-2.26521	-2.12554	1.32627	1.01473	-2.51182	0.0973703	1.14199	1.8001	-2.11554	1.99376	-0.746449	0.222936	0.880043	1.12845	0.649616	0.17954	-0.766355
RS-467258	NA	0.69749	0.741688	0.760103	0.829249	0.568432	0.586712	0.30251	0.258312	0.239897	0.170751	-0.390328	-0.920816	-0.834808	-0.664449	-0.631974	0.493644	0.403437	-0.951773	0.916844	-0.360659	-0.285459	-0.00238582	-0.353426	-0.474664	-0.467235	-0.269882	-0.141871	-0.205882	-0.559344	-0.331776
RS-467264	CMS2	0.794637	0.636763	0.667323	0.782514	0.001	0.00132756	0.205363	0.363237	0.332677	0.217486	-0.62586	-0.261224	-0.398579	-1.19487	-0.961373	-1.02966	-0.459902	0.856565	-0.0788913	-0.442589	-0.48653	0.805385	-0.304256	-0.611324	-0.686894	0.171094	-0.349053	-0.225064	-0.0619819	0.14219
RS-467267	CMS4	0.743832	0.782321	0.7904	0.499304	0.001	0.00132756	0.256168	0.217679	0.2096	0.500696	1.72218	1.28163	1.97647	-1.58935	-1.48391	0.747881	0.0433715	-1.83727	-2.42431	4.10029	3.07821	-14.787	0.0233371	3.30998	1.88585	1.00324	4.41772	1.50575	0.753391	1.93491
RS-467270	CMS4	0.685438	0.753561	0.671	0.466429	0.001	0.00132756	0.314562	0.246439	0.329	0.533571	0.743221	1.32735	1.23802	-0.79943	-0.753219	1.15042	0.878069	0.205663	-1.03056	1.41155	1.1376	-1.56817	0.225509	-0.0727447	-0.0601573	0.415989	0.879834	0.572251	1.86869	0.683578
RS-467277	CMS3	0.654378	0.832346	0.584271	0.795415	0.001	0.00132756	0.345622	0.167654	0.415729	0.204585	-0.0843788	-0.303673	-0.226878	0.771863	-0.324034	-0.459746	-0.520458	-0.907592	0.464819	-0.400511	-0.160072	-0.92195	-0.184949	-1.66008	-0.19384	-0.174913	0.259077	-0.146419	0.482856	-0.330441
RS-467278	CMS3	0.75527	0.675817	0.609862	0.880688	0.001	0.00132756	0.24473	0.324183	0.390138	0.119312	-0.883246	-0.836735	-0.433974	-0.523764	-0.301502	-0.911017	-0.472177	1.10485	0.299929	-0.722902	-0.93744	0.221881	-0.655934	-0.453935	-0.594364	-1.24033	-1.12964	-0.677749	0.174265	-0.714286
RS-467279	CMS4	0.742308	0.699733	0.745101	0.460677	0.001	0.00132756	0.257692	0.300267	0.254899	0.539323	0.333671	0.552653	0.476942	-1.04278	-0.0246781	0.818856	0.968085	-0.976665	-0.540867	1.24184	1.01127	-1.05283	0.627231	-0.0197697	0.749541	0.807322	-0.53453	0.537084	1.45422	0.231642
RS-467280	CMS4	0.702584	0.808485	0.808283	0.499727	0.001	0.00132756	0.297416	0.191515	0.191717	0.500273	1.73958	1.69633	1.01825	-1.49049	-2.86052	0.065678	0.395254	-2.58836	-2.04264	4.23784	3.07865	-16.6384	0.773618	1.31152	1.73486	1.11232	2.52703	1.23465	1.23229	2.04206
RS-467290	CMS1	0.61269	0.761525	0.737743	0.811195	0.001	0.00132756	0.38731	0.238475	0.262257	0.188805	-0.450223	-0.506122	0.956905	-0.0275665	0.0257511	-1.48623	-1.39525	-0.195084	0.755508	-0.126689	0.034664	-0.834015	-0.592662	0.601344	-0.396461	0.0872489	-0.292226	-0.0997442	0.180294	0.0894526
RS-467291	CMS2	0.758931	0.602094	0.708785	0.720931	0.001	0.00132756	0.241069	0.397906	0.291215	0.279069	0.0580737	0.0163265	-0.413299	0.0285171	0.292918	0.634534	1.20622	1.12228	-0.174129	0.0265419	0.0722732	0.493183	0.938725	0.622457	0.0465269	-0.60958	-0.663575	-0.222506	0.0337227	-0.206609
RS-467292	NA	0.744864	0.66567	0.748247	0.829404	0.146853	0.158175	0.255136	0.33433	0.251753	0.170596	0.158033	-0.348571	-0.0579001	-0.156844	0.747854	-0.679025	-0.713584	-0.165215	0.98081	-0.265184	-0.5445	0.525222	-0.716086	0.238964	-0.257536	0.392911	0.574783	-0.702046	-0.460625	-0.730975
RS-467327	CMS4	0.621551	0.808633	0.736026	0.594689	0.001	0.00132756	0.378449	0.191367	0.263974	0.405311	0.810805	0.552653	0.444184	-0.0570342	0.0300429	-0.747881	-0.594926	-1.23615	-0.00639659	0.87417	0.800817	-0.722904	0.500811	0.540307	0.737221	0.712519	1.28631	0.592072	0.417295	0.215287
RS-467328	CMS4	0.73572	0.761842	0.717252	0.496426	0.001	0.00132756	0.26428	0.238158	0.282748	0.503574	0.444152	0.454694	1.44359	-3.14829	-2.46567	1.10275	0.126841	-1.16584	-2.12296	2.42732	1.90332	-5.02761	-0.0581555	-1.4977	0.345872	0.392578	1.95521	0.427749	2.5601	0.519025
RS-467332	CMS2	0.776882	0.64134	0.67474	0.901231	0.001	0.00132756	0.223118	0.35866	0.32526	0.0987686	-1.93707	-2.01224	-1.54059	-0.0960076	0.603004	-0.504237	-0.720131	0.707218	-0.0938166	-2.32849	-2.03815	0.425699	-1.06871	-0.508829	-2.84653	-1.87573	-1.6249	-4.94246	-2.15015	-2.75701
RS-467336	CMS1	0.661245	0.718043	0.738946	0.661347	0.001998	0.0025335	0.338755	0.281957	0.261054	0.338653	0.261635	0.657959	0.299626	0.158745	-0.51073	0.389831	0.456628	-0.266024	-0.35892	0.165287	0.390062	-0.594751	-0.435043	-0.348752	0.336697	-0.352731	-0.20659	0.581841	0.477958	0.704272
RS-467347	CMS4	0.728425	0.655239	0.66453	0.52397	0.001	0.00132756	0.271575	0.344761	0.33547	0.47603	0.111089	0.626122	0.460436	0.3327	0.400215	0.113347	0.50491	0.218108	0.0440654	0.212351	0.250206	0.633606	0.506302	0.0715931	0.315465	0.88519	0.306038	0.537084	1.33628	0.142857
RS-467349	CMS4	0.720315	0.707092	0.741966	0.527905	0.001	0.00132756	0.279685	0.292908	0.258034	0.472095	0.370498	0.322449	0.115673	0.0123574	0.0375536	1.26483	0.860065	-1.17704	-0.525231	1.17425	0.85416	-0.276414	-0.0733808	0.138772	-1.20747	0.588826	0.684886	0.323529	1.63546	0.551736
RS-467350	CMS4	0.670295	0.678183	0.766441	0.511511	0.001	0.00132756	0.329705	0.321817	0.233559	0.488489	0.802307	0.80898	0.508253	-0.178707	0.402361	0.290254	0.536007	-0.661792	0.167733	0.675807	0.659179	-0.255283	0.358667	0.58714	0.660682	0.813133	0.128848	0.54156	1.03711	0.599132
RS-467351	NA	0.706757	0.677912	0.792389	0.778742	0.0839161	0.0920558	0.293243	0.322088	0.207611	0.221258	-0.0564549	-0.782041	-0.435336	-0.628327	0.22103	-0.199153	-0.963175	-0.730865	1.20753	0.1392	-0.0675165	-0.765849	-0.672782	0.0289827	-1.30786	-0.0151918	-0.0700474	-0.386189	0.60795	-0.37016
RS-467360	CMS1	0.630413	0.754677	0.710505	0.665726	0.00699301	0.00840506	0.369587	0.245323	0.289495	0.334274	0.629907	0.793469	0.820854	0.0931559	1.45172	-0.532839	-0.54419	-0.407903	0.72779	0.0381745	0.326202	0.0623722	-0.0601523	0.303455	0.658585	-0.0480657	-0.370758	-0.00959079	0.622645	0.12283
RS-467361	CMS1	0.648326	0.763714	0.69493	0.857988	0.00799201	0.009543	0.351674	0.236286	0.30507	0.142012	0.0467422	-1.30122	-0.929167	-1.30989	-0.401288	-0.638771	-0.288871	-0.386745	1.34328	-0.251262	-0.418136	-0.652011	-0.707725	-1.18868	-0.674312	-0.0837622	0.51914	-0.368926	-0.285041	-0.762684
RS-467369	CMS3	0.739452	0.69405	0.592682	0.845101	0.001	0.00132756	0.260548	0.30595	0.407318	0.154899	-0.721773	-0.451429	0.140262	0.815589	0.570815	-1.2214	-0.855974	1.03143	0.123667	-1.00569	-0.708029	0.23756	-0.872919	-0.518426	-0.457012	-0.605927	-1.14266	-0.494246	0.179164	-0.548398
RS-467413	CMS2	0.77823	0.617223	0.742824	0.887772	0.001	0.00132756	0.22177	0.382777	0.257176	0.112228	-1.18798	-1.5298	-1.51591	-0.781369	0.0525751	-0.368644	-0.653846	0.249222	1.05757	-1.30218	-1.18788	-0.669052	-1.13119	-0.566027	-1.74823	-1.05437	-1.70146	-2.85742	-1.4497	-2.06542
RS-467446	CMS4	0.748609	0.779822	0.797264	0.508562	0.001	0.00132756	0.251391	0.220178	0.202736	0.491438	1.77195	1.34204	1.61197	-1.85171	-2.63627	1.51271	0.100655	-1.51369	-1.96375	3.86397	2.84235	-11.0801	-0.297517	1.81324	1.50708	0.853976	3.80367	1.56394	1.07705	1.38652
RS-467448	CMS3	0.778757	0.676385	0.631029	0.755353	0.001998	0.0025335	0.221243	0.323615	0.368971	0.244647	-1.07831	-0.11102	0.358845	-0.236692	-0.379828	0.682203	0.257774	0.902614	0.0319829	-0.0624118	-0.116884	0.410702	-0.534506	-0.509597	-1.09554	-0.757679	0.580702	0.168159	0.191598	0.500334
RS-467456	CMS4	0.708675	0.634844	0.68496	0.611398	0.001	0.00132756	0.291325	0.365156	0.31504	0.388602	0.00424929	0.290612	-0.179741	-0.941065	-0.677039	0.701271	0.12766	0.546049	-0.103767	0.569608	0.203728	0.0371506	-0.361038	0.164107	0.531455	0.257098	0.607537	0.205243	0.246232	0.293057
RS-467458	CMS3	0.702961	0.718358	0.574205	0.888556	0.001	0.00132756	0.297039	0.281642	0.425795	0.111444	-1.13658	-1.03837	-0.908236	0.5	1.74464	-0.388771	-0.468085	0.45893	0.793177	-1.31018	-1.12689	0.295501	-1.27761	-0.666219	-1.08899	-0.146854	-1.78907	-2.16752	-1.03222	-1.83745
RS-467460	CMS2	0.769974	0.551515	0.706457	0.555081	0.001	0.00132756	0.230026	0.448485	0.293543	0.444919	-0.200121	0.498776	0.380286	0.59981	0.172747	1.04555	0.690671	-0.306472	-0.203269	0.267535	0.275345	0.0698705	0.342693	-0.661996	0.0567497	0.344928	1.00493	0.0524297	1.15317	-0.111148
RS-467463	CMS2	0.772379	0.587851	0.747903	0.671692	0.001	0.00132756	0.227621	0.412149	0.252097	0.328308	0.5259	0.24	-0.479154	-0.725285	0.385193	0.236229	0.528642	-0.200685	0.265814	0.200875	0.0226833	0.340491	-0.550605	0.263532	0.00747051	0.448531	0.508485	-0.044757	0.287302	0.064753
RS-467466	CMS4	0.690686	0.599197	0.70081	0.5984	0.001	0.00132756	0.309314	0.400803	0.29919	0.4016	-0.194051	0.450612	-0.276312	-0.737643	0.42382	0.275424	0.252864	0.659303	-0.229566	0.26324	0.23947	0.43047	-0.164108	0.318426	0.520708	0.291134	0.337609	0.216752	0.695365	0.403204
RS-467481	CMS4	0.581002	0.717352	0.650639	0.485444	0.001	0.00132756	0.418998	0.282648	0.349361	0.514556	0.546945	1.00571	0.756786	-0.358365	0.595494	0.683263	0.586743	0.801805	-0.450604	0.404713	0.541655	-0.609748	-0.0471733	-0.343378	0.657798	0.524074	1.1837	0.880435	0.548794	0.922563
RS-467482	CMS3	0.73325	0.694723	0.61233	0.716112	0.001	0.00132756	0.26675	0.305277	0.38767	0.283888	-0.386686	0.256327	0.208245	-2.10266	-1.25	0.683263	-0.00245499	1.14032	-1.59204	0.117596	-0.167496	-0.612474	0.0788718	-0.266987	-0.895282	-0.559605	-0.708958	0.374041	0.0314619	0.790721
RS-467488	CMS3	0.69351	0.690201	0.613347	0.862517	0.001	0.00132756	0.30649	0.309799	0.386653	0.137483	-0.464792	-0.284082	0.0991662	-0.441065	0.108369	-1.52013	-1.24795	1.78251	0.157783	-0.852711	-0.974071	0.833333	-0.947935	0.00441459	-0.713893	-0.347916	-0.709747	-0.420716	-0.544273	-0.778037
RS-467509	CMS2	0.712321	0.600686	0.633805	0.794681	0.001	0.00132756	0.287679	0.399314	0.366195	0.205319	-0.893768	-0.0481633	-0.463499	-0.611217	0.531116	-0.139831	-0.530278	0.783759	-0.144989	-0.342787	-0.363945	0.527948	-0.728566	-0.466219	-0.0840105	-0.365183	-0.197908	-0.247442	0.0389977	-0.119826
RS-467525	CMS1	0.572929	0.693559	0.596281	0.642698	0.001998	0.0025335	0.427071	0.306441	0.403719	0.357302	-0.0742614	0.477551	0.921339	0.106464	0.0257511	-0.00211864	0.118658	1.14966	-0.358209	-0.169583	0.0626709	-0.119632	0.0891052	-1.25509	0.156356	0.154325	0.0297948	-0.0255754	0.509608	0.309746
RS-467531	CMS1	0.581957	0.7983	0.672287	0.785627	0.001	0.00132756	0.418043	0.2017	0.327713	0.214373	-0.291987	-0.120816	-0.485706	0.476236	-0.0912017	-0.242585	-0.214403	-0.605165	0.782516	-0.191751	-0.0943675	-1.02011	-0.15063	-0.66737	0.391481	-0.269384	-0.624112	-0.138107	0.340053	-0.256676
RS-467539	NA	0.651835	0.676866	0.688036	0.675648	0.048951	0.0546329	0.348165	0.323134	0.311964	0.324352	0.0754755	0.76898	0.762146	1.06939	0.961373	-0.590042	-0.0515548	0.258556	0.0383795	-0.130515	0.263809	-0.0685072	-0.404842	0.287716	0.554784	-0.756019	0.00690608	0.12532	0.368312	0.416555
RS-467571	CMS4	0.736042	0.667205	0.689059	0.661956	0.001998	0.0025335	0.263958	0.332795	0.310941	0.338044	-0.0346014	0.757551	0.0702374	0.0446768	-0.30794	0.333686	1.19885	1.32701	-2.84222	0.449362	0.63139	-0.13122	1.4167	0.590211	-0.541678	-0.670845	-1.68054	-0.194373	0.246609	0.181909
RS-467574	CMS2	0.81412	0.654317	0.688626	0.855676	0.00599401	0.00722628	0.18588	0.345683	0.311374	0.144324	-0.275395	-0.830204	-0.97222	-0.0494297	-0.0472103	0.356992	0.0851064	0.0289359	0.432836	-0.496269	-0.778424	0.230061	-1.36534	-0.726104	-0.603014	-0.40968	-1.55347	-1.25448	0.332894	-1.55474
RS-467575	CMS2	0.826675	0.681435	0.765238	0.731423	0.004995	0.00609303	0.173325	0.318565	0.234762	0.268577	-1.14508	-0.706939	-0.598103	-0.842205	-0.597639	0.976695	1.16285	-1.38052	0.940299	0.460399	0.455411	0.420245	0.425933	1.3096	-0.619266	1.43741	-1.22395	-0.599744	-0.784665	-1.04573
RS-467583	CMS1	0.529122	0.759123	0.635583	0.789321	0.001	0.00132756	0.470878	0.240877	0.364417	0.210679	-0.21469	-0.0677551	0.0459883	0.279468	-0.398069	-0.0370763	-0.0376432	1.18948	-0.204691	-0.280798	-0.298262	-0.0964554	-0.40322	-0.61094	0.157929	-0.324506	-0.23895	-0.0287724	0.202524	0.13785
RS-467588	CMS4	0.706916	0.790409	0.781331	0.480777	0.001	0.00132756	0.293084	0.209591	0.218669	0.519223	1.069	1.45714	1.52008	-1.20152	-3.37017	1.56568	0.756956	-2.64624	-2.30561	4.29146	3.20179	-14.5511	0.837389	-0.994818	0.454915	0.749543	1.18133	1.03325	1.86153	1.93391
RS-477841	CMS2	0.780562	0.614223	0.706973	0.863695	0.001	0.00132756	0.219438	0.385777	0.293027	0.136305	-1.54897	-1.03265	-1.19012	0.196768	-0.213519	-0.272246	-0.888707	1.24362	0.164179	-1.341	-1.3066	0.960804	-0.917846	0.394818	-1.3118	0.0520505	-1.70817	-1.26023	-2.52054	-1.17891
RS-477847	CMS4	0.680222	0.673625	0.702886	0.480733	0.001	0.00132756	0.319778	0.326375	0.297114	0.519267	0.584176	0.595918	0.609929	0.141635	0.73176	0.554025	0.312602	0.398569	-0.536603	0.410701	0.579886	0.605658	0.394858	1.35643	1.18467	0.951602	0.0491318	0.66624	0.32046	0.483645
RS-489810	NA	0.71594	0.744229	0.687155	0.840736	0.15984	0.171696	0.28406	0.255771	0.312845	0.159264	-1.1208	-0.366531	-0.211393	0.223384	-0.549356	-0.643008	-1.6563	-0.347542	0.176262	-0.802323	-0.409645	0.664281	-0.35692	-1.2048	-0.0669725	-0.625519	-0.961523	-0.61509	-0.384137	-0.441589
RS-489811	CMS3	0.69764	0.693347	0.587395	0.604578	0.001	0.00132756	0.30236	0.306653	0.412605	0.395422	0.355929	0.924082	0.637837	-0.608365	-0.982833	0.236229	0.161211	1.88581	-1.11016	0.563838	0.164362	0.361622	-0.08923	-0.605182	0.587811	0.657065	0.455998	0.710997	0.902223	0.462617
RS-489821	CMS4	0.757631	0.629215	0.768171	0.5814	0.001	0.00132756	0.242369	0.370785	0.231829	0.4186	0.577701	0.31102	0.0465839	-0.307985	0.301502	0.930085	0.984452	-0.33883	0.461976	0.597075	0.533475	0.245058	0.360664	0.652015	0.180472	0.56774	0.768153	0.0588235	0.489638	0.0410547
RS-489822	CMS2	0.775454	0.659773	0.704096	0.794915	0.001	0.00132756	0.224546	0.340227	0.295904	0.205085	-0.808377	-0.70449	-0.326427	0.0865019	-0.805794	0.650424	-0.172668	0.376167	-0.397299	-0.807685	-0.150692	0.663599	-0.386247	-0.078119	0.973919	0.567076	0.0783346	-0.13491	-0.276752	0.329439
RS-489823	CMS2	0.713932	0.662529	0.713301	0.861668	0.00899101	0.0106768	0.286068	0.337471	0.286699	0.138332	-0.408134	-0.483265	-0.902876	0.019962	0.348712	-0.577331	-0.414075	-0.105476	0.376688	-0.609334	-0.66753	0.164622	-0.137277	-0.830518	-0.211664	-0.239	-0.177782	-0.381714	-0.47419	-0.203939
RS-489933	CMS4	0.70459	0.698562	0.746157	0.487905	0.001	0.00132756	0.29541	0.301438	0.253843	0.512095	0.6121	0.493061	0.415086	1.20532	1.04292	0.253178	0.184124	-0.673615	-0.531628	0.648904	0.687486	-0.301636	0.643954	0.65739	0.350328	0.472937	0.209353	0.602302	0.703655	0.467957
RS-489939	CMS2	0.753665	0.634439	0.686867	0.785236	0.001	0.00132756	0.246335	0.365561	0.313133	0.214764	0.0831647	0.084898	-0.00787033	0.902091	0.0472103	-0.364407	0.444354	0.57094	-0.111585	-0.417505	-0.199104	0.112134	0.705728	0.319962	-0.247575	-0.212602	-0.267364	-0.0933504	-0.694989	0.121495
RS-489943	CMS2	0.777803	0.649426	0.754397	0.878246	0.001998	0.0025335	0.222197	0.350574	0.245603	0.121754	-0.867058	-1.41469	-0.453374	-0.56749	0.446352	-0.6875	-0.86252	0.0675171	1.29069	-0.497021	-0.829681	0.442059	-0.567827	0.254702	-0.473263	-0.459655	-0.213694	-1.01087	-0.236436	-1.16856
RS-489951	CMS1	0.656426	0.676882	0.715592	0.841725	0.001998	0.0025335	0.343574	0.323118	0.284408	0.158275	-1.05362	-0.76	-0.554284	1.05418	0.728541	-0.647246	-1.13748	0.145924	0.0746269	-1.73115	-0.557436	-0.13122	-0.85058	0.711132	0.11232	0.0444131	0.0964878	-1.37532	-0.815185	-1.49866
RS-489963	CMS4	0.720666	0.710016	0.784393	0.455378	0.001	0.00132756	0.279334	0.289984	0.215607	0.544622	0.136584	0.595918	1.00004	-0.326996	-1.26288	0.963983	0.0507365	-0.365588	-1.45416	1.71669	1.39675	-0.56135	0.333833	-0.618618	0.0174312	-0.00788644	0.890884	0.597187	1.95573	0.574433
RS-489968	CMS4	0.659744	0.74049	0.732698	0.567668	0.001	0.00132756	0.340256	0.25951	0.267302	0.432332	0.264873	0.897143	0.385561	-1.6673	-1.3573	0.908898	1.34452	0.886434	-1.84222	1.63871	1.37828	-1.42365	1.51005	-0.401344	0.608257	-0.728292	-0.491515	0.414322	0.849096	1.07777
RS-489972	CMS1	0.654984	0.724556	0.724292	0.697286	0.021978	0.0252042	0.345016	0.275444	0.275708	0.302714	0.103399	0.439184	-0.235642	-0.0807985	0.827253	0.0815678	0.400164	-0.354387	-0.189055	-0.156696	0.0814755	0.56544	0.088606	-0.607102	-0.0195282	0.6999	0.501381	0.327366	0.30991	0.141188
RS-490027	CMS4	0.724779	0.66115	0.764051	0.527428	0.001	0.00132756	0.275221	0.33885	0.235949	0.472572	1.13051	0.951837	1.22918	-0.0342205	0.425966	0.252119	0	-0.355632	-0.297797	1.43967	0.902427	-0.0064758	0.860102	-0.136852	0.778113	1.08941	1.97099	0.968031	0.767332	0.293057
RS-490028	CMS4	0.641743	0.695125	0.747228	0.520718	0.001	0.00132756	0.358257	0.304875	0.252772	0.479282	0.890125	0.222041	1.079	0.538973	0.614807	-0.46822	-0.310147	-0.335719	-0.808102	0.495328	0.796071	0.579073	1.19768	-0.0673704	0.541153	0.479744	0.161208	0.649616	0.390543	0.911883
RS-490031	CMS2	0.769279	0.625737	0.702458	0.802127	0.001	0.00132756	0.230721	0.374263	0.297542	0.197873	-0.564346	-0.158367	-0.980303	-1.64449	-0.0718884	-0.123941	0.0777414	0.0388923	-0.00710732	-0.760182	-0.399998	0.026244	0.149133	-1.16641	-0.687942	-1.17724	-0.572415	-0.648977	-0.847212	-0.704272
RS-490033	CMS2	0.756566	0.66137	0.701814	0.862105	0.00799201	0.009543	0.243434	0.33863	0.298186	0.137895	-0.567179	-0.340408	-0.382243	-0.663498	-0.402361	-0.457627	-0.287234	0.760734	0.566453	-0.212852	-0.395241	0.498637	-0.502309	-0.286564	-0.010616	-0.276689	0.108721	-0.71867	-0.401093	-0.429573
RS-490035	CMS2	0.801589	0.651575	0.728902	0.800237	0.001	0.00132756	0.198411	0.348425	0.271098	0.199763	-0.252732	-0.258776	0.0304178	0.173004	0.44206	-0.424788	0.698036	0.11481	0.0561478	-0.120105	-0.364634	0.730402	0.94434	-0.23858	-0.192267	-0.431097	0.173441	-0.494246	-0.963263	-0.193258
RS-490051	CMS1	0.592132	0.829673	0.698197	0.604998	0.001	0.00132756	0.407868	0.170327	0.301803	0.395002	1.23169	0.644898	1.51668	1.25	-0.786481	-0.427966	-0.680851	-0.860921	-0.199716	0.680228	0.85296	-0.908316	0.402721	0.972937	0.785452	-0.346422	0.332084	0.85422	0.246609	0.531041
RS-490357	CMS2	0.714649	0.626708	0.700797	0.748342	0.001	0.00132756	0.285351	0.373292	0.299203	0.251658	-0.120397	0.0261224	-0.312899	0.845057	0.869099	0.25	0.305237	0.139079	0.0248756	-0.401891	-0.160695	0.191207	0.39673	-0.613628	-0.57156	-0.149178	-0.52427	-0.143862	-0.332894	-0.226636
RS-490360	CMS3	0.675002	0.725618	0.573249	0.800137	0.001	0.00132756	0.324998	0.274382	0.426751	0.199863	-0.183529	0.307755	-0.127499	0.269962	-0.18133	-0.789195	-0.500818	1.28034	-1.34755	-0.546938	-0.658083	0.129857	-0.816174	0.0880998	-0.0598952	0.259422	0.401934	-0.34399	0.111718	-0.464619
RS-490367	NA	0.743545	0.642927	0.645952	0.74423	0.225774	0.24067	0.256455	0.357073	0.354048	0.25577	0.280251	-0.0791837	0.288735	0.0427757	0.783262	-0.168432	0.110475	0.541693	0.487562	-0.370755	-0.417246	0.562031	-0.0173468	-0.187908	-0.0155963	0.242321	-0.027427	-0.56266	0.280143	-0.752336
RS-490369	CMS4	0.726755	0.676767	0.755804	0.372631	0.001	0.00132756	0.273245	0.323233	0.244196	0.627369	1.39114	1.21143	1.04488	0.0218631	0.214592	0.725636	0.684943	-0.781269	-0.304193	1.44814	1.20753	-0.647239	0.691876	0.926488	0.549279	1.17076	1.27762	0.893223	1.16258	0.937583
RS-490374	CMS4	0.657183	0.667768	0.672832	0.506729	0.001	0.00132756	0.342817	0.332232	0.327168	0.493271	-0.101376	0.502857	0.192504	0.11597	-0.103004	0.778602	0.752864	-0.0556938	-0.624733	0.314223	0.398308	0.452284	0.327093	0.501919	-0.235256	0.229039	0.73382	0.175831	0.739073	-0.2253
RS-490414	CMS3	0.729193	0.670916	0.531771	0.798342	0.001	0.00132756	0.270807	0.329084	0.468229	0.201658	-0.253541	0.164082	-0.48026	0.245247	0.480687	0.488347	0.202128	1.09179	-0.522388	-0.353573	-0.416869	0.253238	-0.426931	-1.22361	0.132765	-0.349909	-0.265391	-0.393862	-0.216089	-0.0397196
RS-490417	CMS1	0.6201	0.760744	0.716474	0.795312	0.001	0.00132756	0.3799	0.239256	0.283526	0.204688	-0.768312	0.0546939	1.0311	-0.0294677	0.404506	0.289195	0.103928	-0.0121344	-0.00923952	-0.721961	-0.127064	-0.221881	0.721328	-0.21094	0.0428571	-0.870579	-1.48717	-0.669437	-0.682931	-0.28004
RS-490731	CMS3	0.704355	0.728738	0.59509	0.916571	0.001	0.00132756	0.295645	0.271262	0.40491	0.0834295	-0.926548	-1.56571	-0.62533	-0.392586	0.111588	-0.945975	-0.808511	0.209396	0.904051	-1.09784	-1.20422	0.288684	-1.44511	-0.28119	-1.02949	-0.918728	-0.23974	-1.6656	-0.689337	-1.16822
RS-490741	CMS3	0.764004	0.658685	0.629172	0.901777	0.001998	0.0025335	0.235996	0.341315	0.370828	0.0982232	-0.695467	-0.964898	-0.742491	-0.322243	-0.337983	-0.961864	-1.32733	0.979154	0.267235	-0.834149	-1.10842	0.476823	-0.657307	-0.941843	-0.151114	-0.675328	-0.97573	-1.46355	-0.593255	-1.36115
RS-490743	CMS4	0.619289	0.719372	0.691694	0.564019	0.001	0.00132756	0.380711	0.280628	0.308306	0.435981	0.767098	0.938776	0.603548	0.289924	0.464592	-0.00529661	0.461538	0.918793	-0.589197	0.158985	0.353898	0.376619	0.121303	0.303071	0.5	0.0895733	0.412194	0.146419	0.741334	0.119159
RS-490744	CMS3	0.746471	0.694687	0.62741	0.897903	0.001	0.00132756	0.253529	0.305313	0.37259	0.102097	-1.53966	-0.949388	-0.907641	-0.215779	0.474249	-0.457627	-0.687398	0.686683	-0.380952	-1.04808	-1.0789	-0.0828221	-0.827293	-1.92111	-0.793578	-1.6994	-0.489937	-1.29028	-0.845705	-0.964286
RS-490745	CMS2	0.805579	0.625068	0.744019	0.746596	0.001	0.00132756	0.194421	0.374932	0.255981	0.253404	-0.148321	-0.42449	-0.567898	-0.242395	0.171674	0.198093	0.484452	-0.231798	0.331912	-0.131643	-0.137623	-0.0398773	0.064645	0.270825	0.27903	0.351735	0.281965	-0.618926	-0.0849661	0.177236
RS-490747	CMS1	0.65696	0.798111	0.674682	0.901284	0.003996	0.00491482	0.34304	0.201889	0.325318	0.098716	-0.068191	-1.15429	-0.313835	-0.0960076	0.531116	-1.45551	-1.72995	-0.878967	1.15778	-1.06749	-0.786048	0.0657805	-0.781854	-0.0642994	-0.434207	-0.76432	-0.00532755	-1.54156	-1.27901	-0.68024
RS-490757	CMS4	0.757692	0.640486	0.734398	0.524591	0.001	0.00132756	0.242308	0.359514	0.265602	0.475409	0.351477	0.289796	0.0352676	-0.673004	0.0879828	1.02648	0.730769	-0.760734	0.210377	0.662951	0.472393	0.290729	0.309622	-0.56334	0.92228	0.134069	0.612668	0.228261	0.595893	0.531041
RS-490769	NA	0.71993	0.719046	0.729394	0.791673	1	1	0.28007	0.280954	0.270606	0.208327	-0.395184	-0.284082	0.362248	-0.0836502	0.265021	-1.43008	-0.677578	-0.412881	0.406539	-0.490876	-0.347274	0.261418	-0.348933	0.38023	0.0208388	0.107173	-0.298145	-0.714834	-0.510739	-0.264352
RS-490773	CMS2	0.828615	0.64543	0.768949	0.773238	0.001	0.00132756	0.171385	0.35457	0.231051	0.226762	-0.306151	-0.435102	-0.463754	0.258555	-0.158798	-0.412076	-0.510638	-0.402302	0.283582	0.057301	-0.0866545	0.330266	0.26794	-0.13071	0.114679	-0.15034	-0.0487372	-0.356777	0.127167	-0.286048
RS-490782	CMS2	0.808999	0.649677	0.707877	0.817309	0.001	0.00132756	0.191001	0.350323	0.292123	0.182691	-0.545326	-0.737959	-0.428784	-1.06274	-0.595494	-0.333686	0.0507365	-0.111699	0.416489	-0.148042	-0.437829	-0.380027	-0.676775	-0.422457	-1.10813	-0.100697	-0.302881	-0.636189	-0.435004	-0.645194
RS-490785	CMS2	0.718084	0.637408	0.72795	0.783571	0.001	0.00132756	0.281916	0.362592	0.27205	0.216429	0.515378	-0.206531	0.2239	0.436312	1.28648	-1.45763	-1.45581	-0.582763	0.0568586	-0.5111	-0.296417	-0.149625	0.0797454	0.697313	0.26671	-0.271376	-0.836425	-0.129156	-0.737566	0.0390521
RS-490789	CMS4	0.622669	0.773374	0.681902	0.47878	0.001	0.00132756	0.377331	0.226626	0.318098	0.52122	0.7586	1.2702	0.94695	-0.164449	-0.316524	1.20763	1.37561	-1.37368	-1.51457	1.25574	1.52972	-1.16326	-0.00336952	0.678503	-0.205374	0.654408	0.833268	0.654731	1.05294	0.965287
RS-490797	CMS4	0.724697	0.622748	0.721551	0.476253	0.001	0.00132756	0.275303	0.377252	0.278449	0.523747	0.428369	0.444898	0.288224	0.101711	0.0654506	0.724576	0.0433715	0.211886	-0.779673	0.584156	0.72912	0.11077	0.771496	0.254702	1.0806	0.203802	-0.249605	0.792839	0.231537	0.80741
RS-490802	CMS2	0.696406	0.584484	0.617204	0.733404	0.001	0.00132756	0.303594	0.415516	0.382796	0.266596	-0.375354	0.186939	-0.499489	-0.235741	0.2103	0.509534	0.394435	0.791226	-0.15565	-0.157511	-0.205706	0.49591	-0.408586	-0.298464	-0.221363	-0.0669932	0.133189	-0.140665	0.305011	0.0934579
RS-490804	CMS4	0.753066	0.61387	0.68743	0.498099	0.001	0.00132756	0.246934	0.38613	0.31257	0.501901	0.561109	0.525714	0.67068	-0.126426	0.554721	0.779661	0.788871	-0.306472	-0.135039	0.516994	0.288015	0.091002	0.549856	0.283109	0.0302752	0.515275	0.653315	0.2711	1.06349	-0.0734312
RS-490816	CMS4	0.692721	0.749499	0.681523	0.623153	0.001	0.00132756	0.307279	0.250501	0.318477	0.376847	0.187171	0.0571429	0.0416489	0.275665	0.172747	-0.382415	0.284779	-0.837274	-1.93248	0.361161	0.701618	-1.13395	0.942593	0.374088	1.03316	-0.368172	-0.290253	0.507033	1.02619	0.807076
RS-490820	CMS3	0.70372	0.616539	0.593998	0.684166	0.001	0.00132756	0.29628	0.383461	0.406002	0.315834	-0.599555	0.366531	-0.0819791	-0.661597	-0.223176	0.304025	0.113748	1.55663	-0.367448	0.091854	-0.183278	0.238923	-0.286035	-0.0243762	0.208519	0.128258	0.0688635	-0.0569054	0.328372	-0.0871162
RS-490826	CMS2	0.835968	0.644991	0.746412	0.818158	0.001	0.00132756	0.164032	0.355009	0.253588	0.181842	-1.11149	-0.875918	-1.4675	-1.0884	-0.704936	-0.514831	0.423077	0.356876	0.167733	-0.495391	-0.298729	0.575665	0.308998	0.55144	-1.2633	-1.12212	-1.85537	-0.965473	-0.574793	-0.758678
RS-490854	NA	0.681182	0.737743	0.704889	0.885944	0.903097	0.915822	0.318818	0.262257	0.295111	0.114056	-0.919668	-0.997551	-1.00413	-0.372624	-0.842275	-1.29979	-0.895254	-0.0793404	1.23881	-0.882874	-0.830236	0.23756	-0.769375	0.123033	-0.798034	-0.848331	-0.527032	-1.17839	-0.49416	-0.970294
RS-490858	CMS3	0.789168	0.696267	0.616663	0.870725	0.001	0.00132756	0.210832	0.303733	0.383337	0.129275	-0.992918	-0.946122	-0.298605	-0.295627	-0.346567	-0.5625	-0.693126	0.211263	0.0788913	-0.723246	-1.07278	0.689502	-0.671659	-0.493858	-0.0895151	-0.914411	-0.343923	-0.349105	-0.303504	-0.756008
RS-490871	CMS3	0.762617	0.702634	0.561108	0.811027	0.001	0.00132756	0.237383	0.297366	0.438892	0.188973	-0.593889	-0.357551	-0.290011	-0.305133	-0.638412	-0.835805	-0.752046	0.470753	0.214641	-0.620434	-0.694625	0.279141	-0.0370648	-0.160269	-0.266972	-0.389424	-0.758682	-0.381714	-0.0762999	-0.600801
RS-490873	CMS3	0.779217	0.617943	0.616865	0.787879	0.001	0.00132756	0.220783	0.382057	0.383135	0.212121	-0.662282	-0.648163	-0.254701	0.0617871	0.532189	0.752119	1.09002	0.288426	0.552239	-0.876258	-0.712474	0.223926	-0.39673	-0.585988	-0.52595	-0.060684	-0.319061	-0.877238	-0.400339	-1.10581
RS-490875	CMS2	0.767168	0.584176	0.620081	0.7696	0.001	0.00132756	0.232832	0.415824	0.379919	0.2304	-0.745245	-0.399184	-0.849187	0.636882	1.22639	1.1197	1.16694	0.307094	-0.548685	-0.466983	-0.56635	0.750852	0.00549108	-0.234357	-0.778113	-0.772954	-0.942581	-0.537724	0.0872268	-0.631509
RS-490880	CMS1	0.586764	0.787534	0.727091	0.852131	0.001	0.00132756	0.413236	0.212466	0.272909	0.147869	0.275799	-0.746122	0.130392	0.480989	0.498927	-1.32309	-1.25123	-0.329496	1.21819	-0.671856	-0.479262	-0.82788	-1.1472	0.397121	0.214024	0.000747136	-0.102013	-0.146419	-0.223625	-0.55741
RS-490885	CMS2	0.746784	0.671619	0.721023	0.752937	0.001	0.00132756	0.253216	0.328381	0.278977	0.247063	-0.211048	-0.110204	-0.104101	1.56939	-0.383047	-0.639831	-1.30115	-0.883323	-1.38664	-0.0594017	0.137289	-0.804703	0.606015	1.02975	-0.156881	-0.525735	-0.889305	-0.408568	-0.0804446	0.122163
RS-490899	CMS4	0.651665	0.78293	0.625116	0.483828	0.001	0.00132756	0.348335	0.21707	0.374884	0.516172	0.374949	0.919184	1.42972	0.551331	-0.160944	0.645127	0.498363	-0.395457	-1.10661	0.779648	1.0979	-0.207566	0.683265	0.376008	0.47536	0.972024	-0.000197316	0.804987	2.01639	-0.128505
RS-490903	CMS2	0.779699	0.592714	0.757738	0.769893	0.001	0.00132756	0.220301	0.407286	0.242262	0.230107	-0.432416	-0.676735	-0.526206	-0.553232	-0.422747	-0.275424	0.0310966	-0.252956	0.615494	-0.0907566	-0.370813	0.714042	-0.722326	-1.22015	-0.245478	0.249294	0.985201	-0.62532	-0.387528	-0.66522
RS-490906	CMS1	0.637493	0.685391	0.644977	0.790699	0.012987	0.0151942	0.362507	0.314609	0.355023	0.209301	-0.319102	-0.04	0.872245	0.0152091	0.414163	0.313559	0.110475	0.0948973	0.565743	-0.629119	-0.318822	-1.20348	-0.382129	-0.383685	-1.00301	-1.47277	-0.144633	-0.442455	-0.796345	-0.163551
RS-490924	CMS2	0.698222	0.622749	0.741979	0.767301	0.001	0.00132756	0.301778	0.377251	0.258021	0.232699	-0.299676	-0.453878	-0.405471	0.43251	-0.0150215	-0.201271	0.275777	0.726509	-0.204691	-0.599677	-0.47875	0.829243	0.788968	0.566411	-0.655701	-0.460651	-0.641081	-0.663683	-1.09589	-0.81976
RS-490932	CMS3	0.66617	0.750039	0.621698	0.836479	0.001	0.00132756	0.33383	0.249961	0.378302	0.163521	0.303723	-0.385306	0.154897	0.186312	0.148069	-1.13665	-1.22831	0.113566	0.855721	-0.345671	-0.384839	0.144853	-0.134656	-0.40096	0.129358	-0.0781172	0.107143	-0.191816	-0.783534	-0.101469
RS-490938	CMS4	0.76739	0.641258	0.736548	0.558854	0.001	0.00132756	0.23261	0.358742	0.263452	0.441146	0.409348	-0.00244898	0.594444	-0.245247	-0.125536	0.450212	0.999182	-0.506223	-0.531628	0.738993	0.556414	-0.881731	0.0300761	0.214779	0.571298	0.713847	-0.186069	0.344629	1.0081	0.605474
RS-490941	CMS3	0.737119	0.697286	0.559606	0.877184	0.001	0.00132756	0.262881	0.302714	0.440394	0.122816	-1.08559	-0.786122	-0.882541	0.152091	-0.0407725	-0.229873	0.198854	0.419104	-0.1258	-0.650817	-0.699182	-0.161895	-0.585923	-1.46891	-0.56291	-0.842354	-0.183307	-0.869565	-0.249246	-0.482644
RS-490945	CMS2	0.777682	0.644677	0.765477	0.712847	0.028971	0.0328902	0.222318	0.355323	0.234523	0.287153	0.317483	-0.119184	0.18808	0.00475285	0.677039	0.0402542	-0.93126	0.00902302	0.820185	0.0770859	-0.116528	0.00579414	-0.0428054	0.342226	-0.220577	0.346754	-0.0708366	-0.0907928	0.0755463	-0.565421
RS-490953	CMS2	0.809154	0.625512	0.752594	0.822478	0.001	0.00132756	0.190846	0.374488	0.247406	0.177522	-0.570012	-0.889796	-0.256913	0.376426	-0.280043	0.361229	-0.189853	-0.345053	-0.398721	-0.424403	-0.517738	0.81561	-0.918882	0.356046	-0.171298	-0.633986	-1.11543	-0.617008	-0.0178975	-0.901869
RS-490957	CMS4	0.675657	0.73581	0.726542	0.454392	0.001	0.00132756	0.324343	0.26419	0.273458	0.545608	0.305342	0.48	0.563048	0.584601	0.155579	1.33581	0.896072	-1.58339	-1.01706	0.841351	1.16494	-0.945126	0.958193	0.371401	1.19751	0.867591	0.483623	0.612532	0.89318	0.409212
RS-490965	NA	0.706148	0.691928	0.702885	0.898575	0.873127	0.886945	0.293852	0.308072	0.297115	0.101425	-0.607649	-0.976327	-0.922871	-0.370722	-0.327253	-2.36229	-1.55892	0.295893	0.366738	-1.08107	-1.00826	0.260055	-1.40906	-0.110749	-0.448624	-0.659721	-0.451657	-1.05818	-0.572909	-0.851135
RS-490967	CMS1	0.625854	0.742329	0.637663	0.829021	0.010989	0.0129331	0.374146	0.257671	0.362337	0.170979	0.1552	-0.302857	-0.697992	-0.355513	-0.0804721	-0.42161	0.149755	0.487554	0.83511	-0.227338	-0.392974	-0.238923	-0.329589	0.0140115	-0.0163827	-0.498506	-0.0388713	-0.180946	-0.274868	0.0273698
RS-491036	CMS2	0.671718	0.664994	0.754524	0.71233	0.013986	0.0162748	0.328282	0.335006	0.245476	0.28767	-0.361999	0.285714	-0.668893	0.107414	-0.357296	0.423729	0.828969	0.700996	-0.0170576	0.229063	0.219109	-0.715406	0.854986	-0.697697	0.787811	0.0171841	-1.26421	-0.13491	-0.361907	0.273031
RS-491054	CMS4	0.634958	0.700732	0.737722	0.417326	0.001	0.00132756	0.365042	0.299268	0.262278	0.582674	0.550182	0.881633	0.804263	0.0912548	0.637339	0.735169	0.508183	-0.145924	-0.547974	0.948246	0.89615	-0.0351057	0.290777	0.647409	0.969201	0.304582	0.842739	0.572251	1.11398	0.632844
RS-491060	CMS2	0.822804	0.658946	0.748422	0.841056	0.001	0.00132756	0.177196	0.341054	0.251578	0.158944	-2.01518	-2.25714	-1.63299	-0.801331	-1.49249	-0.246822	-0.174304	-0.565961	0.8742	-0.691076	-0.708451	0.43047	-0.727942	-0.880038	-0.246789	-0.817284	-0.0645225	-0.993606	-0.494537	-1.51202
RS-491062	CMS4	0.658722	0.733328	0.777126	0.528884	0.001	0.00132756	0.341278	0.266672	0.222874	0.471116	0.576487	0.570612	0.478559	-0.736692	-0.603004	0.577331	0.295417	-0.784381	0.107321	1.27686	1.09128	-1.02556	-0.101086	0.615931	-0.240236	0.70787	0.360892	0.409207	1.02656	0.824433
RS-491065	CMS4	0.770364	0.694514	0.740422	0.52151	0.001	0.00132756	0.229636	0.305486	0.259578	0.47849	0.0872117	0.449796	1.79465	-1.28897	-0.991416	1.91208	0.834697	-1.09116	-0.984364	1.85259	1.38951	-2.24233	0.28329	-0.645873	0.64941	-0.457662	0.805643	0.848465	2.276	0.890854
RS-491082	CMS2	0.77957	0.590681	0.700464	0.79572	0.001	0.00132756	0.22043	0.409319	0.299536	0.20428	-0.788547	-0.445714	-0.540926	-0.113118	0.900215	-0.154661	0.215221	0.418482	0.377399	-0.759493	-0.517071	0.418882	0.473605	0.571785	-1.71153	0.17126	-0.670679	-0.470588	-0.548041	-0.69526
RS-491096	CMS3	0.730913	0.765227	0.520884	0.686662	0.001	0.00132756	0.269087	0.234773	0.479116	0.313338	-0.605221	-0.124898	-0.351187	0.235741	-0.288627	0.300847	0.368249	-0.378656	-0.818763	0.0975919	0.00454556	-0.13531	-0.16598	-0.807102	-0.434993	0.22439	0.382991	-0.175192	0.667483	0.0697597
RS-491955	CMS1	0.548929	0.81958	0.723223	0.736465	0.001	0.00132756	0.451071	0.18042	0.276777	0.263535	-0.373735	-0.28	1.29775	0.208175	-0.48927	-0.447034	-0.60311	-0.300249	0.0319829	-0.415122	0.259541	-0.0603272	-0.097841	0.680038	-1.59672	-0.464636	-0.132005	-0.418159	-0.120384	-0.841789
RS-491962	CMS2	0.793797	0.595026	0.761095	0.612459	0.001	0.00132756	0.206203	0.404974	0.238905	0.387541	-0.274585	-0.0130612	-0.426657	-0.268061	0.16309	0.504237	0.548282	0.0183572	0.264392	0.516869	0.415824	0.0194274	0.0925995	0.0907869	-0.488729	0.386103	0.736977	0.526854	0.052939	0.043725
RS-491965	CMS3	0.713904	0.750792	0.547181	0.840445	0.001	0.00132756	0.286096	0.249208	0.452819	0.159555	-0.450223	-0.656327	0.125372	0.814639	0.0708155	-0.450212	-0.619476	0.284692	-0.119403	-0.927084	-0.721343	-0.0126108	-0.165606	0.141843	0.0420708	-0.535364	-0.45442	-0.138107	-0.923323	-0.360147
RS-491968	NA	0.704368	0.670014	0.720287	0.717633	0.172827	0.185311	0.295632	0.329986	0.279713	0.282367	-0.0366248	0.220408	-0.0393517	-0.0180608	1.69957	0.379237	0.178396	-0.448973	0.360341	0.000862258	0.0807864	0.403204	-0.279047	-0.157582	0.473001	0.231529	0.492305	-0.084399	0.173888	-0.0353805
RS-491974	CMS2	0.806943	0.619756	0.701285	0.797593	0.001	0.00132756	0.193057	0.380244	0.298715	0.202407	-0.626265	-0.373061	-0.410746	-0.751901	-0.156652	-0.0963983	0.190671	0.344431	0.289979	-0.0658295	-0.252984	0.358214	-0.353301	-0.0773512	-0.596199	-0.179562	0.293804	-0.341432	0.0111153	-0.388852
RS-492180	CMS1	0.617131	0.777584	0.643846	0.891523	0.001	0.00132756	0.382869	0.222416	0.356154	0.108477	-0.701538	-1.36898	-0.546541	0.157795	-1.2779	-2.42903	-2.47054	1.04325	0.0597015	-1.11471	-1.0721	0.0807771	-1.35625	-0.705374	-0.498952	-1.49817	-0.789069	-1.30051	-0.339676	-0.682243
RS-492186	CMS4	0.639294	0.707692	0.643787	0.585235	0.001	0.00132756	0.360706	0.292308	0.356213	0.414765	0.180291	-0.0171429	0.386412	0.151141	0.255365	0.257415	0.124386	0.129123	-0.574271	0.123083	0.405955	0.125767	0.418195	-0.416699	0.0923984	0.119625	-0.0321626	0.251279	0.604559	0.333778
RS-492187	CMS3	0.704416	0.714999	0.655058	0.894297	0.012987	0.0151942	0.295584	0.285001	0.344942	0.105703	-0.55261	-0.829388	-0.624053	-0.337452	-0.139485	-1.15784	-1.0311	0.434661	0.535181	-0.771784	-0.812343	0.0201091	-1.39022	-0.627063	-0.362123	-0.493525	-0.039266	-0.982737	-0.681047	-0.570427
RS-492188	CMS1	0.527247	0.831667	0.665723	0.698217	0.001	0.00132756	0.472753	0.168333	0.334277	0.301783	1.14144	0.311837	0.391517	0.98384	0.158798	-0.641949	-0.186579	-0.777536	0.431414	-0.0742012	0.28906	-0.584526	0.373019	0.257774	0.300262	0.297277	0.194751	0.205243	-0.170497	0.0320427
RS-492189	CMS4	0.736548	0.797256	0.789128	0.547735	0.001	0.00132756	0.263452	0.202744	0.210872	0.452265	1.35633	1.08653	0.444355	-1.94202	-2.30687	0.861229	0.626841	-2.2374	-1.80597	3.59394	2.92895	-11.8933	1.4942	0.856238	1.246	0.979495	2.70896	1.33568	0.520158	1.23431
RS-492196	CMS3	0.675001	0.698225	0.602578	0.803465	0.012987	0.0151942	0.324999	0.301775	0.397422	0.196535	0.520639	-0.0253061	0.27929	-0.0237643	-0.195279	-0.980932	-0.628478	1.00653	0.444918	-0.282617	-0.482262	-0.0800954	-0.290777	0.919194	0.716514	0.0346173	-0.0388713	-0.0997442	-0.340053	0.0794393
RS-492200	CMS2	0.789672	0.624795	0.683907	0.660798	0.001	0.00132756	0.210328	0.375205	0.316093	0.339202	-0.614124	0.0269388	-0.298264	-0.274715	-0.00321888	0.865466	0.605565	-0.124767	0.311301	0.151899	0.118107	0.0835037	-0.0180956	-0.189827	-0.339843	-0.0523825	0.414562	-0.0319693	0.713075	-0.325434
RS-492201	CMS4	0.728273	0.658409	0.746437	0.535617	0.001	0.00132756	0.271727	0.341591	0.253563	0.464383	0.257183	0.353469	0.157109	-0.69962	0.209227	0.737288	0.761047	-0.35252	-0.297797	0.667466	0.544989	0.181663	0.204667	0.192898	0.0530799	0.561929	0.309984	0.315217	1.17163	0.556075
RS-545155	CMS2	0.795622	0.67686	0.718589	0.920182	0.001	0.00132756	0.204378	0.32314	0.281411	0.0798184	-2.57163	-2.10286	-1.96575	-0.262357	-1.353	-1.09004	-0.988543	-0.36621	0.460554	-1.64464	-1.37588	0.101909	-1.35285	-1.28695	-3.02556	-1.75203	-0.993094	-3.2679	-2.75904	-1.69359
RS-545257	CMS1	0.625004	0.783099	0.766113	0.83627	0.001	0.00132756	0.374996	0.216901	0.233887	0.16373	-0.762647	-1.47102	-1.37612	-0.488593	-2.43133	-1.64195	-1.80933	-1.20815	-0.406539	-1.09881	-0.364634	-1.1878	-1.00791	-0.627831	-2.13512	-1.01104	-1.40785	0.0421995	-0.604936	0.206275
RS-546009	CMS4	0.662277	0.701833	0.725784	0.426242	0.001	0.00132756	0.337723	0.298167	0.274216	0.573758	1.71125	0.848163	1.24058	0.571293	1.08798	-0.346398	-0.125205	-0.635657	-0.05828	0.967244	0.804932	-0.258691	0.64283	2.55413	0.976278	1.325	1.32814	0.920077	0.606066	0.73765
RS-546010	CMS1	0.623791	0.757285	0.62784	0.860813	0.001998	0.0025335	0.376209	0.242715	0.37216	0.139187	-0.669972	-0.194286	0.783757	0.306084	0.598712	-0.996822	-1.12848	0.789359	0.497512	-1.22621	-0.884227	0.345262	-0.809934	-0.323417	-0.531979	-0.437739	-0.425612	-1.20332	-0.44254	-0.853138
RS-546013	NA	0.715304	0.68398	0.707832	0.749133	0.563437	0.582063	0.284696	0.31602	0.292168	0.250867	0.0370295	0.220408	-0.162129	-0.209125	-0.223176	0.76589	1.85106	0.801182	-0.0845771	0.278635	0.0380871	-0.360941	1.47985	0.373704	-1.06278	-1.16113	-0.692778	-0.655371	-0.258666	-0.277036
RS-546019	CMS3	0.670279	0.64745	0.615692	0.858458	0.001	0.00132756	0.329721	0.35255	0.384308	0.141542	-0.680494	-0.245714	-0.60091	0.095057	0.439914	0.215042	-0.0327332	1.29278	-0.0440654	-0.703023	-0.62263	0.191207	-1.1929	-0.455086	-0.271429	-0.547319	-0.357735	-0.597187	-0.21948	-0.283712
RS-546030	CMS2	0.747568	0.603072	0.637558	0.856411	0.001998	0.0025335	0.252432	0.396928	0.362442	0.143589	-0.609672	-0.55102	-0.799668	-0.829848	-0.13412	0.152542	-0.525368	0.996577	0.843639	-0.528878	-0.790271	0.365712	-0.99064	-0.533781	-1.03106	-0.991117	-0.197514	-0.776215	-0.4026	-0.46729
RS-546033	CMS2	0.802669	0.616992	0.687286	0.86505	0.001	0.00132756	0.197331	0.383008	0.312714	0.13495	-0.797855	-1.24571	-0.944142	-0.603612	0.0107296	-0.690678	-0.423077	-0.0270691	0.358209	-1.04526	-1.03	0.50409	-1.09451	0.0677543	-1.40197	-0.863772	-0.789463	-1.50256	-0.886021	-1.2233
RS-546039	CMS3	0.715615	0.67452	0.519592	0.787809	0.001	0.00132756	0.284385	0.32548	0.480408	0.212191	-0.635573	0.0106122	-0.793032	0.218631	0.507511	0.349576	0.44599	0.406036	-0.279318	-0.467924	-0.49511	0.153033	-0.415076	-1.44434	0.0672346	-0.350241	0.350237	-0.665601	-0.717973	-0.492657
RS-546047	CMS4	0.618664	0.821987	0.767486	0.60654	0.001	0.00132756	0.381336	0.178013	0.232514	0.39346	0.6121	0.163265	0.149877	-0.520913	-2.0118	0.110169	0.0196399	-1.40417	0.108742	1.08203	0.883016	-1.69768	0.201672	-0.0209213	-0.0866317	0.573219	0.473362	0.521739	0.262057	0.564085
RS-546052	CMS2	0.720665	0.601605	0.692468	0.669297	0.001	0.00132756	0.279335	0.398395	0.307532	0.330703	-0.373331	0.16	-0.556666	-0.429658	0.167382	1.39831	1.39198	0.896391	-0.614072	0.266908	0.203483	-0.530675	0.841882	0.028215	-0.448624	-0.663706	-0.107537	0.396419	-0.216466	0.198932
RS-546303	CMS2	0.770516	0.550414	0.757805	0.718536	0.001	0.00132756	0.229484	0.449586	0.242195	0.281464	-0.18272	-0.367347	-0.567557	-1.21768	0.174893	0.0497881	0.0851064	0.0457374	0.420753	-0.00390368	-0.164696	0.415474	-0.658929	0.340307	-0.643906	0.122281	0.371152	-0.376598	-0.0872268	-0.229306
RS-546309	CMS3	0.642226	0.802117	0.627081	0.881635	0.001	0.00132756	0.357774	0.197883	0.372919	0.118365	-0.894982	-1.54449	-1.02693	0.23289	-1.96459	-1.56356	-1.69476	-0.162103	0.391613	-1.01121	-0.697559	-0.769939	-0.701735	-0.754127	-0.960813	-0.789723	-0.291436	-1.04476	-0.941409	-1.08478
RS-546319	CMS3	0.60903	0.728744	0.579265	0.849862	0.001	0.00132756	0.39097	0.271256	0.420735	0.150138	-0.5259	-0.422857	-0.272058	0.00855513	0.212446	-0.316737	-0.176759	0.995333	0.467662	-0.603471	-0.521094	-0.113497	-0.709597	-0.119578	-0.510223	-0.395567	-0.647395	-0.742967	-0.69838	-0.234646
RS-546320	CMS4	0.573004	0.780956	0.716482	0.463083	0.001	0.00132756	0.426996	0.219044	0.283518	0.536917	1.09854	1.25878	1.37008	-0.170152	0.531116	0.46822	0.468085	-0.422215	-0.798152	0.800069	1.05731	-0.093047	0.410957	0.768714	1.45544	1.01652	0.679755	0.633632	0.921439	0.945594
RS-546322	CMS2	0.798308	0.632872	0.740884	0.884646	0.001	0.00132756	0.201692	0.367128	0.259116	0.115354	-1.19365	-1.82041	-2.02293	-0.180608	-0.880901	-0.724576	-0.904255	0.156503	0.19403	-1.07655	-1.19224	0.538173	-1.43904	-0.345681	-1.22425	-0.780591	-0.858129	-2.91816	-1.40825	-2.0277
RS-546323	NA	0.782432	0.691843	0.706158	0.874836	0.206793	0.221032	0.217568	0.308157	0.293842	0.125164	-0.466006	-0.995918	-1.10104	0.530418	-0.421674	-0.407839	-0.180851	-0.593964	0.542999	-0.574374	-0.598024	-0.202113	-1.18954	0.0712092	-0.420839	-0.294289	-0.190805	-0.452046	-0.599661	-0.765354
RS-546324	CMS2	0.820062	0.610314	0.678685	0.723736	0.001	0.00132756	0.179938	0.389686	0.321315	0.276264	-0.226831	-0.334694	-0.618183	-0.441065	-0.281116	0.131356	0.908347	-0.17766	-0.221748	-0.147509	0.0153927	0.502045	0.844378	0.00825336	-0.228965	-0.346422	-0.498619	0.161125	0.494913	0.276035
RS-546325	CMS1	0.643881	0.722359	0.688081	0.664944	0.00999001	0.0117982	0.356119	0.277641	0.311919	0.335056	0.476528	0.318367	1.1258	1.4097	0.02897	-0.848517	-0.693126	0.0525825	-0.195451	-0.0192362	0.0436885	0.185753	0.0970922	1.59635	-0.315203	-0.0809397	-0.0645225	0.521739	0.369819	0.258011
RS-546326	CMS2	0.802538	0.628532	0.729144	0.831833	0.001	0.00132756	0.197462	0.371468	0.270856	0.168167	-1.15884	-1.0898	-1.3574	0.903042	-0.459227	0.065678	-0.729133	-0.271624	0.210377	-0.261045	-0.596224	0.0391956	-0.287408	-0.572169	-1.43761	-0.432426	-0.930742	-1.23913	-0.213451	-1.0534
RS-546331	CMS4	0.636705	0.744553	0.708325	0.423426	0.001	0.00132756	0.363295	0.255447	0.291675	0.576574	0.889316	1.35837	1.23181	-0.0104563	0.16309	0.366525	0.175123	-0.314561	-0.382374	1.12847	1.05105	-1.40457	0.245227	0.2762	0.672739	1.01171	1.60793	0.617647	1.03448	0.805073
RS-546341	NA	0.767494	0.652288	0.746502	0.717563	0.291708	0.308325	0.232506	0.347712	0.253498	0.282437	0.259611	0.138776	0.260657	-0.369772	-0.462446	-0.699153	-0.274141	0.328874	0.147122	0.29773	0.065316	-0.328221	-0.0155997	1.59367	-0.437877	0.438237	1.18173	-0.00959079	-0.182178	-0.417557
RS-546347	NA	0.667099	0.699529	0.693283	0.822191	0.137862	0.148761	0.332901	0.300471	0.306717	0.177809	-0.363618	0.245714	0.415	0.151141	0.174893	-0.901483	-0.0507365	0.842253	0.215352	-0.870771	-0.425515	-0.325494	0.708599	0.367562	-0.233683	-1.46264	-0.81472	-0.524297	-0.615486	-0.0837784
[truncated: 883 more rows]

## Sheet: 468 CRC_driver muts
RS-code	prediction	d.CMS1	d.CMS2	d.CMS3	d.CMS4	p.value	FDR	CMS1* score	CMS2* score	CMS3* score	CMS4* score	13-gene MEKi BP	SRC Activation	5-gene Dasa-S	18-gene MEK	WNT,64-gene	Hu-Lgr5-ISC	Hu-EphB2-ISC	HU-Late TA	Hu-Proliferation	EMT score	PC1 score	CDH1	CDH2	SNAI1	SNAI2	TWIST1	TWIST2	VIM	ZEB1	ZEB2	SpecimenPrimVsMet	msi_high	APC	KRAS	TP53	BRAF	RAS_BRAF_WT	APC_TP53 four grps
[truncated: 468 more rows]
