# Supplementary material for: An integrative gene expression signature analysis identifies CMS4 KRAS-mutated colorectal cancers sensitive to combined MEK and SRC targeted therapy
Source: BMC Cancer. 2022 Mar 10;22:256. doi: 10.1186/s12885-022-09344-3 (PMC8908604; doi:10.1186/s12885-022-09344-3)
Supplement: Supplementary file 4 — Additional file4. Moffitt 2250 CRC_CMS_signature scores.xls. [file 12885_2022_9344_MOESM4_ESM.xlsx]

## Sheet: 585 CRCs_KRAS_BRAF
Gene Symbol	prediction	d.CMS1	d.CMS2	d.CMS3	d.CMS4	p.value	FDR	CMS1* score	CMS2* score	CMS3* score	CMS4* score	5-gene Dasa-S	18-gene MEK	13-gene MEKi BP	SRC_activation	Hu-Lgr5-ISC	Hu-EphB2-ISC	Hu-Late TA	Hu-Proliferation	EMT score	PC1 score	64-gene_WNT	CDH1	CDH2	SNAI1	SNAI2	TWIST1	TWIST2	VIM	ZEB2	KRAS.Mutation	BRAF.Mutation	KRAS_BRAF
CIT001	CMS4	0.719298	0.715865	0.750811	0.655471	0.001998	0.00252447	0.280702	0.284135	0.249189	0.344529	0.52823	0.00760953	0.604853	0.0290229	-0.191669	-0.346852	0.117607	0.546044	0.827698	0.279894	0.540199	1.36218	1.37714	0.662593	0.169224	0.231495	-0.112277	0.212988	0.11891	M	WT	KRAS
CIT002	CMS4	0.712941	0.680525	0.769005	0.479405	0.001	0.00132353	0.287059	0.319475	0.230995	0.520595	1.31137	-0.33481	0.388794	1.35988	1.82851	0.711924	-0.382219	0.379944	1.95385	2.01069	0.369569	-0.389442	1.90861	1.009	2.03867	1.49169	0.563385	1.1024	1.09281	WT	WT	WT
CIT003	#N/A	0.672175	0.752271	0.705192	0.829394	0.26973	0.284823	0.327825	0.247729	0.294808	0.170606	0.0680051	1.03998	-0.308886	-0.925092	-0.494502	0.0388165	-0.978509	0.938579	-0.75053	-0.766044	0.400444	0.126646	-0.720097	0.956006	-0.676271	0.989111	-0.311647	-0.248326	-1.22152	WT	WT	WT
CIT004	CMS2	0.780039	0.629706	0.686675	0.8355	0.001	0.00132353	0.219961	0.370294	0.313325	0.1645	-0.993506	-1.16539	-1.08595	-1.16457	0.934832	0.251345	0.0196865	0.127814	-0.77503	-0.953796	0.398158	0.815286	-0.683507	-1.03495	-1.04047	-1.21703	-0.896799	-0.820115	-0.321343	WT	WT	WT
CIT005	CMS4	0.725309	0.705127	0.760444	0.498831	0.001	0.00132353	0.274691	0.294873	0.239556	0.501169	0.371851	-0.116683	1.26201	1.47816	0.489228	0.695267	-0.339873	-0.926446	1.37596	1.7378	0.675071	-0.311885	1.58458	-0.0748115	1.12563	1.68588	1.66546	2.092	2.46132	WT	WT	WT
CIT006	CMS4	0.699079	0.776321	0.740662	0.46277	0.001	0.00132353	0.300921	0.223679	0.259338	0.53723	1.68053	-0.324041	1.1325	1.40702	1.35029	1.88802	-1.27885	-0.458694	2.48721	2.25699	0.235064	-0.718528	0.77524	0.436202	0.578162	1.61106	1.24003	1.85775	1.70291	WT	WT	WT
CIT007	CMS1	0.58677	0.782024	0.761261	0.651806	0.001	0.00132353	0.41323	0.217976	0.238739	0.348194	0.247641	-0.098266	0.193196	0.429006	-0.0334783	-0.728272	-0.610459	-0.179945	1.20194	1.32864	-0.299416	-1.71495	0.062168	-1.21778	0.250225	-0.131165	0.386158	0.726836	1.90592	WT	WT	WT
CIT008	CMS2	0.779392	0.656359	0.707061	0.820172	0.001998	0.00252447	0.220608	0.343641	0.292939	0.179828	0.0140165	0.161812	-0.316341	-0.471993	0.256105	0.377227	0.516086	0.801197	-0.442125	-0.548539	-0.10105	-0.266896	-0.654858	0.038495	-0.295473	-0.406222	-0.829758	0.374196	-0.571127	WT	WT	WT
CIT009	CMS3	0.786546	0.641049	0.601939	0.666321	0.001	0.00132353	0.213454	0.358951	0.398061	0.333679	0.16065	0.555656	0.0605843	0.409509	1.79441	1.48842	0.332359	-0.231139	0.00981075	-0.148378	0.486409	0.507509	0.662968	-1.14602	0.260142	0.257468	0.0931222	0.111699	-0.0863453	M	WT	KRAS
CIT010	CMS4	0.685186	0.695468	0.760987	0.655025	0.001	0.00132353	0.314814	0.304532	0.239013	0.344975	0.284083	0.0389264	0.583548	0.517217	0.710139	-0.18235	-0.485075	0.659342	0.258972	0.808276	0.617748	-0.174007	0.828877	0.386619	1.03647	0.434976	-0.346881	0.126354	0.406925	M	WT	KRAS
CIT011	CMS3	0.710945	0.794332	0.599653	0.851829	0.001	0.00132353	0.289055	0.205668	0.400347	0.148171	-0.396954	0.299896	-0.109444	-0.0278121	-0.748892	-1.78485	-0.372606	0.161937	-0.821819	-0.656105	-1.20043	-0.50821	-0.928404	-0.991377	0.248602	-0.130932	-1.10108	-0.924438	-0.560149	M	WT	KRAS
CIT012	CMS4	0.663434	0.785016	0.715163	0.59425	0.001	0.00132353	0.336566	0.214984	0.284837	0.40575	1.31186	1.12567	0.606346	0.722475	1.04846	0.00285696	-1.00895	-0.308671	0.930973	1.79348	0.18815	-1.33363	1.41786	0.180859	1.05525	0.492895	0.527867	0.532436	1.67651	M	WT	KRAS
CIT013	CMS1	0.632939	0.727925	0.733012	0.762897	0.00899101	0.010583	0.367061	0.272075	0.266988	0.237103	-0.667293	-1.3262	-0.356063	-0.357687	-1.04679	-1.55463	0.331002	-0.0668941	-0.210495	-0.355283	-1.33776	0.192912	-0.657035	-1.08088	0.00779437	-0.316015	-0.112955	-0.185298	-0.313987	WT	WT	WT
CIT014	CMS3	0.697797	0.775717	0.639195	0.810204	0.00799201	0.00946422	0.302203	0.224283	0.360805	0.189796	-0.438809	-0.677273	-0.360729	-0.683256	-0.0874007	0.424707	-1.56527	0.766771	-0.701278	-0.724135	-0.255772	0.674009	0.260301	-0.54638	-0.00552563	-0.0367926	-0.132166	-0.165973	-1.05427	M	WT	KRAS
CIT015	CMS1	0.632399	0.734243	0.637463	0.787662	0.001	0.00132353	0.367601	0.265757	0.362537	0.212338	-0.414908	0.259819	-0.560604	-0.545817	-0.884112	0.00841101	0.325847	0.597482	-0.442664	-0.422238	0.344618	0.594922	-0.931189	-0.672272	-0.631314	-0.566049	-0.362874	-0.195024	0.353553	M	WT	KRAS
CIT016	CMS4	0.716943	0.663513	0.690666	0.652881	0.032967	0.037594	0.283057	0.336487	0.309334	0.347119	0.0649908	0.272469	0.221849	-0.000583795	1.56188	1.09191	0.138792	0.727602	0.0347771	-0.256056	0.564948	1.02957	1.30891	-0.168972	0.621147	0.24908	0.297251	0.0701297	-0.51881	WT	WT	WT
CIT017	CMS1	0.638723	0.760093	0.754167	0.720433	0.003996	0.00489051	0.361277	0.239907	0.245833	0.279567	0.412997	0.0762247	0	-0.791554	-0.203513	-0.0228608	-1.66179	0.650132	-0.102121	0.552355	-0.256468	-0.597601	0.68918	0.965571	0.450588	-0.102659	-0.820308	-0.363626	-0.395663	WT	WT	WT
CIT018	CMS3	0.701633	0.745686	0.576096	0.709341	0.001	0.00132353	0.298367	0.254314	0.423904	0.290659	0.318141	0.269059	0.249862	0.0206923	-0.530577	0.454189	-0.341712	-0.807866	-0.296077	-0.243692	0.417837	-0.896445	-0.411774	0.0328405	-0.384213	0.564007	-0.214326	0.480047	-0.609666	M	WT	KRAS
CIT019	CMS2	0.751723	0.608681	0.733863	0.80116	0.001	0.00132353	0.248277	0.391319	0.266137	0.19884	-0.325106	0.123071	-0.0903645	-0.677041	-0.524795	-0.259184	0.738597	0.591555	-0.663738	-0.814691	0.187646	-0.175153	-0.0504007	0.291194	-0.379751	0.197861	-0.080254	-0.949434	-0.401859	WT	WT	WT
CIT020	CMS2	0.782809	0.621143	0.770939	0.771305	0.001	0.00132353	0.217191	0.378857	0.229061	0.228695	-0.699885	-0.780135	-0.608316	-0.521637	0.0789115	0.0876529	-0.433786	1.08294	-0.162841	-0.230406	-0.488086	-0.348585	-0.811338	1.31748	-0.121144	-0.292541	-0.0117738	-0.789258	-0.697895	WT	WT	WT
CIT021	CMS4	0.642031	0.781293	0.645739	0.601194	0.001	0.00132353	0.357969	0.218707	0.354261	0.398806	0.39625	0.688727	0.800705	0.57244	0.195245	0.150491	0.380643	-0.223172	0.781252	0.926713	0.11857	-0.514991	1.1687	0.453184	0.502334	0.392583	0.488163	0.996196	0.956995	M	WT	KRAS
CIT022	CMS1	0.596317	0.728261	0.746968	0.787689	0.001	0.00132353	0.403683	0.271739	0.253032	0.212311	-0.27979	0.485172	0.0246317	-0.32408	-0.494753	0.301053	-0.020213	1.19615	-0.229195	-0.0834329	0.697587	-0.392787	-0.670658	0.724837	-0.120751	-0.124839	-0.0272594	0.0106093	0.322023	M	WT	KRAS
CIT023	CMS1	0.600148	0.82858	0.666254	0.722553	0.001	0.00132353	0.399852	0.17142	0.333746	0.277447	1.27426	1.2745	0.642226	0.293068	-0.289811	0.420581	-0.265434	0.397344	0.204777	0.495305	0.0544508	-0.699188	0.145168	2.26809	1.08522	0.241348	0.575421	1.57146	0.476744	WT	WT	WT
CIT024	CMS1	0.550909	0.754368	0.670514	0.728373	0.001	0.00132353	0.449091	0.245632	0.329486	0.271627	1.73834	0.434872	0.260258	0.514366	-1.00361	-1.34937	2.72171	-1.04479	-0.394467	0.273903	-0.649328	-0.173131	-0.931104	-0.871975	0.589295	0.523944	0	-0.0833266	0.329756	WT	M	BRAF
CIT025	CMS1	0.580767	0.834486	0.761365	0.69029	0.001	0.00132353	0.419233	0.165514	0.238635	0.30971	0.421007	-0.425842	0.332737	0.215093	-0.419535	-0.249613	-1.08706	0.348307	0.680018	0.877716	-0.377714	-2.12684	2.44201	-0.0699798	0.597113	-0.240945	-0.157208	0.552018	1.2764	M	WT	KRAS
CIT026	CMS1	0.524768	0.801528	0.739635	0.619032	0.001	0.00132353	0.475232	0.198472	0.260365	0.380968	0.987039	1.17276	1.14341	1.18707	0.132361	0.169118	0.243024	0.16627	0.344777	1.06998	1.23636	0.304706	1.32245	1.11887	0.849727	1.10269	0.362344	1.05249	1.65594	M	WT	KRAS
CIT027	CMS1	0.555249	0.79368	0.72186	0.666217	0.001	0.00132353	0.444751	0.20632	0.27814	0.333783	0.512805	0.741024	0.907885	0.757521	-0.595217	-0.425929	-0.146442	0.515259	0.398361	0.548152	-0.497746	0.0759597	0.0658096	0.0930316	0.262408	1.04164	0.98028	1.81123	1.1536	WT	M	BRAF
CIT028	CMS1	0.635583	0.779052	0.798256	0.712848	0.001	0.00132353	0.364417	0.220948	0.201744	0.287152	-0.0753651	0.770835	0.663692	0.306257	-1.14037	-0.653707	-0.359022	1.07571	0.539424	0.7486	-0.629466	-0.245244	0.903934	0.99579	0.247736	0.33133	1.03844	0.193107	0.381025	WT	M	BRAF
CIT029	CMS3	0.729587	0.735523	0.578962	0.876527	0.001	0.00132353	0.270413	0.264477	0.421038	0.123473	-1.09774	-0.253597	-1.18265	-0.780246	-0.21758	-0.186955	0.137794	-0.25459	-1.1003	-0.959511	0.247321	0.355965	-0.429056	-0.976648	-0.733689	-1.29106	-0.584444	-1.43342	-0.414937	M	WT	KRAS
CIT030	CMS4	0.691757	0.648554	0.752704	0.565781	0.001	0.00132353	0.308243	0.351446	0.247296	0.434219	0.117364	-0.292818	0.552359	0.15015	0.554324	0.706081	-0.857582	-2.25985	0.860061	0.672381	0.667443	-0.333061	1.18141	0.255456	-0.733627	-0.111329	0.770614	0.696566	-0.124591	WT	WT	WT
CIT031	CMS4	0.773159	0.725961	0.659154	0.612608	0.001	0.00132353	0.226841	0.274039	0.340846	0.387392	0.428128	-0.651846	0.0254872	1.69105	2.49555	0.87787	0.477185	-1.27039	1.33619	1.17889	-0.741988	-0.234331	0.529859	-1.47217	2.12509	0.171712	0.451889	0.984128	1.53436	WT	WT	WT
CIT032	CMS1	0.554398	0.757172	0.667695	0.745731	0.001	0.00132353	0.445602	0.242828	0.332305	0.254269	0.49667	0.0399367	-0.204212	-0.350484	-1.17947	-0.368377	1.00718	-1.28315	-0.810217	-0.19283	-0.195515	0.326924	-0.192944	-0.196579	-1.4188	0.0633696	0.426419	-0.752659	-0.74321	WT	M	BRAF
CIT033	CMS3	0.681464	0.752153	0.632533	0.865463	0.001	0.00132353	0.318536	0.247847	0.367467	0.134537	-0.291902	0.994618	-0.762822	-0.898679	-0.334264	-0.620863	0.323854	-0.273569	-1.29601	-0.865269	0.995291	-0.208541	-0.423126	-0.521678	-1.28664	-1.22557	-1.19103	-1.82028	-0.605564	M	WT	KRAS
CIT034	#N/A	0.707022	0.72208	0.697046	0.857964	0.361638	0.378459	0.292978	0.27792	0.302954	0.142036	-0.46761	0.482768	-0.37977	-0.40418	-0.128773	-0.306633	1.5664	1.00129	-0.275443	-0.227906	-0.0625866	0.170909	-0.619601	-0.753864	-0.0264383	-0.721195	-0.327414	-0.609688	-0.0863437	M	WT	KRAS
CIT035	CMS2	0.772811	0.637614	0.798207	0.657901	0.001	0.00132353	0.227189	0.362386	0.201793	0.342099	-0.571638	-0.285607	0.876231	0.722976	-0.0107355	0.12385	-0.960954	-0.149939	0.864795	0.529222	-0.172123	0.136936	-0.130496	0.385333	0.140521	1.46809	0.880709	-0.122612	0.270418	WT	WT	WT
CIT036	CMS2	0.746628	0.623023	0.745188	0.822373	0.001	0.00132353	0.253372	0.376977	0.254812	0.177627	-0.457725	-0.607694	-0.6551	-1.26442	-0.624017	-0.97003	0.0765556	0.512957	-0.923092	-0.739721	0.0953534	0.0288277	-0.680165	-0.0627797	-0.792378	-0.933903	-0.510296	-0.939495	-0.659199	WT	WT	WT
CIT037	#N/A	0.574321	0.675717	0.593141	0.712086	0.698302	0.712926	0.425679	0.324283	0.406859	0.287914	0.272124	0.470259	0.315108	0.43607	1.00059	1.10727	1.43972	1.48387	-0.243594	-0.427682	1.22464	-0.0781537	-0.759835	-0.187306	0.232381	-0.118975	-0.0925037	0.123552	0.58364	M	WT	KRAS
CIT038	CMS2	0.754418	0.620485	0.705226	0.718788	0.001	0.00132353	0.245582	0.379515	0.294774	0.281212	0.0122648	0.42904	0.287786	0.234617	0.997039	0.26939	0.329057	0.778994	0.28135	0.0509684	0.89784	1.2655	0.358499	0.6308	0.484026	-0.00877015	-0.335335	-0.504364	-0.452545	WT	WT	WT
CIT039	CMS3	0.766519	0.650364	0.641179	0.775767	0.001	0.00132353	0.233481	0.349636	0.358821	0.224233	-0.161664	-1.09196	-0.513929	-0.363154	-0.333733	-0.499112	1.64261	-1.07839	-0.268653	-0.452386	-1.44773	-1.26189	0.246033	-0.103496	0.414172	-0.548655	0.559396	-0.266278	0.425503	WT	WT	WT
CIT040	CMS4	0.636197	0.753164	0.752976	0.446655	0.001	0.00132353	0.363803	0.246836	0.247024	0.553345	1.57887	0.372359	1.76186	1.69019	0.597096	0.774323	-0.702643	-0.568184	2.399	2.39316	0.430991	-2.43443	1.73653	1.03373	1.27343	1.86764	2.3499	2.11884	1.88288	WT	WT	WT
CIT041	CMS1	0.614834	0.794908	0.71339	0.74611	0.001	0.00132353	0.385166	0.205092	0.28661	0.25389	-0.444968	0.191521	-0.0883767	-0.0382679	-0.0810353	-0.226148	-0.153894	-0.111512	0.554747	0.831425	-1.31638	-1.47032	-0.97292	-0.0435601	-0.549865	-0.566431	-0.650247	0.628152	0.715147	WT	M	BRAF
CIT042	CMS3	0.772531	0.679542	0.651987	0.775295	0.001	0.00132353	0.227469	0.320458	0.348013	0.224705	-0.106364	-0.770347	-0.37462	0.333551	-0.441339	-1.28792	2.82223	-1.08708	-0.105829	-0.432969	-1.46652	-0.0691793	-1.43119	-0.23865	1.01749	-0.838222	-0.607833	0.300964	0.457654	M	WT	KRAS
CIT043	CMS2	0.698783	0.642635	0.673158	0.651899	0.001	0.00132353	0.301217	0.357365	0.326842	0.348101	0.81638	0.185223	0.586368	0.602173	0.139334	0.229253	1.59177	0.124903	0.357889	0.195864	0.720304	0.585989	0.20415	0.248757	0.509536	0.184433	0.502221	1.52208	0.461712	WT	WT	WT
CIT044	CMS2	0.796377	0.612879	0.766777	0.702326	0.001	0.00132353	0.203623	0.387121	0.233223	0.297674	-0.628147	-1.05168	-0.618346	-0.671262	0.456922	0.181314	-0.799876	-0.453171	0.137557	0.0200403	-0.963715	-0.337958	0.059994	0.532922	-0.288812	0.238622	0.211792	-0.542332	-0.23607	WT	WT	WT
CIT045	CMS2	0.797712	0.660438	0.683587	0.87835	0.00699301	0.00836587	0.202288	0.339562	0.316413	0.12165	-1.10213	-1.00353	-0.971406	-0.892427	-0.199003	-0.172763	-0.213213	0.258867	-0.891871	-1.04799	-0.234123	0.225779	-0.856687	-0.275566	-0.817031	-0.814456	-0.864387	-0.753686	-0.650884	WT	WT	WT
CIT046	CMS3	0.711215	0.795832	0.613347	0.801951	0.001	0.00132353	0.288785	0.204168	0.386653	0.198049	-0.238001	0.901397	0.0168893	0.298619	-0.712047	-0.836135	-0.835698	1.48177	-0.398573	-0.269554	-0.0877518	-0.048388	-0.762429	-0.181033	0.660302	0.595675	-0.574668	0.0321044	-0.613677	M	WT	KRAS
CIT047	CMS2	0.728486	0.637488	0.671433	0.786102	0.002997	0.00373827	0.271514	0.362512	0.328567	0.213898	-0.678097	0.329538	-0.783858	-1.19779	-0.363238	0.453344	0.0326231	-0.0444447	-0.846941	-0.709968	-0.675776	-1.73277	0.15211	0.192916	-1.53129	-0.706063	-0.588991	-1.24873	-0.505347	M	WT	KRAS
CIT048	CMS2	0.744013	0.606676	0.669865	0.768478	0.001	0.00132353	0.255987	0.393324	0.330135	0.231522	-0.259688	0.629022	-0.129356	-0.535068	0.374977	0.254991	0.321938	-0.110894	-0.248652	-0.40239	0.642475	-0.163011	0.341221	1.1458	-0.144934	0.756928	0.191374	-0.468076	-0.702329	M	WT	KRAS
CIT049	CMS3	0.730887	0.74038	0.590782	0.870784	0.001	0.00132353	0.269113	0.25962	0.409218	0.129216	-2.48225	0.310318	-1.50036	-1.10548	-0.504678	-0.735672	-0.788087	-0.439792	-1.91374	-1.56563	-0.980311	0.890224	-0.24191	-0.224957	-2.18479	-1.31934	-1.41621	-2.57317	-1.46748	M	WT	KRAS
CIT050	CMS4	0.757186	0.669866	0.730624	0.625699	0.001	0.00132353	0.242814	0.330134	0.269376	0.374301	0.47765	0.721133	0.457045	0.54949	1.73752	0.683349	-0.483572	-0.597909	0.787054	0.887987	-0.0617327	-0.989395	0.276328	0.57132	0.316174	0.648758	0.635367	0.48493	0.330378	WT	WT	WT
CIT051	CMS4	0.622319	0.766417	0.718253	0.49851	0.001	0.00132353	0.377681	0.233583	0.281747	0.50149	1.54415	0.170367	0.591392	1.16703	0.181593	-0.00278992	0.413573	-1.37448	1.24826	1.48654	-0.202569	0.125102	0.879536	0.12466	0.132629	0.0588281	0.670212	0.917583	1.2677	WT	M	BRAF
CIT052	CMS4	0.596718	0.787992	0.769278	0.528367	0.001	0.00132353	0.403282	0.212008	0.230722	0.471633	2.48996	1.02658	2.08523	1.71696	-0.403817	-0.449765	-0.938986	-0.164248	1.40699	2.37304	0.652533	-0.981459	3.26119	2.49544	1.50318	1.69454	2.49937	1.03047	1.36824	WT	M	BRAF
CIT053	CMS4	0.679645	0.680362	0.63187	0.599157	0.001	0.00132353	0.320355	0.319638	0.36813	0.400843	0.92843	0.117067	0.582922	0.361468	-0.0960183	-0.966678	2.33275	-1.57933	0.0747684	-0.0119429	-0.089477	0.694128	0.159991	0.176966	0.20428	0.353804	0.675003	0.732991	0.0478304	M	WT	KRAS
CIT054	CMS4	0.692546	0.71282	0.714092	0.648248	0.001	0.00132353	0.307454	0.28718	0.285908	0.351752	0.463623	0.128111	0.558506	0.306931	-0.0871557	0.0599961	-0.0813383	0.201399	0.927798	0.542406	0.195506	-0.137366	1.34421	-0.0713174	-0.184966	0.557083	0.482821	1.40617	0.583387	M	WT	KRAS
CIT055	CMS4	0.655157	0.776253	0.767606	0.486205	0.001	0.00132353	0.344843	0.223747	0.232394	0.513795	1.88399	0.924212	1.36437	1.47846	1.9394	0.537923	-1.4565	-1.76693	2.24513	2.80761	0.683724	-1.57731	1.60547	0.596766	1.33106	1.18419	1.9675	2.07045	1.41376	WT	M	BRAF
CIT056	CMS3	0.723624	0.694128	0.626748	0.826165	0.001	0.00132353	0.276376	0.305872	0.373252	0.173835	-0.287187	-0.173141	-0.279281	-0.940604	-0.183518	0.130157	0.62899	-0.0668972	-0.948342	-1.03419	0.199364	0.551735	-0.853671	-0.306841	-0.266252	-0.840642	-1.19377	-0.58366	-0.742347	M	WT	KRAS
CIT057	CMS2	0.811918	0.636947	0.72555	0.703263	0.001	0.00132353	0.188082	0.363053	0.27445	0.296737	-0.264529	-0.327901	0.623049	0.155833	1.3655	1.46803	-0.883854	0.791443	0.3564	0.115335	0.318928	0.0541882	0.198225	-0.00673759	-0.0614318	-0.0508718	-0.119261	0.5958	0.113059	WT	WT	WT
CIT058	CMS2	0.784712	0.642043	0.776479	0.79601	0.001998	0.00252447	0.215288	0.357957	0.223521	0.20399	-0.408517	-0.400109	-0.163409	-0.419245	-0.0302985	0.512298	-0.592521	1.40886	-0.0675647	-0.155717	0.2358	0.133847	0.230448	0.714107	-0.0256061	0.49128	-0.301359	0.0326985	-0.269434	WT	WT	WT
CIT059	CMS1	0.578933	0.819254	0.718308	0.756769	0.001	0.00132353	0.421067	0.180746	0.281692	0.243231	0.329735	2.48844	0.444912	0.417459	-0.200356	-0.17445	-0.419851	0.775366	-0.396727	0.217232	0.314925	0.243952	-0.0233577	0.0590454	0.371034	0.0477685	-0.381276	-0.302459	-0.342204	M	WT	KRAS
CIT060	CMS4	0.644266	0.739811	0.681366	0.635414	0.001	0.00132353	0.355734	0.260189	0.318634	0.364586	0.614865	-0.806242	0.823312	0.134467	-0.374685	-0.375396	0.713382	0.163584	0.347354	0.236539	-0.973015	-0.575237	1.1577	1.06574	0.0389535	0.0739336	1.416	1.19241	0.383663	WT	WT	WT
CIT061	CMS2	0.774431	0.669932	0.762163	0.752682	0.021978	0.0253593	0.225569	0.330068	0.237837	0.247318	-0.843828	-0.364401	-0.36299	-0.61017	-0.388799	-0.651567	-0.560197	-0.666021	0.0736814	-0.12002	-0.792612	-0.777505	-0.394142	-0.758905	-0.982522	-0.0811509	1.22883	-0.88617	-0.0720572	M	WT	KRAS
CIT062	CMS2	0.718122	0.6408	0.786178	0.701344	0.001	0.00132353	0.281878	0.3592	0.213822	0.298656	-0.198627	-0.422958	0.473024	0.435554	0.51081	0.435191	-0.185482	-0.663527	0.412266	0.414447	0.397926	0.360161	0.104206	0.194516	0.222486	0.503566	-0.258545	0.457443	0.029457	WT	WT	WT
CIT063	CMS4	0.62176	0.764999	0.723756	0.571127	0.001	0.00132353	0.37824	0.235001	0.276244	0.428873	1.2089	0.357182	0.789534	1.20169	0.270423	0.287573	0.889602	-0.604699	0.818991	1.253	0.759688	0	0.371095	-0.920054	0.683551	1.11248	0.58232	2.10135	1.0988	WT	M	BRAF
CIT064	CMS2	0.706025	0.62228	0.641033	0.7025	0.001	0.00132353	0.293975	0.37772	0.358967	0.2975	0.0548157	0.144084	0.388345	0.534327	0.443999	-0.447671	1.82818	0.295533	-0.0770257	-0.252112	0.775399	1.09303	0.351153	1.01227	0.567233	0.150605	-0.0668656	-0.0379984	0.467121	WT	WT	WT
CIT065	#N/A	0.720659	0.777465	0.757838	0.721545	0.999001	1	0.279341	0.222535	0.242162	0.278455	-0.30366	-1.9543	-0.321504	-0.825523	0.225381	-0.461523	-1.40171	1.65822	0.0601672	0.833218	-0.631725	-0.269096	4.33584	-0.689243	-0.831447	-0.0383816	-0.174722	-0.519891	-0.234812	WT	WT	WT
CIT066	CMS2	0.768504	0.648643	0.700675	0.75836	0.001	0.00132353	0.231496	0.351357	0.299325	0.24164	-0.345055	0.659027	-0.205058	0.0567084	0.786787	0.903356	-0.419196	-0.17679	0.0737051	-0.0780253	0.416838	0.802668	-0.104078	0.679773	-0.251847	-0.556321	-0.372154	-0.458258	0.231047	M	WT	KRAS
CIT067	CMS3	0.749988	0.691457	0.621165	0.761239	0.001	0.00132353	0.250012	0.308543	0.378835	0.238761	0.192961	0.606329	0.323107	0.217647	-0.288842	0.534556	0.996685	-0.108329	-0.259561	-0.362462	0.89562	-0.0975305	-0.376918	-0.117383	-0.14778	0.423658	0.0168822	-0.117481	-0.348359	M	WT	KRAS
CIT068	CMS2	0.813472	0.5993	0.750549	0.820489	0.001	0.00132353	0.186528	0.4007	0.249451	0.179511	-1.03349	-0.661804	-0.577407	-0.925426	-0.549878	-0.855881	-0.737792	0.78346	-0.480341	-0.9246	-0.505759	0.0137533	-1.10936	-0.34694	-0.183931	-0.793633	-1.39781	-0.378301	-0.981042	WT	WT	WT
CIT069	CMS3	0.770813	0.666239	0.622276	0.842336	0.001	0.00132353	0.229187	0.333761	0.377724	0.157664	-0.471288	-0.500416	-0.497536	-0.22907	-0.0353045	-0.131389	0.600426	-0.642789	-0.557327	-0.687953	-0.119919	0.519197	-0.251978	-0.118435	0.370587	-0.428813	-1.05759	-0.312375	0.404397	WT	WT	WT
CIT070	CMS4	0.64126	0.764519	0.769398	0.578162	0.001	0.00132353	0.35874	0.235481	0.230602	0.421838	2.29793	0.937665	0.749356	1.14937	1.34501	-0.0531322	-0.786658	0.411542	1.21992	1.91211	-0.00129175	-1.72276	-0.304831	0.0848892	0.971862	1.32039	0.142044	0.443463	0.773995	WT	NA	NA
CIT071	CMS2	0.76016	0.621331	0.734456	0.724938	0.001	0.00132353	0.23984	0.378669	0.265544	0.275062	-0.528186	-0.487788	-0.770049	-0.762528	-0.542573	-0.00230001	-0.380182	-0.166467	-0.543581	-0.543196	0.334468	0.580084	-0.393441	-0.505027	-1.38526	-0.662085	0.909693	-0.399355	-1.01093	WT	WT	WT
CIT072	CMS2	0.699037	0.629604	0.673339	0.717898	0.001998	0.00252447	0.300963	0.370396	0.326661	0.282102	-0.4098	0.284258	-0.500784	-0.374719	-0.205409	-0.228964	0.97411	-0.855633	-0.327288	-0.490423	0.123106	-0.235146	0.0959435	1.12227	-0.29839	-0.574156	0.593002	0.107441	-0.10232	M	WT	KRAS
CIT073	CMS4	0.742507	0.655933	0.687672	0.531546	0.001	0.00132353	0.257493	0.344067	0.312328	0.468454	0.466913	-0.0425817	0.704547	0.438992	0.675856	0.601648	0.309656	-0.836283	0.843572	0.429633	-0.425587	-0.638125	0.360864	0.768018	0.382223	0.718904	0.57743	0.733552	0.527147	WT	WT	WT
CIT074	CMS4	0.66271	0.787916	0.655649	0.557034	0.001	0.00132353	0.33729	0.212084	0.344351	0.442966	0.507804	0.446621	0.956318	0.462319	0.753157	0.641202	-0.930869	-0.509836	1.01396	1.06413	-0.740986	-1.54833	0.891873	1.24552	0.426718	0.532601	1.37432	0.889981	0.624956	WT	M	BRAF
CIT075	CMS2	0.841601	0.646089	0.797258	0.736236	0.001	0.00132353	0.158399	0.353911	0.202742	0.263764	-0.172596	-0.540076	0.221433	0.0609679	0.0693955	-1.06795	-0.805232	-0.311864	0.490485	0.293943	-0.165108	-0.410001	-0.0720935	-0.662079	0.443881	0.692628	-0.413825	1.83276	0.304508	NA	NA	NA
CIT076	CMS2	0.820525	0.60782	0.739979	0.809373	0.001	0.00132353	0.179475	0.39218	0.260021	0.190627	-0.388333	-0.512785	-0.105099	-0.0580212	1.31671	1.04502	-0.624921	0.444079	-0.337066	-0.356495	0.925943	0.719999	-0.70483	-0.478822	-0.147166	0.358228	-0.791721	0.588465	-0.0649423	WT	WT	WT
CIT077	CMS2	0.783649	0.656664	0.721561	0.837255	0.001998	0.00252447	0.216351	0.343336	0.278439	0.162745	-1.20884	-0.426754	-1.37163	-1.37896	-0.516971	-1.00454	0.165865	-0.57164	-1.17299	-0.942495	-0.35553	-0.36507	-0.431059	-0.0146921	-1.38696	-0.889208	-0.95904	-1.75324	-0.853134	NA	NA	NA
CIT078	#N/A	0.735423	0.700255	0.714383	0.825242	0.993007	1	0.264577	0.299745	0.285617	0.174758	-0.863444	-0.133546	-0.896527	-1.42826	-1.16378	-1.20519	0.516568	-0.478696	-1.13964	-0.895267	-1.082	-0.288602	-1.21235	-0.537785	-1.42358	-0.877699	-0.830996	-1.54539	-0.761518	M	WT	KRAS
CIT079	CMS2	0.797625	0.643331	0.785231	0.862118	0.003996	0.00489051	0.202375	0.356669	0.214769	0.137882	-1.19571	-0.933196	-1.17896	-1.41546	-0.590468	-0.88559	-1.4437	1.06451	-0.816883	-0.959648	-0.0487145	0.144251	-1.03939	0.427657	-0.833783	-1.03981	-0.583118	-1.06142	-0.810764	WT	WT	WT
CIT080	CMS3	0.748047	0.680537	0.603137	0.81101	0.001	0.00132353	0.251953	0.319463	0.396863	0.18899	-0.477712	-0.423455	-0.679116	-0.773404	-0.0473002	-0.0635802	0.581131	-0.369103	-0.847866	-0.524009	-0.892213	-0.440545	-0.28285	-0.322533	-0.60279	-0.27596	-0.042644	-0.766732	-0.446056	NA	NA	NA
CIT081	CMS1	0.629893	0.709637	0.642808	0.834393	0.001998	0.00252447	0.370107	0.290363	0.357192	0.165607	-0.557844	0.650749	-0.829089	-1.04585	-0.599156	-0.59056	0.954066	0.174385	-1.49992	-1.0127	0.320565	-0.361163	-0.179978	0	-1.11408	-0.874353	-0.548676	-1.04059	-0.82285	M	WT	KRAS
CIT082	CMS2	0.723571	0.620268	0.766079	0.797007	0.001	0.00132353	0.276429	0.379732	0.233921	0.202993	-0.468523	-0.958036	-0.475161	-0.831101	0.351867	0.0460259	-0.541655	0.414481	-0.551617	-0.406981	0.782571	0.536717	-0.384719	0.633904	-0.796418	-0.483762	-1.13602	-0.714121	-0.484552	WT	WT	WT
CIT083	CMS4	0.723186	0.766558	0.777225	0.480187	0.001	0.00132353	0.276814	0.233442	0.222775	0.519813	2.04482	-0.741093	1.77419	1.36496	1.5592	0.482713	-1.15088	-1.77224	3.75294	3.46967	-1.62526	-3.59692	2.17422	-0.0249128	1.24943	2.4052	2.71927	2.60358	2.15486	WT	WT	WT
CIT084	CMS2	0.788796	0.619275	0.707331	0.782272	0.001	0.00132353	0.211204	0.380725	0.292669	0.217728	-0.260471	0.00368879	-0.455953	-0.0939755	1.12763	-0.0408999	-0.0146881	0.585352	-0.433195	-0.299424	0.302008	0.0917119	-0.518266	-0.0685795	-0.373745	-0.445875	-0.724488	-0.500792	-0.436714	WT	WT	WT
CIT085	CMS2	0.792677	0.633781	0.770608	0.763233	0.001	0.00132353	0.207323	0.366219	0.229392	0.236767	-0.222964	0.16478	0.22685	0.0762701	0.308341	-0.368094	-0.2532	-0.0278764	0.0798391	0.134581	-0.133598	0.540526	0.647745	1.08569	-0.142339	0.383498	0.015969	-0.00299941	-0.107958	M	WT	KRAS
CIT086	CMS3	0.686168	0.679713	0.615389	0.873953	0.001	0.00132353	0.313832	0.320287	0.384611	0.126047	-0.587014	-0.248704	-0.857966	-1.06688	-0.337817	-0.721985	1.64237	-0.105114	-1.07995	-1.23537	-0.270559	0.776833	-0.528829	-1.134	-0.391624	-1.16551	-0.787944	-0.952806	-0.612617	M	WT	KRAS
CIT087	CMS2	0.801667	0.571256	0.730611	0.784947	0.001	0.00132353	0.198333	0.428744	0.269389	0.215053	-0.150508	-0.00691816	-0.192694	-0.201437	0.497099	-0.245951	0.932642	1.11447	-0.17533	-0.280786	0.737675	0.639182	-0.506925	0.111844	0.0672718	0.199073	-0.134777	-0.535527	-0.472181	WT	WT	WT
CIT088	CMS3	0.72577	0.769574	0.636501	0.876871	0.001998	0.00252447	0.27423	0.230426	0.363499	0.123129	-0.699001	0.573045	-1.17154	-1.32086	-1.17449	-0.405188	-0.821566	0.925441	-1.47114	-0.877375	-0.581938	-0.0196054	-1.1441	-0.389924	-1.58404	-0.767692	-0.209051	-1.37177	-1.37023	WT	WT	WT
CIT089	CMS3	0.722092	0.706492	0.617951	0.866551	0.001	0.00132353	0.277908	0.293508	0.382049	0.133449	0.184954	0.66378	-0.422985	-0.60083	-0.877385	-0.545628	1.42544	0.613955	-0.840539	-1.00133	-0.166995	0.0730219	-1.04026	-0.897617	-0.25576	-0.222621	-0.578611	-0.0921223	-0.392358	M	WT	KRAS
CIT090	CMS4	0.731339	0.66937	0.729755	0.630755	0.001	0.00132353	0.268661	0.33063	0.270245	0.369245	0.165651	-0.421281	0.417846	1.25747	2.2059	2.73948	0.54842	-1.37554	1.23501	1.51694	-0.214265	-0.743957	6.10535	0.603178	0.198012	1.10212	-0.891398	1.19983	1.3745	WT	WT	WT
CIT091	CMS4	0.714388	0.657953	0.727573	0.624987	0.001	0.00132353	0.285612	0.342047	0.272427	0.375013	0.47863	0.69596	0.159004	0.600261	1.72164	0.299223	-0.314698	0.924264	0.467992	0.849438	1.85273	0.20745	1.23582	1.12916	0.616124	-0.508086	-0.306718	-0.213319	0.340402	M	WT	KRAS
CIT092	CMS2	0.770208	0.626568	0.730798	0.791402	0.001	0.00132353	0.229792	0.373432	0.269202	0.208598	-0.525541	0.0893072	-0.440047	-0.364498	-0.0334433	-0.127986	0.52379	0.547447	-0.193153	-0.31634	-0.312123	0.444815	-0.329032	0.161014	-0.282877	-0.272308	0.0244519	-0.464199	-0.272082	M	WT	KRAS
CIT093	CMS3	0.695062	0.774931	0.624454	0.823714	0.001	0.00132353	0.304938	0.225069	0.375546	0.176286	-1.12243	0.721757	-1.01262	-0.482613	-0.478977	0.0843576	-0.498421	0.817762	-0.753668	-0.525221	-0.177465	0.376374	-0.530567	0.180489	-1.23384	0.367387	-0.940838	-1.06718	-0.918904	M	WT	KRAS
CIT094	CMS3	0.771429	0.702066	0.562103	0.867689	0.001	0.00132353	0.228571	0.297934	0.437897	0.132311	-0.451451	0.311917	-1.17232	-0.766263	0.0378717	-0.671375	1.58941	-1.41168	-1.06058	-1.06069	0.274277	0.224817	-0.816468	-1.16039	-1.08054	-1.13715	-0.486003	0.148085	-0.393696	M	WT	KRAS
CIT095	CMS4	0.746211	0.723655	0.766109	0.483932	0.001	0.00132353	0.253789	0.276345	0.233891	0.516068	1.92675	-0.512122	1.27499	1.44125	2.03163	1.42379	-0.548277	-0.630069	2.51673	2.40157	-0.0106055	-0.794316	2.24631	0.315437	-0.0969212	0.728517	1.74073	1.07236	1.60217	M	WT	KRAS
CIT096	CMS2	0.754841	0.667454	0.72933	0.802856	0.001	0.00132353	0.245159	0.332546	0.27067	0.197144	0.0721928	-0.421372	0.134647	-0.0470248	-0.122717	-0.455324	-0.0493039	0.697114	0.152575	-0.142469	0.225991	0.599464	-0.808451	-0.679744	0.293344	0.209519	-0.263154	-0.0795329	0.142016	M	WT	KRAS
CIT097	CMS2	0.767389	0.671751	0.788083	0.844566	0.037962	0.0430384	0.232611	0.328249	0.211917	0.155434	-0.547381	-0.292053	-0.937093	-0.921978	-0.501632	-1.71485	-0.526872	0.64826	-0.574775	-0.529849	-0.166978	-0.160684	-0.55421	-0.502803	-1.20165	-0.195444	-0.391803	-1.23006	-0.758788	WT	WT	WT
CIT098	CMS4	0.701209	0.748099	0.736878	0.498516	0.001	0.00132353	0.298791	0.251901	0.263122	0.501484	1.28996	1.00084	0.939815	1.15233	1.55248	1.25875	-0.112539	-0.694673	1.30534	1.44076	1.1272	-0.622344	1.02002	0.213159	0.276802	0.74942	1.05664	0.732746	1.07095	M	WT	KRAS
CIT099	CMS4	0.661763	0.70681	0.645111	0.613987	0.001	0.00132353	0.338237	0.29319	0.354889	0.386013	-0.426876	0.362526	0.694098	0.156738	1.51672	2.04631	-0.597863	0.212377	0.0671252	0.0902809	0.613794	0.487702	2.59988	0.282396	0.56949	0.0475563	0.434776	-0.0689682	-0.0572136	WT	WT	WT
CIT100	CMS1	0.574407	0.765864	0.69523	0.743335	0.001	0.00132353	0.425593	0.234136	0.30477	0.256665	0.425739	1.37386	0.0353333	-0.241367	-1.33229	-0.772292	0.257368	-0.314036	-0.593839	-0.294484	-0.055112	1.05922	0.417256	2.01804	-0.0872493	0.0171678	0.00516215	-0.302121	-0.411142	WT	M	BRAF
CIT101	#N/A	0.749278	0.655629	0.75832	0.7442	0.307692	0.322581	0.250722	0.344371	0.24168	0.2558	-0.493699	-0.673218	-0.437029	-1.10282	-0.352946	-1.09429	-1.03211	0.11209	-0.25137	-0.237227	-0.821674	0.983596	0.0160578	0.870497	-0.540463	-1.09232	-0.974714	-0.179198	-0.467933	WT	WT	WT
CIT102	CMS1	0.557321	0.81916	0.706678	0.669133	0.001	0.00132353	0.442679	0.18084	0.293322	0.330867	0.740816	0.940915	1.01271	0.694771	-0.673925	0.226417	-0.471989	0.90573	0.235664	0.653573	0.0859564	0.452063	1.45106	1.04056	1.18261	0.432168	0.509262	0.649712	1.15961	WT	M	BRAF
CIT103	CMS4	0.576036	0.767597	0.749903	0.548147	0.001	0.00132353	0.423964	0.232403	0.250097	0.451853	0.809779	1.14006	0.880993	0.0330076	-0.643375	0.390501	-1.29725	-1.03017	1.20311	1.45156	-0.317562	-1.03029	1.49635	1.89445	0.678364	0.422941	2.57454	0.579478	-0.285181	WT	M	BRAF
CIT104	#N/A	0.767391	0.661919	0.796075	0.697982	0.0809191	0.0894852	0.232609	0.338081	0.203925	0.302018	-0.214041	-0.460847	0.00114783	-0.0484148	0.276724	0.504217	-0.802801	0.391555	0.253035	0.0106946	-0.15082	0.663958	-0.0838369	-0.253234	0.143745	0.126324	-0.280965	-0.0490687	-0.0631818	WT	WT	WT
CIT105	#N/A	0.725013	0.661958	0.716784	0.682668	0.441558	0.460449	0.274987	0.338042	0.283216	0.317332	-1.11968	-1.10018	-0.323834	-0.518508	0.488936	0.238386	-0.820977	-0.743648	-0.296227	-0.24214	-0.0929363	0.169689	0.664599	1.52879	-0.934767	-0.130925	-0.0150073	-0.55135	-0.114614	WT	WT	WT
CIT106	CMS3	0.724782	0.640748	0.634108	0.723762	0.001	0.00132353	0.275218	0.359252	0.365892	0.276238	-0.236652	-0.154396	-0.212866	0.0732585	-0.317297	-0.439719	0.969792	0.0896867	-0.258169	-0.212021	-0.0697723	0.320218	-0.252767	0.301062	0.308345	-0.188487	0.399607	-0.181527	-0.259274	M	WT	KRAS
CIT107	CMS4	0.768609	0.647125	0.715516	0.636879	0.001	0.00132353	0.231391	0.352875	0.284484	0.363121	0.274117	-0.0290152	0.664422	0.701196	1.43842	1.00548	0.217652	0.663449	0.679005	0.449172	0.99621	0.410323	0.970546	0.271841	0.889719	0.827549	0.761517	0	0.606087	M	WT	KRAS
CIT108	CMS4	0.697296	0.705164	0.732863	0.515195	0.001	0.00132353	0.302704	0.294836	0.267137	0.484805	0.234392	1.06215	1.41323	1.07179	0.743548	0.133163	0.0378957	-1.07014	0.97065	1.33562	0.532085	-0.325823	2.33413	0.761059	1.4718	0.717999	1.50124	0.34894	1.7676	M	WT	KRAS
CIT109	CMS2	0.761949	0.622004	0.734619	0.664794	0.001	0.00132353	0.238051	0.377996	0.265381	0.335206	0.13562	0.0673885	0.354056	0.544072	0.59754	0.533101	0.611776	0.625714	0.678317	0.0890839	0.675754	0.717309	0.75831	0.768922	0.666183	0.300067	0.823884	0.129514	0.539856	WT	WT	WT
CIT110	CMS2	0.800267	0.622487	0.800887	0.732433	0.001	0.00132353	0.199733	0.377513	0.199113	0.267567	-0.422194	-0.638828	0.13573	0.00255449	0.219558	-0.201575	-0.178542	0.407036	0.206517	-0.0280451	0.0591449	0.612027	-0.193541	-0.0172153	0.665896	0.0104407	0.370273	-0.220982	0.0305	WT	WT	WT
CIT111	CMS4	0.696819	0.670198	0.728036	0.523414	0.001	0.00132353	0.303181	0.329802	0.271964	0.476586	0.899739	0.369308	0.663317	0.874092	0.288568	0.248664	0.58418	-0.173671	0.87727	0.705308	1.51208	0.0294846	1.93145	0.260683	0.933642	0.987815	0.989034	0.398393	0.434037	WT	WT	WT
CIT112	CMS4	0.677295	0.714962	0.743479	0.429604	0.001	0.00132353	0.322705	0.285038	0.256521	0.570396	1.16285	1.05774	1.45893	1.72556	1.46408	1.20571	-0.171339	-0.825049	1.79868	1.96152	1.67932	-0.0902221	3.55844	0.336309	1.66939	1.67516	1.89148	0.82479	1.3236	M	WT	KRAS
CIT113	CMS2	0.804336	0.635556	0.77618	0.689732	0.001	0.00132353	0.195664	0.364444	0.22382	0.310268	0.0820587	-0.724357	0.519091	0.371883	0.685804	0.0177761	-0.991789	0.862472	0.531727	0.332412	0.0626392	0.434616	0.757916	0.842632	0.518248	0.488093	0.404519	-0.00433152	-0.0859602	M	WT	KRAS
CIT114	CMS3	0.760628	0.667857	0.575385	0.771398	0.001	0.00132353	0.239372	0.332143	0.424615	0.228602	-0.166508	-0.706761	-0.446663	0.0862595	0.0922317	-0.569881	1.94277	-1.24427	-0.252904	-0.427976	-0.796444	0.931437	-0.550325	-0.541106	0.290213	-0.717129	-0.215015	-0.0193232	0.690767	M	WT	KRAS
CIT115	CMS2	0.774115	0.596621	0.758112	0.695801	0.001	0.00132353	0.225885	0.403379	0.241888	0.304199	0.404165	-0.316014	0.233537	0.420792	0.77387	0.0289048	0.249463	0.552837	0.306039	0.0903378	0.897516	0.824857	-0.809336	-0.0947382	0.482706	0.57196	0.364779	-0.0565762	0.452634	WT	WT	WT
CIT116	CMS1	0.580042	0.810713	0.74619	0.687734	0.001	0.00132353	0.419958	0.189287	0.25381	0.312266	1.02347	0.748932	0.909202	0.939233	0.715221	0.294298	-0.223988	0.952672	0.626298	1.11928	0.444386	0.159921	0.0933788	0.360629	0.997155	0.13917	-0.0447363	0.833351	1.24211	WT	M	BRAF
CIT117	CMS4	0.658548	0.731214	0.706221	0.527017	0.001	0.00132353	0.341452	0.268786	0.293779	0.472983	0.571119	0.798952	0.89835	0.842341	0.247248	0.58037	0.0848741	0.187909	1.10007	0.838519	1.19845	0.0493273	1.06296	0.706427	0.793831	0.814477	0.944006	0.471506	0.971254	M	WT	KRAS
CIT118	CMS2	0.785379	0.588313	0.762867	0.742953	0.001	0.00132353	0.214621	0.411687	0.237133	0.257047	-0.524911	-0.738573	0.0487946	-0.294656	0.136399	0.00179462	0.174644	-0.208897	-0.251838	-0.552209	-0.05643	0.826842	-0.141383	-0.625098	-0.0623103	-0.200978	-0.260554	-0.452706	-0.0708414	WT	WT	WT
CIT119	#N/A	0.693904	0.726688	0.694558	0.808761	0.737263	0.751391	0.306096	0.273312	0.305442	0.191239	-0.728794	-0.482253	0.166349	-0.302433	-0.128522	0.446763	-0.055966	1.08119	-0.2969	-0.499715	-0.00114725	0.0473954	-0.0563358	-0.0519582	0.518869	0.00272141	-0.240642	-0.222079	0.451817	WT	WT	WT
CIT120	CMS3	0.623406	0.818638	0.620355	0.666823	0.001	0.00132353	0.376594	0.181362	0.379645	0.333177	0.433663	0.0708632	0.331154	0.475203	0.267617	0.4271	-0.954073	0.653251	0.639904	0.760404	0.123873	-1.22381	0.546965	0.024603	0.689202	0.612203	0.473562	0.0332097	0.937285	WT	WT	WT
CIT121	CMS4	0.634024	0.682068	0.657546	0.499361	0.001	0.00132353	0.365976	0.317932	0.342454	0.500639	-0.0418722	0.806501	0.778366	0.198509	0.032854	0.828116	1.24047	-1.50596	0.256303	0.162168	0.672636	0.664876	2.34482	2.41351	0.474105	0.756792	1.37957	0.438976	0.0902242	M	WT	KRAS
CIT122	CMS4	0.73603	0.620585	0.709865	0.537233	0.001	0.00132353	0.26397	0.379415	0.290135	0.462767	0.582474	0.0599953	1.18329	0.662557	1.09966	1.42023	-0.525695	0.467666	0.810341	0.533166	1.53321	1.3669	1.41795	0.893142	0.957882	1.03668	0.880787	0.23273	0.708939	WT	WT	WT
CIT123	CMS4	0.561685	0.731752	0.641578	0.514692	0.001	0.00132353	0.438315	0.268248	0.358422	0.485308	0.190144	0.277946	0.976572	0.287687	-0.0451823	1.16631	0.139363	-0.992972	0.280684	0.463316	0.514193	-0.827408	0.260724	1.02606	0.567915	-0.00496444	1.79302	0.267672	-0.0631994	WT	WT	WT
CIT124	CMS1	0.598539	0.822478	0.649164	0.69505	0.001	0.00132353	0.401461	0.177522	0.350836	0.30495	0.241891	0.583242	0.709809	0.484426	-0.585165	0.0239335	0.243528	0.716396	0.208727	0.372305	-0.422645	0.413618	0.557894	-0.557445	1.0752	0.632439	0.581704	0.237128	0.499621	M	WT	KRAS
CIT125	CMS2	0.749183	0.590499	0.678507	0.731109	0.001	0.00132353	0.250817	0.409501	0.321493	0.268891	-0.0711967	-0.59762	0.162988	-0.0324701	-0.0390503	0.195083	1.1121	0.477107	-0.0718242	-0.261492	0.363526	1.18483	-0.108364	0.164799	0.185637	-0.481379	0.0074336	-0.346474	0.204926	M	WT	KRAS
CIT126	CMS4	0.668869	0.797711	0.633301	0.521499	0.001	0.00132353	0.331131	0.202289	0.366699	0.478501	1.31252	0.72944	1.4296	1.04221	0.431537	1.05986	-0.113153	-0.137858	1.3773	1.19564	0.205731	0.0218779	1.06934	0.948211	1.649	1.07504	2.75416	0.607325	1.33524	M	WT	KRAS
CIT127	#N/A	0.676041	0.718058	0.742624	0.676072	0.484515	0.502556	0.323959	0.281942	0.257376	0.323928	0.319237	-0.624689	-0.0687921	0.0655981	-0.356365	-1.04454	0.260747	-0.35395	0.089516	0.0998756	0.258417	-0.288462	1.07886	0.156485	0.35477	0.222929	0.412508	-0.0813208	0.122503	WT	WT	WT
CIT128	CMS4	0.736379	0.739502	0.65497	0.618142	0.001	0.00132353	0.263621	0.260498	0.34503	0.381858	0.491429	-1.09451	-0.113012	0.813207	0.915117	0.168463	1.24374	-1.04055	0.815845	0.662252	-1.36246	0.118977	0.289261	-0.690462	0.775008	-0.369606	0.757167	0.34013	1.59317	WT	WT	WT
CIT129	CMS2	0.762142	0.636506	0.749739	0.645496	0.001	0.00132353	0.237858	0.363494	0.250261	0.354504	0.14208	-0.077177	0.630128	0.233898	-0.929196	-1.03381	0.0727309	0.00103841	0.402412	0.0295312	-0.461717	0.608284	-0.508607	0.394318	0.636734	0.177447	2.0091	-0.0442246	0.444448	WT	WT	WT
CIT130	#N/A	0.770154	0.682892	0.750675	0.786631	0.124875	0.135532	0.229846	0.317108	0.249325	0.213369	-0.0548803	-1.29399	-0.451422	-0.373076	1.13179	0.151424	-0.377509	1.44149	-0.0885094	0.132935	-0.17236	-0.00199937	-0.772239	0.223038	-0.446319	-0.434748	-0.197377	-0.656606	-0.399583	WT	WT	WT
CIT131	CMS2	0.77015	0.624964	0.746583	0.857694	0.001	0.00132353	0.22985	0.375036	0.253417	0.142306	-0.817077	-0.222202	-0.207708	-0.78445	-0.64498	-0.708273	-0.0818941	0.506068	-0.789409	-0.833075	0.117051	0.312541	-0.591604	-0.757704	-0.511787	-0.437866	-0.532306	-0.720546	-0.600134	WT	WT	WT
CIT132	CMS4	0.747605	0.743	0.646237	0.612379	0.001	0.00132353	0.252395	0.257	0.353763	0.387621	1.22632	-1.02679	0.293914	1.08971	1.35311	0.295226	1.21638	-1.088	0.993984	0.918691	-1.30726	-0.0872345	0.916703	-1.59607	-0.246784	-0.0348477	0.245602	1.02405	1.28253	WT	WT	WT
CIT133	CMS4	0.703228	0.778528	0.731659	0.524324	0.001	0.00132353	0.296772	0.221472	0.268341	0.475676	2.22938	-0.953049	0.420694	1.46843	2.04189	0.808586	-0.12839	-1.02435	2.50056	2.63842	-1.41609	-1.7243	2.42574	-0.388815	0.102327	0.0865469	1.58058	0.984585	1.98504	WT	WT	WT
CIT134	CMS2	0.790275	0.644691	0.693189	0.895071	0.001	0.00132353	0.209725	0.355309	0.306811	0.104929	-1.56251	-0.096629	-0.940063	-1.14622	-0.796776	-0.561367	0.44964	0.14361	-1.19706	-1.07475	-0.613124	0.453726	-0.763431	-0.926492	-1.33517	-0.590424	-0.430296	-1.36792	-0.84637	WT	WT	WT
CIT135	CMS3	0.733763	0.662356	0.650017	0.885098	0.001998	0.00252447	0.266237	0.337644	0.349983	0.114902	-1.05887	0.553125	-1.0395	-1.1658	-0.302571	-0.144374	0.665208	0.287476	-1.583	-1.18258	-0.364835	0.230034	-1.08204	-0.82938	-1.03967	-0.913382	-0.520685	-1.44129	-0.926281	M	WT	KRAS
CIT136	CMS4	0.728814	0.723293	0.764675	0.608657	0.001	0.00132353	0.271186	0.276707	0.235325	0.391343	0.808453	0.397163	0.660803	0.853622	0.708162	-0.267956	0.515526	0.148654	0.939366	0.921807	0.648693	0.192502	2.31313	-0.522752	0.36673	0.942125	0.0900976	0.612761	0.968804	M	WT	KRAS
CIT137	CMS2	0.821448	0.6156	0.766256	0.61656	0.001	0.00132353	0.178552	0.3844	0.233744	0.38344	0.359738	-0.221693	0.676171	0.923643	1.24646	0.600812	-0.194674	-0.225484	0.964661	0.877582	0.195086	-0.282491	0.817272	-0.321733	0.389703	1.2928	0.579448	0.936768	0.805822	WT	WT	WT
CIT138	CMS4	0.757777	0.690128	0.774511	0.63537	0.001	0.00132353	0.242223	0.309872	0.225489	0.36463	0.467108	-0.0376195	0.462408	0.334647	1.0606	0.213534	-0.598718	0.310751	0.97765	0.853223	0.743696	-0.432567	0.940785	1.12769	1.04226	1.4028	0.483272	0.395946	0.882265	M	WT	KRAS
CIT139	CMS4	0.728474	0.671734	0.775223	0.645598	0.001	0.00132353	0.271526	0.328266	0.224777	0.354402	0.486043	0.669012	0.524239	0.556149	0.110231	-0.372771	0.115892	0.34848	0.678767	0.782027	0.580239	0.524573	0.0444986	-0.116248	0.24651	0.888309	0.393983	0.677956	0.426958	M	WT	KRAS
CIT140	CMS2	0.757049	0.656671	0.695026	0.842216	0.004995	0.00607501	0.242951	0.343329	0.304974	0.157784	-1.26412	0.345785	-1.29992	-1.4794	0.0977686	0.657312	-0.0535271	0.14174	-1.20628	-1.02673	-0.077028	-0.617698	-0.163811	-0.172921	-1.92397	-0.670538	-0.339567	-1.56227	-0.823063	WT	WT	WT
CIT141	CMS4	0.672313	0.754527	0.726418	0.467331	0.001	0.00132353	0.327687	0.245473	0.273582	0.532669	1.78896	0.70121	1.06932	1.05813	0.86983	0.0157339	-1.04454	-2.61511	1.76588	2.20148	-0.523073	-0.968787	0.648247	-0.133389	1.19496	1.31001	0.612899	1.06712	1.32061	M	WT	KRAS
CIT142	CMS3	0.715607	0.761494	0.626417	0.840921	0.001	0.00132353	0.284393	0.238506	0.373583	0.159079	-1.05213	-0.108766	-1.34395	-1.27271	-0.692222	-0.200606	-0.847794	-0.916776	-1.28184	-0.944878	-1.68708	0.112512	-0.519357	-0.247234	-1.52908	-0.90439	-0.631469	-1.37292	-0.636052	M	WT	KRAS
CIT143	CMS2	0.826796	0.62036	0.753054	0.82247	0.001	0.00132353	0.173204	0.37964	0.246946	0.17753	-1.06423	-1.11373	-0.850644	-1.12672	0.470003	-0.590405	-0.776558	0.237104	-0.639206	-0.962201	-0.689937	0.507747	-0.65288	-1.05004	-0.25942	-0.802085	-0.450811	-0.523555	-0.717359	WT	WT	WT
CIT144	CMS1	0.644504	0.733842	0.657685	0.790818	0.001	0.00132353	0.355496	0.266158	0.342315	0.209182	-0.344962	0.576074	-0.221466	-0.704554	-1.69611	-0.276914	0.228698	-0.138974	-0.699674	-0.766476	-0.304999	-0.472037	-0.333654	-0.0453027	-0.293793	-0.671675	-0.566351	-0.279119	-0.674737	M	WT	KRAS
CIT145	CMS3	0.693919	0.717137	0.641537	0.724317	0.00699301	0.00836587	0.306081	0.282863	0.358463	0.275683	-0.120008	-0.682126	-0.709184	-0.583424	-0.67655	-1.11108	1.0036	-1.38954	-0.336234	-0.205725	-2.00955	-0.823411	-0.93595	-0.506078	-0.481438	-0.434206	-0.420527	0.177779	-0.0590344	NA	NA	NA
CIT146	CMS4	0.708374	0.718176	0.66804	0.611582	0.001	0.00132353	0.291626	0.281824	0.33196	0.388418	0.51872	-0.786344	0.10135	0.216714	-0.681615	-0.87985	1.86046	-2.16561	0.587949	0.301086	-1.6343	-0.287565	-0.283516	-0.358867	0.474392	-0.319931	1.10831	1.82034	1.11868	NA	NA	NA
CIT147	CMS4	0.645761	0.720069	0.702774	0.632415	0.001	0.00132353	0.354239	0.279931	0.297226	0.367585	-0.0882605	0.619851	0.194577	-0.0761991	0.0421134	0.251067	-0.244764	0.299659	0.268989	0.0782051	0.417158	-0.537321	0.377672	0.509216	0.0292752	0.782764	0.581761	0.335246	0.109897	M	WT	KRAS
CIT148	CMS4	0.722497	0.703394	0.697969	0.454352	0.001	0.00132353	0.277503	0.296606	0.302031	0.545648	1.2208	0.853066	1.00229	1.41301	1.58189	1.27487	0.158073	-0.51424	1.56877	1.43921	1.76201	-0.047331	1.08658	0.916526	0.894176	1.37535	1.1892	2.10839	1.17786	M	WT	KRAS
CIT149	CMS4	0.72173	0.672679	0.75966	0.624206	0.001	0.00132353	0.27827	0.327321	0.24034	0.375794	-0.28822	-0.862301	-0.279564	-0.73046	0.206553	-0.289527	-0.92794	-0.835489	0.381422	0.382764	-0.73817	-1.59188	0.394125	0.22774	-1.12383	0.569418	-0.437337	-0.389612	-0.362703	WT	WT	WT
CIT150	#N/A	0.706264	0.678824	0.708177	0.673859	0.13986	0.151235	0.293736	0.321176	0.291823	0.326141	-0.129705	1.03531	-0.12866	-0.106773	0.705548	0.621755	-0.239386	0.298216	-0.095083	-0.0626847	1.53831	0.281068	0.0738386	-0.502101	-0.0422248	0.355144	-0.338643	-0.264432	-0.493388	NA	NA	NA
CIT151	#N/A	0.655726	0.694777	0.71	0.676481	0.133866	0.145022	0.344274	0.305223	0.29	0.323519	0.274044	-0.202206	0.250097	-0.124497	-0.658458	-0.934107	0.428188	-0.585408	-0.091096	-0.128207	-0.123137	-0.394584	0.310277	0.00649315	-0.317172	0.30409	1.44918	0.0482176	-0.363399	WT	WT	WT
CIT152	CMS2	0.788731	0.606289	0.747763	0.769089	0.001	0.00132353	0.211269	0.393711	0.252237	0.230911	-0.914089	-0.542155	-0.630737	-0.36316	0.445073	0.194619	-0.563583	0.261652	-0.679089	-0.656524	0.514942	0.595334	-0.747359	-0.684437	-0.531962	-0.587339	-0.887534	-0.472193	-0.754476	NA	NA	NA
CIT153	#N/A	0.677996	0.701621	0.690943	0.796152	0.121878	0.132525	0.322004	0.298379	0.309057	0.203848	-0.839503	1.17376	-0.143503	-0.142205	-0.9889	-0.251268	1.21721	0.14861	-0.898085	-0.84444	1.05287	0.421625	-0.418881	0.285732	-0.759077	0.430981	-0.0722685	-0.036754	-0.482277	WT	WT	WT
CIT154	CMS1	0.649102	0.705512	0.657244	0.813294	0.002997	0.00373827	0.350898	0.294488	0.342756	0.186706	0.185979	0.304232	-0.869939	-0.776036	-0.912083	-0.799159	0.605856	-0.202549	-0.625599	-0.622211	-0.162757	-0.881857	-0.836069	0.123698	-0.542878	-0.543959	-0.485081	0.0732853	-0.167745	NA	NA	NA
CIT155	CMS3	0.694963	0.676026	0.615555	0.716407	0.001	0.00132353	0.305037	0.323974	0.384445	0.283593	0.064738	0.870466	-0.345727	-0.675287	-0.610889	-0.152038	0.489905	-0.967599	-0.381715	-0.396951	-0.386147	-0.361729	-0.86075	-0.138834	-0.360975	0.256847	-0.0526888	0.343187	-0.634344	NA	NA	NA
CIT156	CMS4	0.643354	0.784698	0.68085	0.52446	0.001	0.00132353	0.356646	0.215302	0.31915	0.47554	1.17075	0.418805	0.904804	1.00092	0.633007	0.237308	-0.480007	-0.735888	1.03358	1.56002	0.475874	-1.60077	1.06426	0.618452	1.11672	1.05207	-0.247525	2.01717	1.11124	NA	NA	NA
CIT157	CMS4	0.706645	0.737172	0.746247	0.49311	0.001	0.00132353	0.293355	0.262828	0.253753	0.50689	1.56804	0.301098	1.23242	1.3915	0.814863	0.946056	-0.73347	-1.8278	1.86023	2.14345	0.198541	-1.6297	1.97011	0.599396	0.658089	1.62451	2.31437	2.02404	1.07823	NA	NA	NA
CIT158	CMS3	0.653991	0.722973	0.604791	0.764059	0.001	0.00132353	0.346009	0.277027	0.395209	0.235941	0.00809774	0.867538	0.286718	-0.0291156	-0.451035	0.396633	0.463337	0.306477	-0.387843	-0.559718	0.899263	-0.618258	0.11023	0.179154	-0.217716	-0.337694	-0.108971	-0.0684863	-0.380731	WT	M	BRAF
CIT159	CMS3	0.752888	0.634482	0.63263	0.76439	0.001	0.00132353	0.247112	0.365518	0.36737	0.23561	-0.142338	-0.691883	-0.337738	-0.320658	-0.120331	-0.697562	1.65417	-0.979182	-0.413285	-0.517001	-0.410782	0.431047	-0.756316	-0.139419	-0.556234	-0.167259	-0.374808	-0.143994	0.0239987	WT	WT	WT
CIT160	CMS4	0.742262	0.701241	0.656638	0.643709	0.001	0.00132353	0.257738	0.298759	0.343362	0.356291	0.744288	-1.95835	-0.501017	0.142622	0.235848	-0.551914	2.50995	-1.81209	0.298516	0.352656	-2.37302	-0.549221	0.2592	-0.397064	-0.300025	-0.967445	1.02036	-0.132016	0.667188	WT	WT	WT
CIT161	CMS1	0.600282	0.754231	0.647766	0.765499	0.001	0.00132353	0.399718	0.245769	0.352234	0.234501	-0.275384	-0.124964	-0.0170456	0.0188637	-0.658434	-1.03708	1.96964	-0.715759	-0.256014	-0.321923	-0.962918	-0.349801	-0.504831	-0.849518	-0.0850196	0.0246451	-0.879843	0.243271	0.286198	WT	M	BRAF
CIT162	#N/A	0.675425	0.71746	0.68171	0.808747	0.0619381	0.0694133	0.324575	0.28254	0.31829	0.191253	-0.24959	0.0501266	-0.811391	-0.989486	-1.73591	-1.94987	0.306021	0.0761039	-0.888634	-0.571299	-0.471223	-0.650464	-0.866512	-0.295874	-1.06429	-0.646298	-0.889654	-0.786947	-0.860733	M	WT	KRAS
CIT163	CMS2	0.827789	0.573405	0.773878	0.713302	0.001	0.00132353	0.172211	0.426595	0.226122	0.286698	-0.699643	-0.904227	0.04359	0.0592196	0.571815	-0.135345	-0.773747	0.0173254	0.336798	-0.0504079	-0.252549	-0.00788542	0.0839937	0.730385	-0.135817	0.625113	-0.659255	0.143429	-0.451716	NA	NA	NA
CIT164	CMS1	0.679803	0.730977	0.788892	0.705086	0.013986	0.016331	0.320197	0.269023	0.211108	0.294914	0.23053	-0.0245124	0.447458	0.337717	-0.46666	-0.480433	-0.114137	0.688767	0.552423	0.381047	0.918289	-0.633066	-0.284223	0.918598	0.61676	0.542928	0.294644	0.426775	0.326988	NA	NA	NA
CIT165	CMS3	0.739094	0.74068	0.636701	0.810832	0.001	0.00132353	0.260906	0.25932	0.363299	0.189168	0.135463	0.271501	-0.536004	-0.480537	-1.10656	-0.774499	0.0793747	-0.719054	-0.556706	-0.529804	-0.94503	-1.27107	-1.16525	-0.0404317	-0.350635	-0.43977	-1.1538	-0.0548374	0.00129975	M	WT	KRAS
CIT166	#N/A	0.799312	0.681807	0.745055	0.848953	0.0929071	0.10178	0.200688	0.318193	0.254945	0.151047	-0.417737	-0.449716	-0.477228	-0.886676	-0.167642	0.551713	-0.150753	0.244895	-0.672443	-0.724642	-0.448366	-0.670263	-1.31997	0.196788	-0.633283	-0.595726	-0.977718	-0.66487	-0.974194	NA	NA	NA
CIT167	CMS2	0.74278	0.610197	0.737552	0.785774	0.001	0.00132353	0.25722	0.389803	0.262448	0.214226	-0.818234	-0.493917	-0.671752	-0.920727	-0.238648	-0.635761	-0.36447	0.625588	-0.759736	-0.674838	0.00809208	-0.300576	-0.353386	1.5144	-1.44523	-0.52159	-0.511806	-0.53456	-1.3351	NA	NA	NA
CIT168	CMS2	0.727154	0.638964	0.673406	0.711159	0.001	0.00132353	0.272846	0.361036	0.326594	0.288841	-0.089567	-0.679619	-0.380295	0.294612	0.539352	-0.03581	1.68009	-0.452386	-0.124928	-0.277788	-0.259905	0.193032	-0.41853	-0.703198	-0.18377	-0.354651	0.355498	0.317987	0.459092	WT	WT	WT
CIT169	CMS4	0.716273	0.692349	0.689838	0.513663	0.001	0.00132353	0.283727	0.307651	0.310162	0.486337	1.25382	-0.740486	0.66699	0.736045	0.942912	0.692044	0.422363	-0.488458	1.01444	0.886978	-0.821639	-0.967397	0.526311	-0.318898	0.0192395	0.648602	0.585851	0.938167	0.457629	WT	WT	WT
CIT170	CMS2	0.777287	0.624477	0.780135	0.825922	0.001	0.00132353	0.222713	0.375523	0.219865	0.174078	-1.23777	-1.24177	-0.804133	-0.897753	-0.0265294	-0.259849	-0.905317	0.486153	-0.733765	-0.416267	-0.868826	-0.955738	-1.40453	-0.239224	-1.38186	-0.35	-0.197127	-0.92994	-0.819251	NA	NA	NA
CIT171	CMS4	0.732719	0.661493	0.703123	0.624406	0.001	0.00132353	0.267281	0.338507	0.296877	0.375594	0.1684	-0.563427	0.189705	0.127113	0.104729	0.2377	0.377381	-0.937448	0.363614	0.326914	-0.703087	-1.59025	1.03184	-0.179597	-0.627257	0.596171	0.847786	0.263108	0.0432023	M	WT	KRAS
CIT172	CMS4	0.728255	0.621356	0.740766	0.551311	0.001	0.00132353	0.271745	0.378644	0.259234	0.448689	0.705721	-0.349601	0.711185	0.770223	0.587498	0.659627	-0.508758	0.445856	0.52385	0.445787	0.714507	-0.44169	0.456947	-0.165005	0.454473	0.854112	0.679181	0.596715	0.320249	WT	WT	WT
CIT173	#N/A	0.664778	0.772424	0.669025	0.791498	0.154845	0.166515	0.335222	0.227576	0.330975	0.208502	-0.156168	-0.513933	-0.212847	-0.238852	-0.962662	-0.594005	-0.268466	0.604458	-0.261201	-0.244085	-1.03907	-0.952501	-0.720937	-0.198424	-0.193568	0.341171	-0.0947718	0.584655	-0.42674	M	WT	KRAS
CIT174	CMS2	0.770244	0.634304	0.734051	0.814273	0.001	0.00132353	0.229756	0.365696	0.265949	0.185727	-1.79118	-1.10482	-0.908946	-0.785204	-0.106258	0.115882	-0.654023	-0.418384	-0.973592	-0.963583	-0.268256	-0.677295	-0.647602	-1.13604	-1.50639	-0.394868	-1.04856	-1.03921	-0.984565	WT	WT	WT
CIT175	CMS4	0.719592	0.701627	0.758374	0.488896	0.001	0.00132353	0.280408	0.298373	0.241626	0.511104	1.1006	0.745707	1.15419	1.06781	0.952709	0.4033	-0.0866658	-0.58338	1.36538	1.27467	1.22295	-0.978597	1.71538	0.444003	0.675439	1.82859	1.46649	0.930179	1.30372	M	WT	KRAS
CIT176	CMS4	0.763035	0.639851	0.713124	0.621987	0.001	0.00132353	0.236965	0.360149	0.286876	0.378013	0.462855	0.631076	0.521572	0.531349	1.90043	1.16969	-0.367201	1.10108	0.382255	0.287483	1.29578	0.464059	0.126881	0.938546	0.401358	0.285374	0.374078	0.280224	-0.305684	M	WT	KRAS
CIT177	CMS4	0.675792	0.713749	0.662904	0.575579	0.001	0.00132353	0.324208	0.286251	0.337096	0.424421	1.09271	-0.164024	0.502925	1.18125	-0.111485	-0.386515	1.25468	-1.56087	0.652857	0.43807	-0.821617	-0.0439743	0.176465	-0.305773	0.483541	0.596354	0.61976	2.13208	1.1606	WT	NA	NA
CIT178	CMS3	0.755403	0.717487	0.690646	0.764689	0.00899101	0.010583	0.244597	0.282513	0.309354	0.235311	0.184488	0.497291	0.308223	0.743575	1.47851	1.46664	-0.397876	0.308662	0.279625	0.504205	0.263111	-1.06441	-1.19891	-0.203335	-0.314298	-0.279222	-0.726386	1.62508	0.0870413	WT	NA	NA
CIT179	CMS3	0.738918	0.762826	0.62954	0.859872	0.001	0.00132353	0.261082	0.237174	0.37046	0.140128	-1.17537	-0.230101	-1.35057	-1.4117	-0.286713	-0.319768	-0.7389	0.477357	-1.28954	-0.926981	-1.80129	-0.843284	-0.813122	-0.409461	-1.20817	-0.809341	-0.394966	-1.46468	-0.929556	M	NA	KRAS
CIT180	CMS2	0.801477	0.648856	0.742521	0.800825	0.001	0.00132353	0.198523	0.351144	0.257479	0.199175	-0.018211	-0.522694	-0.0162474	-0.114986	0.430842	-1.07983	0.677208	0.685024	-0.113673	-0.326295	-0.246638	0.461502	-1.03616	0.0575537	0.0595871	-0.260025	-0.617334	-0.303813	-0.267793	WT	WT	WT
CIT181	CMS2	0.79379	0.647592	0.783382	0.788118	0.001	0.00132353	0.20621	0.352408	0.216618	0.211882	-0.710663	-1.18933	-0.53431	-0.125862	0.435854	0.0137278	-0.479905	0.286067	-0.270211	-0.261827	-0.819761	0.626591	-0.285932	-0.527408	-0.668139	-0.872504	-0.79545	-0.565263	-0.522281	WT	NA	NA
CIT182	#N/A	0.781822	0.703678	0.6925	0.85697	0.270729	0.285363	0.218178	0.296322	0.3075	0.14303	-1.20045	-0.951771	-0.609743	-0.45274	-1.34205	-0.983676	0.0583829	0.042887	-0.622152	-0.925118	-0.995728	-1.57896	-0.639897	-0.48263	-0.606696	-0.711998	-0.764057	-0.838332	-0.66779	WT	NA	NA
CIT183	CMS2	0.812985	0.61504	0.76128	0.815769	0.001	0.00132353	0.187015	0.38496	0.23872	0.184231	-1.07871	-1.26476	-0.760981	-0.694292	-0.0481987	-0.451766	-0.278108	-0.110708	-0.511175	-0.592505	-0.903488	-0.26289	-1.0307	-0.817454	-0.21903	-0.448461	-1.11757	-0.660343	-0.95374	WT	NA	NA
CIT184	CMS4	0.678522	0.757424	0.713633	0.556899	0.001	0.00132353	0.321478	0.242576	0.286367	0.443101	1.07559	0.366337	1.04641	1.57883	1.59645	1.6435	-0.282481	-0.439233	1.46783	1.38293	1.44179	-0.924879	1.8345	-0.589369	1.31433	1.60869	-0.123258	2.41397	1.30406	M	NA	KRAS
CIT185	CMS4	0.753503	0.68812	0.784978	0.66231	0.001	0.00132353	0.246497	0.31188	0.215022	0.33769	0.797435	-0.210326	1.06641	1.11286	0.0467576	-0.106718	-0.256626	-0.117575	0.905512	0.652463	0.823457	-0.149714	-1.1791	1.2469	1.23131	1.55812	-0.654458	0.903491	0.543904	WT	NA	NA
CIT186	CMS2	0.843345	0.672681	0.790213	0.817841	0.001	0.00132353	0.156655	0.327319	0.209787	0.182159	-0.541627	-0.185312	-0.684623	-0.512321	0.224074	-0.23819	-0.688587	-0.265679	-0.170803	-0.210406	-0.0759421	0.21536	-1.10624	-0.19814	-0.362295	-1.26974	-1.07288	0.498478	0.212625	M	WT	KRAS
CIT187	CMS2	0.801137	0.628193	0.799464	0.717078	0.001	0.00132353	0.198863	0.371807	0.200536	0.282922	-0.470253	-0.927513	0.370727	0.312868	0.798188	0.549717	-0.717784	0.195564	0.606702	0.31797	0.182256	-0.0314472	-0.395214	0.906793	0.13886	0.677449	0.0327558	-0.04999	0.233161	WT	WT	WT
CIT188	CMS2	0.780273	0.57621	0.724993	0.776509	0.001	0.00132353	0.219727	0.42379	0.275007	0.223491	-0.860328	-0.826676	-0.699091	-0.445207	0.0662915	0.0603468	0.116993	-0.397393	-0.382228	-0.649821	0.511658	0.329517	-0.528343	-0.393594	-0.624165	-1.09486	-0.0571232	-0.407782	-0.398896	WT	WT	WT
CIT189	CMS2	0.772032	0.634349	0.651042	0.776652	0.001	0.00132353	0.227968	0.365651	0.348958	0.223348	-0.798421	-1.28884	-0.285235	0.0699102	0.248724	-0.0194727	1.22078	-0.792488	-0.322485	-0.437275	-0.576617	0.0505752	-0.437802	0.061971	-0.35888	-0.529708	-0.110671	-0.143946	0.629332	WT	NA	NA
CIT190	CMS3	0.688562	0.793431	0.605871	0.654025	0.001	0.00132353	0.311438	0.206569	0.394129	0.345975	0.595087	0.476352	0.552173	0.74305	0.964179	1.22172	-1.19691	0.0477546	0.657881	0.770297	0.118452	0.0699978	0.472827	-0.126852	0.341858	0.127953	-0.312003	0.494477	0.0803681	M	NA	KRAS
CIT191	CMS2	0.742602	0.622694	0.709723	0.770729	0.001	0.00132353	0.257398	0.377306	0.290277	0.229271	0.122983	-0.260611	-0.0487898	0.0611409	0.377556	0.0664733	0.879843	0.764639	-0.275548	-0.432446	0.673376	-0.0829606	-0.71249	0.543641	0.190435	-0.147229	-0.10873	0.449203	-0.40909	WT	WT	WT
CIT192	CMS2	0.795512	0.663048	0.756113	0.764547	0.001	0.00132353	0.204488	0.336952	0.243887	0.235453	-0.40456	-0.173231	-0.374263	-0.0783891	-0.266946	-0.516006	-0.0608437	0.512073	0.158215	-0.0470693	-0.996552	0.384233	-0.385677	-0.949263	-0.99357	-0.608258	-0.397042	-0.0487349	-0.563828	M	NA	KRAS
CIT193	CMS2	0.747823	0.61127	0.667022	0.741814	0.001	0.00132353	0.252177	0.38873	0.332978	0.258186	-0.69006	-0.774076	-0.0140555	-0.667645	0.057143	0.14997	0.674217	-0.446097	-0.349906	-0.805735	-0.668223	-0.328034	0.165399	-0.302402	-1.41278	-0.573788	-0.100249	-0.664706	-0.63884	WT	NA	NA
CIT194	CMS2	0.78253	0.641563	0.679397	0.796348	0.001	0.00132353	0.21747	0.358437	0.320603	0.203652	-0.429275	-0.852537	-0.00295786	0	-0.461713	-0.953972	0.985336	-0.471522	-0.000601751	-0.251824	-1.33167	-0.913242	-0.0689402	-1.03753	0.180018	-0.427167	-0.304825	-0.169466	-0.168609	WT	NA	NA
CIT195	CMS2	0.795339	0.675613	0.679604	0.862841	0.02997	0.0343101	0.204661	0.324387	0.320396	0.137159	-0.924554	0	-0.73556	-0.721342	0.599768	0.992618	0.049165	0.377831	-0.760144	-0.912674	0.2032	0.522453	-0.23269	-0.419177	-0.740909	-0.592404	-0.426726	-0.924224	-0.534805	M	NA	KRAS
CIT196	CMS2	0.794735	0.621456	0.720837	0.836039	0.001	0.00132353	0.205265	0.378544	0.279163	0.163961	-0.843649	-0.861568	-0.886178	-0.47094	0.644536	0.705148	0.0591142	0.332388	-0.667677	-0.894298	0.42028	0.320223	0.0145531	-0.746222	-0.691569	-0.554514	-0.400367	-0.715685	-0.500649	M	NA	KRAS
CIT197	CMS2	0.782039	0.664688	0.723168	0.797773	0.001	0.00132353	0.217961	0.335312	0.276832	0.202227	0.137425	-0.495431	-0.0484509	0.0809281	0.176814	0.368965	0.325978	0.462838	0	-0.229665	0.513698	-0.311711	-0.582436	0.425357	0.0072086	0.109373	-0.122228	1.03126	0.310704	WT	WT	WT
CIT198	#N/A	0.740021	0.692254	0.693805	0.831106	0.0809191	0.0894852	0.259979	0.307746	0.306195	0.168894	-0.334715	0.489606	-0.350366	-0.326211	-0.623801	-0.34742	0.469305	0.323218	-0.4477	-0.438532	0.647559	0.013067	-1.16318	-0.764808	0.201134	-0.403636	-0.743378	-0.45231	-0.684636	M	NA	KRAS
CIT199	CMS3	0.76247	0.684264	0.649583	0.820053	0.001	0.00132353	0.23753	0.315736	0.350417	0.179947	-0.0887702	0.182042	-0.573084	-0.310366	1.14629	1.13674	-0.0247763	0.856189	-0.82262	-0.43239	0.762731	0.218179	-0.552321	-1.12308	-0.429784	0.454809	-0.455036	-0.490726	-0.771157	M	NA	KRAS
CIT200	CMS2	0.810026	0.632208	0.680458	0.767448	0.001	0.00132353	0.189974	0.367792	0.319542	0.232552	-0.409572	-0.543493	-0.137088	0.00554142	-0.118942	0.271901	0.587047	-0.0202274	-0.25938	-0.39194	-0.675176	0.4575	-0.0811591	-0.64754	0.151278	0.0826788	-0.722333	0.245995	-0.0773088	WT	NA	NA
CIT201	CMS2	0.792753	0.681481	0.748842	0.682129	0.00799201	0.00946422	0.207247	0.318519	0.251158	0.317871	0.573455	-0.611086	0.386584	0.404984	-0.00939937	-0.122158	0.0877554	0.269604	0.494654	0.36377	0.0935055	-0.617088	-0.506046	-1.02907	0.164682	-0.12671	-0.182597	0.745056	-0.237285	WT	NA	NA
CIT202	CMS4	0.641117	0.743188	0.762929	0.610844	0.001	0.00132353	0.358883	0.256812	0.237071	0.389156	0.429782	0.000836335	0.616706	0.990885	-0.0645412	-0.180814	-0.0388976	-0.44899	0.756699	0.96774	0.58647	-0.704485	0.575784	-0.118701	0.753729	0.473611	-0.274651	0.984947	1.36262	M	NA	KRAS
CIT203	CMS3	0.689785	0.749688	0.599308	0.813867	0.001	0.00132353	0.310215	0.250312	0.400692	0.186133	0.180529	1.15492	0.0154467	-0.0602112	0.21919	0.558035	0.324476	0.194186	-0.44715	-0.337603	0.517214	-0.227006	-0.528188	0.101568	-0.170399	0.48788	-0.702812	-0.433388	-0.667693	M	WT	KRAS
CIT204	CMS2	0.744476	0.647379	0.780989	0.678262	0.001	0.00132353	0.255524	0.352621	0.219011	0.321738	-0.521821	-0.819468	-0.0151735	-0.141541	-0.0764669	0.310599	-0.76239	-0.197474	0.149393	0.230992	-0.307972	-0.074842	-0.116403	0.162428	0.0521205	0.0376637	-0.189455	0.365098	-0.0259056	WT	NA	NA
CIT205	#N/A	0.727338	0.703244	0.680752	0.783475	0.603397	0.619275	0.272662	0.296756	0.319248	0.216525	-0.338264	0.147387	-0.276056	-0.39105	-0.208793	0.411376	-0.0132401	0.319769	-0.309037	-0.429833	-0.02143	0.611951	-0.992736	-0.223449	-0.131418	0.0349965	-0.297256	-0.18701	-0.615691	M	NA	KRAS
CIT206	CMS4	0.70299	0.719589	0.75602	0.627251	0.001	0.00132353	0.29701	0.280411	0.24398	0.372749	0.857663	-0.229653	0.67223	0.735124	0.438485	0.518708	-0.453315	-0.037868	0.500187	0.658574	0.619044	0.0870098	0.428822	0.217812	0.484909	0.133403	0.153578	0.914753	0.622236	WT	NA	NA
CIT207	CMS3	0.752666	0.721214	0.641677	0.795008	0.001	0.00132353	0.247334	0.278786	0.358323	0.204992	0.0463072	-0.598425	-0.395525	0.368967	-0.746978	-1.28311	1.708	-1.18316	-0.10573	-0.321355	-0.580703	0.439352	-0.218743	0.192446	0.561651	0.435792	0.132302	0.318891	0.172479	WT	NA	NA
CIT208	CMS2	0.786601	0.640146	0.772924	0.6444	0.001	0.00132353	0.213399	0.359854	0.227076	0.3556	0.75428	-0.466171	0.557182	0.643876	0.318884	0	0.147422	0.0449453	0.754563	0.467562	0.922812	0.680867	1.12296	0.182261	0.732723	0.851075	-0.28522	0.930726	0.639397	WT	NA	NA
CIT209	CMS4	0.751289	0.690637	0.674363	0.598806	0.001	0.00132353	0.248711	0.309363	0.325637	0.401194	0.655017	0.0796146	0.616166	0.800759	0.518587	-0.114608	0.636442	-0.213072	0.769384	0.536623	0.40301	0.479642	0.54957	-0.213343	1.03393	0.795714	0.0222432	1.07228	0.413859	WT	NA	NA
CIT210	CMS3	0.790821	0.659638	0.635899	0.74531	0.001	0.00132353	0.209179	0.340362	0.364101	0.25469	-0.0817125	0.657388	0.239728	0.104348	0.516971	0.64215	0.557137	-0.4587	-0.143603	-0.24216	0.509915	0.545815	0.674994	0.110374	-0.0186861	0.0209851	-0.16451	0.294596	-0.203154	M	NA	KRAS
CIT211	CMS2	0.809506	0.640668	0.749389	0.807502	0.001	0.00132353	0.190494	0.359332	0.250611	0.192498	-0.101637	-0.973636	-0.147825	0.198719	0.174416	-0.491113	-0.247726	0.16775	-0.0505581	-0.25915	-0.123413	0.413325	0.0887076	-0.640242	0	-0.0386634	0.179112	-0.0542988	0.468717	WT	WT	WT
CIT212	CMS1	0.576255	0.814603	0.631052	0.73053	0.001	0.00132353	0.423745	0.185397	0.368948	0.26947	0.67668	0.571861	0.605643	0.746318	-0.261414	0.0549939	-0.00715572	0.000911701	-0.19639	0.209565	-0.11434	-0.0308842	0.661543	-1.05913	0.77523	0.587143	-0.535262	0.253352	0.158353	WT	NA	NA
CIT213	CMS2	0.78684	0.61505	0.711419	0.79396	0.001	0.00132353	0.21316	0.38495	0.288581	0.20604	-0.375495	-0.391681	-0.0644072	-0.257404	-0.503313	0.0361761	1.07674	0.0263497	-0.749306	-0.852543	0.881717	0.886581	-0.33294	-0.454441	-0.258827	-0.605587	-0.377302	-0.377591	-0.571233	WT	NA	NA
CIT214	CMS4	0.752894	0.686121	0.785139	0.633867	0.001	0.00132353	0.247106	0.313879	0.214861	0.366133	0.663291	-1.30709	0.453217	0.381863	0.429944	0.0475988	0.0174633	0.683596	1.00211	0.817436	0.188688	-0.148877	0.578373	1.10366	0.609035	1.00516	0.656937	1.79732	0.800873	WT	NA	NA
CIT215	CMS1	0.564456	0.792851	0.764709	0.632477	0.001	0.00132353	0.435544	0.207149	0.235291	0.367523	1.91195	-0.0280317	0.895987	0.820568	-0.263894	-0.643961	-0.0103771	-0.212303	0.946847	1.53359	-0.304657	-0.838914	-0.309479	0.465248	0.213113	-0.166141	-0.172566	1.79642	0.938234	WT	NA	NA
CIT216	#N/A	0.658107	0.706727	0.724245	0.773309	0.62038	0.63559	0.341893	0.293273	0.275755	0.226691	-0.978259	0.978295	-0.619275	-1.04318	-0.353197	-0.873074	-0.487905	-0.899234	-1.03096	-0.546481	-0.0095765	-0.0727305	0.795164	-0.0985542	-1.52682	-1.17627	-0.258942	-1.06338	-0.622483	M	WT	KRAS
CIT217	#N/A	0.742344	0.667685	0.707573	0.694144	0.582418	0.598795	0.257656	0.332315	0.292427	0.305856	-0.179594	-0.383918	-0.152031	-0.599844	-0.472495	-1.16566	0.226186	-0.189146	-0.0760459	-0.0618718	-0.482385	-0.611968	0.554672	0.335599	-0.478583	0.0350536	0.560132	-0.837333	-0.357032	M	WT	KRAS
CIT218	CMS2	0.703482	0.632852	0.660243	0.743341	0.001	0.00132353	0.296518	0.367148	0.339757	0.256659	-0.629364	-0.521465	-0.395362	-0.460697	-0.412691	-0.62323	0.688565	-0.519466	-0.473227	-0.697411	-0.000232078	-0.386672	-0.0971262	1.53246	-0.566521	-0.344261	0.209565	-0.666099	-0.53975	WT	WT	WT
CIT219	#N/A	0.719625	0.658583	0.719339	0.694657	0.457542	0.476268	0.280375	0.341417	0.280661	0.305343	-0.416167	-0.101576	-0.402268	-0.807888	-0.885857	-0.853901	-0.451714	-0.153969	0.0803416	0.0204613	-0.354567	0.129671	0.590022	0.597401	-1.08031	0.321746	0.310043	-0.622616	-0.550251	M	WT	KRAS
CIT220	CMS4	0.656512	0.67109	0.716745	0.551242	0.001	0.00132353	0.343488	0.32891	0.283255	0.448758	0.162079	-0.13723	0.728252	0.282933	-0.312134	0.265403	-0.319225	-0.140458	0.541103	0.643288	0.517333	0.419041	1.05057	1.5598	-0.0560078	-0.102912	1.4411	0.424655	0.115866	WT	WT	WT
CIT221	CMS2	0.723356	0.633091	0.651827	0.692941	0.00599401	0.00722988	0.276644	0.366909	0.348173	0.307059	-0.949163	-0.184565	-0.260736	-0.637513	-0.588835	0.0788345	0.562775	-1.40903	-0.427226	-0.787945	-0.564497	1.48777	1.31465	0.421144	-0.932299	-0.483781	0.231573	-0.339	-0.657562	M	WT	KRAS
CIT222	CMS3	0.720409	0.684463	0.572955	0.785839	0.001	0.00132353	0.279591	0.315537	0.427045	0.214161	-0.844654	0.61631	-0.893772	-0.927044	0.231863	0.647509	0.388405	-1.37123	-1.00309	-0.992472	0.708412	0.176014	-0.708226	-0.128675	-1.3036	-1.08155	-0.0196128	-0.515446	-0.494253	M	WT	KRAS
CIT223	CMS4	0.679882	0.640036	0.75473	0.559554	0.001	0.00132353	0.320118	0.359964	0.24527	0.440446	-0.370717	-0.346613	0.379223	-0.121618	0	-0.139212	-0.488498	-1.1538	0.63259	0.481921	-0.00997935	-0.267131	-0.306302	0.95497	0.403175	0.799185	0.683977	0.514397	0.592118	WT	WT	WT
CIT224	CMS1	0.602222	0.797645	0.777132	0.760524	0.001	0.00132353	0.397778	0.202355	0.222868	0.239476	-0.425408	1.11344	-0.402841	-1.47137	-0.935573	-1.86003	-1.50928	0.0765025	-0.118005	0.312478	-1.89754	-1.83231	-0.35597	-0.00900037	-0.831262	-0.572347	-0.383898	-0.445103	-0.348079	WT	WT	WT
CIT225	CMS4	0.660415	0.74619	0.743002	0.42671	0.001	0.00132353	0.339585	0.25381	0.256998	0.57329	1.97474	0.921474	1.88144	1.48596	0.605305	0.479608	-0.913724	-1.39439	2.1387	2.35019	0.844116	-1.67451	1.75156	3.15245	1.40819	1.07519	1.50223	1.4808	1.61414	M	WT	KRAS
CIT226	CMS2	0.714299	0.630643	0.67203	0.718021	0.003996	0.00489051	0.285701	0.369357	0.32797	0.281979	-0.499411	-0.325562	-0.0642258	-0.745951	-0.0732754	-0.372843	0.235433	-0.199768	-0.490211	-0.586141	0.142741	0.471113	-0.0533654	0.026106	-0.354595	-0.997759	-0.367484	-0.508954	-0.707697	WT	WT	WT
CIT227	CMS3	0.676712	0.747052	0.59406	0.799149	0.001	0.00132353	0.323288	0.252948	0.40594	0.200851	-1.28848	1.10511	-1.36776	-1.81223	-0.983795	-0.647576	-0.151064	-0.449394	-1.53809	-1.15327	-1.28637	0.0254526	-0.0155957	0.379312	-1.87866	-1.28075	-0.647837	-1.42753	-0.937897	M	WT	KRAS
CIT228	CMS4	0.616229	0.812414	0.746838	0.572767	0.001	0.00132353	0.383771	0.187586	0.253162	0.427233	2.65568	1.00265	1.0593	0.853508	0.0110622	-0.246616	-0.677881	-0.4693	1.39112	2.07536	-0.692779	-2.16345	2.58876	-0.0523922	1.60523	0.881161	2.23455	0.775816	1.39323	WT	M	BRAF
CIT229	#N/A	0.735429	0.648566	0.692388	0.71159	0.2997	0.314766	0.264571	0.351434	0.307612	0.28841	0.646055	-0.512087	-0.591279	-0.997958	0.295354	0.355578	0.0648659	-0.0172574	-0.365118	-0.471682	0.201965	0.344811	-0.157619	1.31674	-0.933795	-0.533564	0.480475	-0.601384	-0.7803	WT	WT	WT
CIT230	CMS4	0.639987	0.736489	0.699911	0.436933	0.001	0.00132353	0.360013	0.263511	0.300089	0.563067	1.4717	0.371424	1.13745	1.11793	0.958858	1.34947	-0.524503	-1.52799	1.63526	1.89028	0.194713	-2.32265	2.95983	0.225308	1.22009	0.882892	1.70985	0.810553	1.12006	M	WT	KRAS
CIT231	CMS4	0.695549	0.746267	0.717201	0.582784	0.001	0.00132353	0.304451	0.253733	0.282799	0.417216	0.416339	0.138486	0.805282	0.403078	0.593642	1.06079	-0.596415	0.229807	0.801315	0.661045	0.457842	-0.0915145	2.23481	0.105459	0.861761	0.941664	0.00870969	0.222787	0.697534	WT	WT	WT
CIT232	#N/A	0.759017	0.649741	0.676946	0.752227	0.200799	0.213966	0.240983	0.350259	0.323054	0.247773	-0.798574	-0.260968	-0.486265	-0.797661	0.330308	0.921818	-0.476559	-0.313177	-0.523423	-0.60671	-0.544674	0.277581	0.410976	-0.810381	-0.442649	-0.201081	0.137161	-0.63056	-0.717483	M	WT	KRAS
CIT233	#N/A	0.706576	0.729567	0.757531	0.817945	0.492507	0.50904	0.293424	0.270433	0.242469	0.182055	-0.965438	-0.784587	-0.88245	-0.630399	-0.666468	-0.121581	-0.995179	0.529321	-0.361588	-0.308741	-0.261736	-0.871923	-1.01613	0.30232	-0.611452	0.173402	-0.542009	-0.296253	0.623052	WT	WT	WT
CIT234	CMS2	0.765287	0.610197	0.776335	0.709693	0.001	0.00132353	0.234713	0.389803	0.223665	0.290307	-1.26618	-1.07487	-0.568403	-0.723717	-0.116567	-0.903841	-0.450024	-0.472552	-0.256743	-0.376648	-0.704979	0.0774532	0.191975	-1.09118	-1.64335	-0.0495347	-0.0946435	-1.01773	-0.529222	WT	WT	WT
CIT235	CMS3	0.725794	0.7046	0.633745	0.809508	0.001	0.00132353	0.274206	0.2954	0.366255	0.190492	-0.445511	0.534005	-0.541977	-0.523923	0.204149	0.132023	0.456295	0.287173	-0.423118	-0.376488	-0.0451414	-2.27119	-0.0854407	-1.27919	-0.849493	0.136041	-0.340826	-0.614572	-0.632663	M	WT	KRAS
CIT236	CMS1	0.623521	0.702935	0.645256	0.651852	0.001	0.00132353	0.376479	0.297065	0.354744	0.348148	-0.334169	-0.0485899	0.342309	-0.262714	-0.200351	0.324332	0.261511	-0.370293	-0.237592	-0.222586	0.352404	-0.0464851	0.510092	0.694843	-0.270941	0.209026	0.170774	-0.0310628	-0.358586	M	WT	KRAS
CIT237	CMS2	0.731679	0.656409	0.726681	0.741863	0.037962	0.0430384	0.268321	0.343591	0.273319	0.258137	-1.13914	0.412701	-0.775507	-0.800855	-0.173331	-0.948247	0.819716	-0.720238	-0.636744	-0.487878	0.285075	0.635096	-0.00233912	-0.316764	-1.02387	-0.248786	0.472025	-1.06202	-0.73445	M	WT	KRAS
CIT238	CMS2	0.721139	0.613806	0.748965	0.707103	0.001	0.00132353	0.278861	0.386194	0.251035	0.292897	-1.06483	-0.797649	-0.472233	-1.01809	-0.0165641	-0.329742	-1.12908	0.18744	-0.28124	-0.172161	0.329135	0.256635	-0.126938	0.392503	-1.14675	-0.198584	0.553931	-0.650939	-0.732724	WT	WT	WT
CIT239	CMS3	0.64497	0.708409	0.642284	0.793933	0.017982	0.0209135	0.35503	0.291591	0.357716	0.206067	-0.547102	0.1257	-0.444145	-1.13396	-0.56185	0.420886	0.0338809	0.226624	-0.894898	-1.02134	-0.159569	-0.202577	-0.342654	-0.120958	-0.332866	-0.00665632	-0.540083	-0.590983	-0.789934	M	WT	KRAS
CIT240	CMS1	0.590102	0.794367	0.745792	0.803529	0.001	0.00132353	0.409898	0.205633	0.254208	0.196471	-0.851724	1.92615	-0.250492	-0.915424	-0.894725	-0.231878	-1.43867	0.81494	-0.781137	-0.16287	0.466017	-0.49423	-0.44227	-0.0681119	-0.791687	-0.277686	-0.445452	-0.902887	-0.742322	M	WT	KRAS
CIT241	CMS3	0.610608	0.762253	0.582914	0.785539	0.001	0.00132353	0.389392	0.237747	0.417086	0.214461	-0.360895	0.24514	-0.340074	-0.750389	-1.02371	-0.363618	0.171653	0.188799	-0.699676	-0.706663	-0.0695621	0.518285	-0.277454	-0.387588	-0.724443	-0.101286	0.316888	-0.623882	-0.719106	WT	M	BRAF
CIT242	CMS2	0.754533	0.607252	0.703206	0.788752	0.001	0.00132353	0.245467	0.392748	0.296794	0.211248	-0.318986	-0.0722415	-0.830151	-0.953244	-0.316463	-1.16569	-0.0939019	0.618915	-0.578785	-0.655307	-0.343493	0.556301	-0.216739	-0.390078	-0.288748	-0.437536	-0.178629	-0.883125	-0.368301	M	WT	KRAS
CIT243	CMS2	0.74385	0.651866	0.700036	0.765856	0.00599401	0.00722988	0.25615	0.348134	0.299964	0.234144	-0.570416	-0.518126	-0.789109	-0.829742	0.0169842	-0.718551	0.211893	0.0176128	-0.510455	-0.578735	-0.0877211	0.746132	0.213513	0.885568	-1.19798	-0.757021	-0.214774	-0.76875	-0.656805	WT	WT	WT
CIT244	CMS2	0.758183	0.653637	0.711978	0.745894	0.003996	0.00489051	0.241817	0.346363	0.288022	0.254106	-0.303359	-0.13285	0.229305	0.126137	-0.500255	-1.00216	-0.361603	0.0249373	0.0204154	-0.25888	0.481312	1.07694	-0.127984	-0.787652	-0.166189	-0.0186715	-0.50317	-0.390487	-0.598257	WT	WT	WT
CIT245	CMS4	0.718002	0.670876	0.743475	0.515253	0.001	0.00132353	0.281998	0.329124	0.256525	0.484747	0.400973	0.315519	1.4912	1.00257	0.596985	0.562408	0.787162	-1.21347	0.998226	0.944638	-0.0853916	0.571881	3.55246	0.886812	0.967679	0.521934	1.02131	0.769452	1.05085	WT	WT	WT
CIT246	CMS2	0.74206	0.621261	0.722171	0.798234	0.001	0.00132353	0.25794	0.378739	0.277829	0.201766	-0.296756	-0.227329	-0.272816	-0.36716	0.0952656	-0.402816	0.756634	0.584576	-0.453423	-0.474724	0.677409	0.863961	-1.03001	0.896617	-0.297895	-0.186808	-0.43901	-0.675775	-0.300138	WT	WT	WT
CIT247	CMS2	0.733743	0.637831	0.742061	0.735585	0.001	0.00132353	0.266257	0.362169	0.257939	0.264415	-0.171264	0.0601403	-0.274488	-0.460466	-0.0925584	-0.0748121	0.146427	0.160982	-0.0431717	-0.0767636	-0.0408983	0.582911	0.0581715	-0.296	0.305097	0.511178	0.969206	-0.178299	0.431382	WT	WT	WT
CIT248	CMS4	0.806209	0.6985	0.785077	0.656534	0.001	0.00132353	0.193791	0.3015	0.214923	0.343466	-0.127072	-0.199862	0.308552	0.450001	0.651036	0.460878	0.0116568	0.12312	1.1504	0.846478	-0.130086	0.225335	-0.466887	0.592397	0.544048	1.04879	0.965736	0.382421	1.68012	WT	WT	WT
CIT249	#N/A	0.735368	0.671483	0.806387	0.746796	0.218781	0.231441	0.264632	0.328517	0.193613	0.253204	-0.444574	-0.528925	-0.199938	-0.0371343	-0.127174	-0.356816	-0.0510005	0.135256	0.221934	-0.00463156	0	0.143232	-0.100152	-0.134218	-0.237331	-0.547965	0.536904	-0.258516	0.357494	WT	WT	WT
CIT250	CMS4	0.714943	0.647438	0.634875	0.599678	0.001	0.00132353	0.285057	0.352562	0.365125	0.400322	0.317	-0.0534585	0.453609	0.68716	0.895542	0.305803	1.17513	-0.533181	0.207333	0.0850486	0.496783	1.03867	0.458144	0.983082	0.731227	0.701722	0.713121	0.103928	0.267219	M	WT	KRAS
CIT251	CMS2	0.770571	0.67557	0.783465	0.699476	0.00799201	0.00946422	0.229429	0.32443	0.216535	0.300524	0.167578	-0.186991	0.55968	0.201276	0.262109	-0.211884	-0.238845	0.677261	0.341139	0.247224	0.830436	0.824383	0.142939	1.38404	0.442087	0.581191	0.060326	0.254834	0.343611	WT	WT	WT
CIT252	CMS4	0.708131	0.686095	0.776917	0.581007	0.001	0.00132353	0.291869	0.313905	0.223083	0.418993	0.055504	-0.0104218	0.95837	1.18419	0.715933	0.452147	0.288631	-0.535243	0.971273	1.08535	1.16298	0.277045	1.16091	-0.188508	1.23672	0.756094	-0.0725857	0.8044	1.79218	WT	WT	WT
CIT253	CMS1	0.645894	0.803002	0.774493	0.717789	0.001	0.00132353	0.354106	0.196998	0.225507	0.282211	0.90595	0.620456	-0.0216309	-0.0040495	-0.108189	-0.0703977	-1.32805	0.311403	0.0264455	1.13942	-0.106305	-0.368236	2.34458	-0.110457	-0.00355015	-0.297239	-0.859314	0.140644	1.28995	WT	M	BRAF
CIT254	CMS4	0.768784	0.638806	0.793446	0.587667	0.001	0.00132353	0.231216	0.361194	0.206554	0.412333	0.220648	-0.824631	0.147872	0.347546	1.47752	0.419581	-0.977895	-0.123828	1.01062	0.904281	0.0277136	0.409901	0.296253	1.09055	-0.166058	-0.00336724	0.414599	0.21482	0.418043	WT	WT	WT
CIT255	CMS2	0.828701	0.623011	0.745958	0.710609	0.001	0.00132353	0.171299	0.376989	0.254042	0.289391	-0.404303	-0.837684	-0.313919	-0.0710963	0.643725	-0.00811191	-0.46612	-0.635907	0.355351	0.105895	-0.504227	0.486762	0.077766	0.621485	-0.420215	-0.0357056	0.454579	0.323782	-0.208949	WT	WT	WT
CIT256	CMS3	0.724335	0.699561	0.664834	0.847085	0.017982	0.0209135	0.275665	0.300439	0.335166	0.152915	-0.388274	0.731773	-0.927263	-1.04269	-0.257208	-0.338029	0.434872	0.647521	-0.673589	-0.552527	-0.314404	-0.817924	-0.719608	-0.786741	-0.0247362	-0.320861	-0.0625237	-0.966756	-0.525845	M	WT	KRAS
CIT257	#N/A	0.728937	0.759082	0.765893	0.693578	0.187812	0.200493	0.271063	0.240918	0.234107	0.306422	0.493218	0.663361	0.245246	0.65971	2.4872	1.08787	-1.49621	1.55994	1.49151	1.88322	0.810495	-0.906634	3.12242	0.519399	1.45149	0.448315	6.11994	0.189815	0.654086	M	WT	KRAS
CIT258	CMS1	0.59189	0.78228	0.685076	0.805866	0.001	0.00132353	0.40811	0.21772	0.314924	0.194134	0.391287	0.543212	-0.694481	-0.93076	-0.525104	-1.14739	0.0212551	0.341814	-0.672671	-0.200222	-1.20147	-0.917116	-0.492057	-0.169323	-0.112351	-0.55204	-0.27407	-0.857247	-0.135887	WT	M	BRAF
CIT259	#N/A	0.684368	0.703036	0.726697	0.707702	0.470529	0.488916	0.315632	0.296964	0.273303	0.292298	0.125746	0.433462	0.152113	0.0371961	-0.177701	0.235426	0.0621491	0.693128	0.267637	0.0221239	1.0813	0.69975	0.09212	1.33074	0.351499	0.566033	-0.064179	-0.117861	0.332566	M	WT	KRAS
CIT260	CMS2	0.756233	0.592939	0.758595	0.742612	0.001	0.00132353	0.243767	0.407061	0.241405	0.257388	-0.699415	-0.807012	-0.723608	-0.730732	0.00148196	-0.527104	0.183189	0.100819	-0.573967	-0.314835	-0.443829	-0.282552	-0.665421	1.55751	-0.927301	-0.535651	0.00742424	-0.786174	-0.425546	WT	WT	WT
CIT261	CMS2	0.741671	0.652057	0.737311	0.682733	0.018981	0.0219879	0.258329	0.347943	0.262689	0.317267	0.096012	0.472126	-0.228993	-0.440373	0.176873	-0.1618	-0.366682	0.183465	0.0241299	0.168201	0.494199	-0.931292	0.205569	-0.34067	-0.257327	0.462952	0.317484	-0.458129	-0.00670492	M	WT	KRAS
CIT262	CMS3	0.719289	0.746258	0.575055	0.877493	0.001	0.00132353	0.280711	0.253742	0.424945	0.122507	-0.572599	0.513782	-1.28029	-1.33187	-0.538798	-0.0934236	-0.864387	0.396973	-1.30638	-0.936435	-0.62394	-1.07847	-1.37187	-0.297373	-0.671245	-0.842336	-1.1574	-1.41139	-0.862563	M	WT	KRAS
CIT263	CMS2	0.822494	0.628291	0.709111	0.774752	0.001	0.00132353	0.177506	0.371709	0.290889	0.225248	-0.425636	0.114966	-0.39782	0.0414679	0.712625	-0.0748946	0.139429	-0.00644372	-0.128531	-0.0569276	-0.359839	-0.0942727	-0.453105	-0.564272	-0.129587	0.146976	-0.567958	-0.293989	-0.124491	M	WT	KRAS
CIT264	CMS1	0.574791	0.799087	0.678659	0.726948	0.001	0.00132353	0.425209	0.200913	0.321341	0.273052	0.7812	0.382033	0.789352	0.582253	-0.517047	-0.93734	1.26694	0.0828813	0.208554	0.471808	-1.12433	-0.664762	0.281984	-0.842288	0.679281	-0.256993	-0.0218043	0.691908	0.872122	WT	M	BRAF
CIT265	CMS1	0.630982	0.805572	0.6414	0.839681	0.001	0.00132353	0.369018	0.194428	0.3586	0.160319	0.0986595	0.462083	-0.223108	-0.43072	-0.330594	-0.492067	-0.171518	1.60134	-0.735647	-0.743284	-0.161045	0.394538	-1.16223	-0.774243	0.172235	-0.635711	-0.824512	-0.41765	-0.299993	WT	M	BRAF
CIT266	CMS1	0.651418	0.755273	0.679472	0.771797	0.001	0.00132353	0.348582	0.244727	0.320528	0.228203	0.272297	-0.951345	0.205906	-0.214339	-0.339567	-0.637282	0.0227396	0.514023	-0.371929	-0.355906	-0.733253	-0.0654211	-0.358997	-0.317234	0.328133	-0.0327615	-0.158041	0.120324	-0.543482	WT	WT	WT
CIT267	CMS1	0.606525	0.829669	0.622442	0.722634	0.001	0.00132353	0.393475	0.170331	0.377558	0.277366	0.741993	0.599806	0.68778	0.900959	-1.35637	-0.942936	1.13685	-0.218966	0.308645	0.467208	-0.597404	0.175228	-0.756073	-0.76228	1.76141	0.706671	1.62373	0.608836	1.06276	WT	M	BRAF
CIT268	CMS1	0.563805	0.822483	0.706449	0.663496	0.001	0.00132353	0.436195	0.177517	0.293551	0.336504	0.885194	0.308387	0.666661	0.798628	-0.633743	-0.461126	0.0090059	-0.792417	0.222749	0.722479	0.0876335	-0.0683222	-0.343812	-0.0217501	0.210406	-0.404002	-1.19168	0.776888	1.44138	NA	NA	NA
CIT269	#N/A	0.707757	0.72574	0.74229	0.751169	0.798202	0.812084	0.292243	0.27426	0.25771	0.248831	0.340115	0.714034	0.100257	0.0271665	-0.912223	-0.860481	0.0893204	0.601537	0.25989	-0.00571576	0.865585	0.134209	0.505257	1.28171	0.339028	0.573322	0.522194	0.0563176	-0.109531	WT	WT	WT
CIT270	CMS3	0.643999	0.785982	0.587277	0.754363	0.001	0.00132353	0.356001	0.214018	0.412723	0.245637	0.390581	0.529094	0.453921	0.0605849	-0.510069	0.0518017	-0.26603	-0.472456	-0.0556525	-0.0286391	-0.309596	-0.599233	0.014074	-0.437426	0.0110894	0.103996	0.4222	-0.0187363	-0.484193	M	WT	KRAS
CIT271	CMS3	0.709339	0.744297	0.591352	0.816687	0.001	0.00132353	0.290661	0.255703	0.408648	0.183313	-0.922867	-0.356343	-0.970724	-1.227	-0.773881	-0.524231	0.164424	0.0685599	-0.786076	-0.756284	-0.701997	-0.489815	0.171966	-0.4319	-1.15724	-0.5616	0.972251	-1.36184	-0.391835	M	WT	KRAS
CIT272	CMS3	0.649958	0.751777	0.637737	0.851347	0.001	0.00132353	0.350042	0.248223	0.362263	0.148653	-0.623001	0.590006	-0.79967	-0.971456	-0.588368	0.370461	0.506495	-0.52073	-0.815826	-0.886834	-0.209339	-0.0691987	-0.454222	-0.486891	-1.06324	-0.385413	0.291777	-0.779157	-0.609245	WT	M	BRAF
CIT273	CMS1	0.644203	0.793355	0.669316	0.776583	0.001	0.00132353	0.355797	0.206645	0.330684	0.223417	0.0569054	0.660718	0.607921	0.692458	-0.371482	0.194944	0.050335	0.692012	0.295468	0.386778	0.162547	-1.1211	0.121926	-0.0123486	0.842791	0.374179	0.208315	1.28462	1.08911	M	WT	KRAS
CIT274	CMS2	0.740962	0.589318	0.696984	0.728793	0.001	0.00132353	0.259038	0.410682	0.303016	0.271207	-0.549344	-0.0338794	0.171132	0.0723164	0.572597	0.246544	-0.168	0.920518	-0.173881	-0.173614	0.142036	0.57171	-0.789	1.01306	-0.236241	0.217505	-0.175395	0.00142079	-0.458463	WT	WT	WT
CIT275	CMS4	0.708733	0.683632	0.767498	0.511395	0.001	0.00132353	0.291267	0.316368	0.232502	0.488605	0.849106	-0.15633	0.955399	0.978529	1.28343	0.780156	-0.00313725	-0.531512	1.50849	1.55261	-0.421235	-0.241716	2.3543	0.539206	1.07493	1.01117	1.31546	0.828861	1.36861	WT	WT	WT
CIT276	CMS4	0.695955	0.705989	0.768706	0.60318	0.001	0.00132353	0.304045	0.294011	0.231294	0.39682	0.256702	-0.323786	0.345814	0.756156	0.0325565	-0.401521	-0.250242	-0.894493	0.971526	1.0098	0.150776	-1.13881	0.904818	0.47573	-0.133132	0.578911	0.204152	0.785309	0.146456	M	WT	KRAS
CIT277	#N/A	0.734302	0.66186	0.753897	0.743523	0.0729271	0.0811071	0.265698	0.33814	0.246103	0.256477	-0.115925	-0.639453	-0.208343	-0.345294	-0.607073	-0.70093	0.122825	0.767977	-0.0212472	0.106721	-0.515042	-1.28061	-0.0916061	0.136385	0.160006	-0.25374	-0.541081	0.392625	0.640198	WT	WT	WT
CIT278	CMS4	0.745256	0.713391	0.692674	0.479921	0.001	0.00132353	0.254744	0.286609	0.307326	0.520079	1.33662	-0.667714	1.59404	1.92348	2.00351	1.01777	-0.179343	-0.804698	1.76186	1.65518	0.689823	0.460567	1.74311	-0.514383	1.54232	0.364733	0.952131	1.92824	1.66435	WT	WT	WT
CIT279	CMS4	0.72735	0.720204	0.792129	0.640281	0.001	0.00132353	0.27265	0.279796	0.207871	0.359719	0.348048	0.26663	0.791855	0.703695	0.404354	0.6229	-1.04623	0.671034	1.081	0.924989	1.13742	0.506509	1.31837	0.787548	1.48636	1.03137	1.24071	0.772009	0.689894	M	WT	KRAS
CIT280	#N/A	0.753784	0.662481	0.789255	0.740012	0.047952	0.0541543	0.246216	0.337519	0.210745	0.259988	0.108264	-0.717134	0.0568401	-0.164074	-0.0847402	-0.668719	-0.136463	0.230537	0.0258595	0.0108855	-0.307171	0.893836	-0.479372	0.328323	-0.0822102	-0.121369	0.203923	-0.165233	-0.0615706	WT	WT	WT
CIT281	#N/A	0.745847	0.690073	0.751295	0.794075	0.0899101	0.0986818	0.254153	0.309927	0.248705	0.205925	-0.328576	-0.492017	-0.196644	-0.51916	-0.180951	0.210054	-0.273958	0.609585	-0.0425684	-0.210097	0.141839	0.349058	-0.0516791	-0.123042	0.252212	-0.123729	0.242365	0.415559	-0.659467	WT	WT	WT
CIT282	CMS4	0.722686	0.659777	0.783108	0.61891	0.001	0.00132353	0.277314	0.340223	0.216892	0.38109	0.142562	-0.447216	0.661958	0.559457	0.586355	0.0642094	-0.0760766	0.641031	0.587878	0.747677	0.723851	0.837898	0.975565	0.243923	0.73636	1.48314	-0.146204	0.538403	0.217036	WT	WT	WT
CIT283	#N/A	0.758482	0.745366	0.764297	0.741583	0.999001	1	0.241518	0.254634	0.235703	0.258417	0.266239	-0.967544	-0.152001	-0.138443	0.911581	0.891454	-0.638742	0.710404	0.639669	0.435414	-0.756044	0.360471	1.06624	-0.724128	0.0956407	-0.0845108	-0.00840707	0.390161	0.291396	WT	WT	WT
CIT284	CMS4	0.607076	0.771279	0.699548	0.551252	0.001	0.00132353	0.392924	0.228721	0.300452	0.448748	2.00559	0.117314	0.89649	1.47637	1.16607	1.19616	-0.013752	-0.60129	0.514302	1.3689	0.260015	0.849019	0.859842	-0.35936	0.600782	1.53675	0.51594	0.660612	0.924504	WT	WT	WT
CIT285	CMS1	0.620422	0.752168	0.74231	0.765988	0.001	0.00132353	0.379578	0.247832	0.25769	0.234012	-0.207244	0.389275	-0.20029	-0.318483	-0.708465	-0.658008	0.527052	0.299004	-0.126952	-0.334777	-0.510462	-0.103742	0.0714133	-1.06901	-0.540906	-0.459832	0.136661	-0.611016	-0.36146	WT	WT	WT
CIT286	CMS4	0.712383	0.700093	0.668026	0.648021	0.001	0.00132353	0.287617	0.299907	0.331974	0.351979	0.531945	0.280928	0.597558	0.900616	2.07581	1.44801	0.361073	0.382778	0.55831	0.33653	2.20027	0.64184	0.624736	-0.62716	1.10785	0.246077	0.442385	0.691758	0.822124	M	WT	KRAS
CIT287	CMS2	0.759911	0.624733	0.739684	0.712767	0.001	0.00132353	0.240089	0.375267	0.260316	0.287233	0.179763	0.0647524	-0.030557	0.171873	0.677291	-0.352793	0.476578	-0.454438	0.347198	0.180475	0.853215	-0.50192	-0.241151	0.0768456	0.737421	-0.0589033	-0.282577	0.49104	-0.164169	M	WT	KRAS
CIT288	CMS4	0.677235	0.677348	0.720159	0.634924	0.00699301	0.00836587	0.322765	0.322652	0.279841	0.365076	-0.636464	-1.17467	-0.0837568	-0.142878	-0.476894	-0.563244	0.402205	-1.13636	0.216676	0.0557206	-1.32959	-0.685984	1.29979	2.24885	-0.811376	-0.129928	0.506863	-0.0993121	0.189318	WT	WT	WT
CIT289	CMS3	0.700493	0.704237	0.682406	0.723628	0.035964	0.0409318	0.299507	0.295763	0.317594	0.276372	-0.623672	-0.302816	-0.208467	-0.363713	-0.345431	-0.209089	-0.281534	-0.484014	0.0592615	-0.0314618	-0.449863	0.0838395	0.453226	0.639312	-0.659228	-0.20621	0.127424	-0.527968	-0.398252	M	WT	KRAS
CIT290	#N/A	0.772612	0.666338	0.72256	0.697612	0.411588	0.429963	0.227388	0.333662	0.27744	0.302388	-0.290817	0.336149	0.189811	0.152244	2.13103	1.37477	-0.495229	0.259798	0.0807937	0.140668	1.04164	0.885385	-0.532647	-0.645848	-0.173009	-0.109471	-0.233932	-0.269497	0.0527107	WT	WT	WT
CIT291	CMS2	0.713226	0.662521	0.760359	0.737086	0.001	0.00132353	0.286774	0.337479	0.239641	0.262914	-1.20271	-0.735	-0.597191	-0.934383	-0.975475	-1.18434	-0.543988	-0.415136	-0.320125	-0.214577	-1.0388	-0.738159	0.865683	0.448355	-1.03729	-0.132793	0.591339	-0.913055	-0.352444	WT	WT	WT
CIT292	CMS2	0.725023	0.68223	0.715433	0.768072	0.001	0.00132353	0.274977	0.31777	0.284567	0.231928	-0.843866	-0.296428	-0.326823	-0.572242	-0.403292	-0.346424	-0.15585	-0.727426	-0.218938	-0.322801	-0.304469	0.57661	0.474955	0.103	-0.711756	-0.311706	-0.20869	-0.533045	-0.460168	NA	NA	NA
CIT293	CMS2	0.772022	0.598692	0.727651	0.735876	0.001	0.00132353	0.227978	0.401308	0.272349	0.264124	-0.153555	0.0902751	-0.0859331	0.0484611	0.183915	-0.396421	0.296028	-0.0492349	0.19076	-0.0070657	0.304605	0.122232	-0.473998	-0.0724947	0.454253	0	-0.402688	0.118578	-0.189316	M	WT	KRAS
CIT294	CMS2	0.769102	0.624259	0.724642	0.741102	0.001	0.00132353	0.230898	0.375741	0.275358	0.258898	-0.371952	0.330016	-0.0475227	0.155425	0.494158	-0.375458	0.321378	1.07535	0.0827628	-0.21881	0.628336	0.81113	0.94484	-0.355613	0.500212	0.0134904	-0.244493	-0.298152	0.152151	M	WT	KRAS
CIT295	CMS4	0.693441	0.686337	0.749067	0.513988	0.001	0.00132353	0.306559	0.313663	0.250933	0.486012	1.09547	0.535591	1.22424	1.7103	0.154439	-1.59576	1.48577	-0.266316	1.37758	1.47968	1.06117	1.21082	2.50557	-0.394682	1.2917	0.703507	-0.293843	1.52082	0.601342	M	WT	KRAS
CIT296	CMS4	0.736269	0.739684	0.771087	0.666086	0.010989	0.0128571	0.263731	0.260316	0.228913	0.333914	0.810799	0.0984087	0.3913	0.778853	0.352182	-0.0922426	-0.613121	1.05146	0.683134	0.614919	1.24336	0.574048	0.416387	-1.26306	1.15013	0.318792	-0.141274	1.18436	0.598672	M	WT	KRAS
CIT297	#N/A	0.775539	0.65834	0.716695	0.811303	0.0579421	0.0650597	0.224461	0.34166	0.283305	0.188697	-0.461279	-0.539632	-0.326251	-0.0829637	0.355373	-0.0172965	0.117728	-0.474548	-0.616396	-0.64914	0.569086	1.57334	-0.805073	-0.44174	-0.625561	-1.20967	-1.34716	-0.365344	-0.169393	WT	WT	WT
CIT298	CMS4	0.698566	0.632393	0.724478	0.484251	0.001	0.00132353	0.301434	0.367607	0.275522	0.515749	0.649699	-0.530954	0.826014	0.684717	0.609547	0.371503	0.36926	-1.10642	0.911875	1.02847	0.332082	-0.130641	1.08793	1.47913	-0.00433718	0.00912009	1.34032	0.694135	0.103511	WT	WT	WT
CIT299	CMS4	0.774956	0.709473	0.754875	0.53117	0.001	0.00132353	0.225044	0.290527	0.245125	0.46883	1.27516	-0.362231	1.39169	0.991595	0.365589	-0.494218	0.135582	0.205912	1.34915	1.04929	0.640575	-1.00978	3.24533	0.441889	1.11904	1.72764	0.882811	2.19705	1.0866	WT	WT	WT
CIT300	CMS2	0.775399	0.595476	0.724299	0.692184	0.001	0.00132353	0.224601	0.404524	0.275701	0.307816	-0.320235	0.701232	-0.369542	-0.0914457	0.114467	-0.195088	0.205772	-1.46944	-0.0229847	-0.173121	0.102837	0.512391	0.319408	-0.543807	-0.895201	0.0830654	1.02418	-0.487243	-0.128678	WT	WT	WT
CIT301	#N/A	0.695212	0.665525	0.737976	0.739992	0.218781	0.231441	0.304788	0.334475	0.262024	0.260008	-0.884509	-0.339951	-0.611264	-0.998576	-1.14867	-0.894929	0.20455	-0.281641	-0.454209	-0.464831	-0.950311	-0.406428	-0.348239	0.361013	-1.27668	-0.149604	0.465931	-0.740356	-0.540415	M	WT	KRAS
CIT302	CMS2	0.759677	0.602192	0.754631	0.679456	0.001	0.00132353	0.240323	0.397808	0.245369	0.320544	-0.187842	-0.963128	0.17239	-0.589972	-0.0456082	-0.566926	-0.694141	-0.495715	0.291956	0.0695561	-1.56819	0.0883897	0.280764	1.0108	-0.275475	-0.298717	-0.384761	0.325096	-0.285901	WT	WT	WT
CIT303	CMS3	0.68627	0.753016	0.602135	0.720094	0.001	0.00132353	0.31373	0.246984	0.397865	0.279906	-0.636124	0.0969591	-0.563033	-0.633859	-0.720595	0.0984207	-0.216215	-0.866706	-0.161261	0.183626	-1.06604	-1.13062	0.484122	0.651073	-1.00987	-0.0573599	0.178927	-0.250275	-0.186714	M	WT	KRAS
CIT304	CMS4	0.721209	0.64759	0.690923	0.627117	0.001	0.00132353	0.278791	0.35241	0.309077	0.372883	0.466185	0.916155	0.533611	-0.234661	0.133108	1.10725	0.206353	-0.0599652	0.00951302	-0.082601	0.479193	0.0283481	-0.39659	0.627006	-0.327296	0.800631	0.351027	0.156051	-0.329351	M	WT	KRAS
CIT305	CMS1	0.595822	0.801331	0.688259	0.766669	0.001	0.00132353	0.404178	0.198669	0.311741	0.233331	0.438064	0.812799	0.652174	0.498811	-0.814653	-0.814677	-0.131852	0.369631	-0.135325	0.436036	-0.267963	-0.201885	-0.737391	-0.399746	0.498443	-0.00916251	-0.606784	-0.140249	0.0762578	WT	M	BRAF
CIT306	CMS4	0.635669	0.789619	0.727407	0.53144	0.001	0.00132353	0.364331	0.210381	0.272593	0.46856	1.23967	0.24873	1.49331	1.75796	0.499876	0.79919	-0.801799	-0.479437	2.16166	2.45407	-0.188377	-1.40714	1.46044	0.928727	1.50197	2.52002	1.04663	2.10673	2.224	WT	M	BRAF
CIT307	CMS1	0.645385	0.772848	0.724942	0.7515	0.001	0.00132353	0.354615	0.227152	0.275058	0.2485	0.0984342	-1.07163	0.733316	0.494959	-1.2756	-0.798174	0.443241	0.172868	0.321196	0.255457	-1.25796	-1.35729	-0.0923026	-0.789387	1.22304	0.196631	0.0723577	0.477608	0.538934	WT	WT	WT
CIT308	CMS1	0.643503	0.778158	0.724446	0.811406	0.00699301	0.00836587	0.356497	0.221842	0.275554	0.188594	-0.314401	0.979629	-0.0582445	-0.413923	0.445353	0.420994	-0.231857	1.84642	-0.514284	-0.214241	0.562509	0.107433	-1.18681	-0.675701	-0.0597983	-0.611471	-0.606824	0.264791	0.15355	WT	WT	WT
CIT309	CMS1	0.609947	0.816264	0.707553	0.716654	0.001	0.00132353	0.390053	0.183736	0.292447	0.283346	0.49475	0.475841	0.146093	-0.296345	-0.116544	0.0341804	-1.47999	0.230073	0.158966	0.688319	-0.984624	-0.910367	-0.142141	-0.440799	0.572316	-0.201708	0.0637746	0.462721	-0.114114	WT	M	BRAF
CIT310	#N/A	0.690594	0.711459	0.694697	0.824772	0.919081	0.933442	0.309406	0.288541	0.305303	0.175228	0.243884	0.0274541	-0.41114	-0.963023	0.602767	0.772116	-0.303337	1.40352	-0.922196	-0.846315	0.492553	0.800887	-0.0834697	-0.965219	-0.74455	-1.19611	-1.31114	-1.03224	-0.581075	WT	WT	WT
CIT311	CMS2	0.762623	0.632895	0.762344	0.679937	0.001	0.00132353	0.237377	0.367105	0.237656	0.320063	-0.544823	-0.54343	0.135995	-0.0769342	-0.414319	-0.633234	-0.383626	-0.306514	0.385754	-0.0363111	-0.971299	0.423341	-0.271252	1.30348	-0.367149	-0.0438407	-0.761597	-0.205779	-0.388306	WT	WT	WT
CIT312	CMS3	0.698194	0.736223	0.542998	0.764159	0.001	0.00132353	0.301806	0.263777	0.457002	0.235841	-0.313413	-0.111563	-0.5176	-0.55837	-0.0537765	0.710965	0.632512	-0.08782	-0.793425	-0.668944	-0.453056	0.462712	0.110085	0.610061	-0.59182	-0.377963	0.0895251	-0.316927	-0.345116	M	WT	KRAS
CIT313	CMS1	0.649467	0.745894	0.67148	0.726789	0.010989	0.0128571	0.350533	0.254106	0.32852	0.273211	-0.130369	-0.109105	-0.654632	-0.917564	-1.04682	-0.73217	0.218087	-1.07052	-0.212448	-0.292092	-1.14378	-1.99344	0.488436	1.29387	-0.510105	-0.180898	0.0899525	-0.372076	-0.294475	M	WT	KRAS
CIT314	CMS1	0.644219	0.776468	0.690962	0.799313	0.002997	0.00373827	0.355781	0.223532	0.309038	0.200687	-0.220909	0.0534831	-0.0333347	-0.0265518	-0.478493	0.108069	1.20515	0.323332	-0.242662	-0.10263	-1.44077	-1.43772	-0.0339827	0.024664	0.478998	0.0108779	-0.181931	-0.173475	0.068138	WT	M	BRAF
CIT315	CMS2	0.741139	0.664268	0.733865	0.742599	0.027972	0.0320856	0.258861	0.335732	0.266135	0.257401	-0.73715	0.373547	-0.401341	-0.527259	0.493155	0.1227	-1.31064	0.197125	-0.281905	-0.0531122	-0.324038	0.269498	-0.395221	-0.165821	-1.23956	-0.357435	0.475726	-1.01254	-0.375894	M	WT	KRAS
CIT316	#N/A	0.761935	0.686408	0.688908	0.810357	0.0879121	0.0966702	0.238065	0.313592	0.311092	0.189643	-1.09567	-0.26847	-0.892528	-1.07581	-0.884497	-0.0349436	0.261778	-1.14081	-1.05222	-0.893497	0.0894726	0.381038	0.16484	0.287665	-1.15577	-0.714652	-0.0709934	-1.06007	-0.475898	M	WT	KRAS
CIT317	CMS3	0.713076	0.716382	0.634959	0.811061	0.001	0.00132353	0.286924	0.283618	0.365041	0.188939	-1.11236	0.0202148	-0.990992	-1.3392	-0.340355	-0.0493006	0.215546	-1.25087	-0.79519	-0.848401	-0.470295	-0.304061	-0.149392	-0.127754	-1.14647	-0.274421	0.284722	-1.30853	-0.536798	M	WT	KRAS
CIT318	CMS1	0.557089	0.808125	0.727235	0.691231	0.001	0.00132353	0.442911	0.191875	0.272765	0.308769	2.25163	1.30627	0.623906	0.587835	0.482833	-1.05257	-0.640219	0.20355	0.863462	1.17311	0.262279	-0.894959	0.914581	-0.396618	0.629862	0.127284	-0.0314472	2.0563	1.48248	WT	M	BRAF
CIT319	CMS4	0.600878	0.785222	0.748815	0.59286	0.001	0.00132353	0.399122	0.214778	0.251185	0.40714	3.3734	1.63536	1.47111	0.933729	0.344527	-0.268286	0.0404991	0.567505	0.950792	2.49416	0.0741029	-1.4408	0.477781	2.21682	0.426584	0.756122	1.95845	2.13779	2.74607	WT	M	BRAF
CIT320	CMS1	0.542595	0.785079	0.705444	0.755297	0.001	0.00132353	0.457405	0.214921	0.294556	0.244703	1.62408	1.09419	-0.380744	-0.177714	-1.17969	-1.02926	0.894483	-0.515315	-0.625063	-0.088625	-0.428758	-0.244235	-0.0836019	-0.250984	-0.275639	-0.248536	-0.427946	-0.729154	-0.595689	M	WT	KRAS
CIT321	CMS1	0.606421	0.819863	0.673618	0.789154	0.001	0.00132353	0.393579	0.180137	0.326382	0.210846	-0.781115	0.936822	-0.386665	-0.443205	-1.40563	-1.52659	-0.845966	0.593601	-0.666305	0.0328162	-1.69066	-0.668563	0.00661548	0.0690436	-0.40274	-0.335486	-0.348608	-1.01042	-0.268572	WT	M	BRAF
CIT322	CMS1	0.59556	0.777981	0.684532	0.722107	0.001	0.00132353	0.40444	0.222019	0.315468	0.277893	0.46483	0.832109	-0.155723	0.0691627	0.626572	0.828446	-0.201351	1.03778	-0.00952878	0.392546	-0.358158	-1.99586	0.777176	-0.951123	0.316086	0.107608	0.106151	-0.411173	0.0586058	WT	M	BRAF
CIT323	CMS1	0.659358	0.790023	0.755902	0.663134	0.001	0.00132353	0.340642	0.209977	0.244098	0.336866	0.621662	0.4669	0.937946	0.744079	0.021891	0.370935	-0.330063	0.120932	1.19485	1.29866	-1.05265	-1.92917	1.48976	-0.216648	1.14166	0.850648	0.798422	1.28697	1.21267	WT	M	BRAF
CIT324	CMS1	0.593661	0.816602	0.705599	0.695928	0.001	0.00132353	0.406339	0.183398	0.294401	0.304072	1.07281	0.879945	0.266633	0.346104	-0.225421	-0.586692	-0.798709	0.305528	0.357706	0.802666	-0.138647	-1.8635	0.434918	0.645807	0.101336	0.446609	1.2562	0.0222789	0.463192	M	WT	KRAS
CIT325	CMS2	0.69267	0.645296	0.732252	0.705901	0.001998	0.00252447	0.30733	0.354704	0.267748	0.294099	1.1604	0.185698	0.229088	0.213314	-0.276339	-0.649778	0.43734	0.526398	0.310311	0.26796	1.00209	-0.235242	-0.59424	0.719896	0.446204	0.608075	-0.429902	0.25958	0.32104	WT	WT	WT
CIT326	#N/A	0.718137	0.71583	0.731462	0.762828	0.999001	1	0.281863	0.28417	0.268538	0.237172	1.02089	0.444328	0.156906	-0.218988	-0.281427	-0.0637349	-0.0859235	1.0402	-0.282042	-0.257034	0.601818	-1.00941	-1.17568	-0.771353	-0.0239843	0.408074	-0.31452	-0.31762	0.0548875	M	WT	KRAS
CIT327	CMS1	0.573482	0.811979	0.720091	0.729096	0.001	0.00132353	0.426518	0.188021	0.279909	0.270904	1.38098	1.10526	0.462819	0.369446	-0.3829	-0.51695	1.0501	0.30512	-0.164357	0.443633	0.0917934	-0.746599	0.978019	-0.00150111	0.48774	0.560082	0.0195154	0.56408	0.847616	WT	WT	WT
CIT328	#N/A	0.789708	0.690155	0.725276	0.793417	0.0569431	0.0641844	0.210292	0.309845	0.274724	0.206583	-1.30309	-0.55581	-0.536671	-1.29227	0.292215	0.413718	-0.98271	-0.115774	-0.550093	-0.408086	-0.965917	0.208453	0.260981	0.0573859	-1.25634	-0.323066	0.182304	-1.23416	-0.595799	M	WT	KRAS
CIT329	#N/A	0.665106	0.74553	0.672824	0.738933	0.0859141	0.0946511	0.334894	0.25447	0.327176	0.261067	0.65839	1.32854	0.0366302	0.244789	0.645692	0.758115	0.998777	-0.335163	-0.582246	-0.290664	0.506696	0.390651	-1.05404	0.192655	-0.208928	-0.423922	-0.660583	-0.108614	-0.226709	WT	WT	WT
CIT330	CMS1	0.60742	0.827527	0.669984	0.720606	0.001	0.00132353	0.39258	0.172473	0.330016	0.279394	0.094296	1.12976	0.737525	0.379365	-1.37482	-0.177131	-0.609582	0.715716	0.292416	0.328007	-0.0613649	-0.0474264	0.38969	-0.21165	1.25688	0.429705	0.871639	0.519259	0.152397	M	WT	KRAS
CIT331	CMS1	0.579706	0.81205	0.7098	0.609796	0.001	0.00132353	0.420294	0.18795	0.2902	0.390204	1.80847	1.47283	1.99292	1.75398	-0.766892	0.359456	0.542039	0.324794	0.80362	1.23288	0.995229	-0.505824	0.363031	0.32688	1.32961	2.36615	2.15114	2.46527	2.26899	WT	WT	WT
CIT332	CMS2	0.75889	0.632689	0.751443	0.704521	0.004995	0.00607501	0.24111	0.367311	0.248557	0.295479	-1.62908	-0.758607	-0.477471	-0.66593	0.145641	-0.0811139	-1.14999	-1.30502	-0.220145	-0.0975688	-1.63117	0.571309	0.40223	1.63979	-1.15994	-0.420002	1.37561	-1.0331	-0.424989	WT	WT	WT
CIT333	CMS2	0.796773	0.644914	0.74578	0.796547	0.001	0.00132353	0.203227	0.355086	0.25422	0.203453	-0.620229	-0.888997	-0.103067	-0.23223	-0.543442	-0.120353	-0.541827	1.18502	-0.235965	-0.277554	0.0242543	0.431609	0.139032	0.20201	-0.0809836	-0.190783	-0.199843	0.117746	-0.440511	M	WT	KRAS
CIT334	CMS4	0.709447	0.67188	0.737117	0.587251	0.001	0.00132353	0.290553	0.32812	0.262883	0.412749	0.879273	-0.214662	1.16654	0.89901	1.13265	0.933524	0.944705	0.551103	0.816677	0.495549	0.626462	-0.219209	1.27844	1.81095	1.28923	1.35497	0.819058	0.822609	1.71505	WT	WT	WT
CIT335	#N/A	0.707257	0.734301	0.739051	0.69973	1	1	0.292743	0.265699	0.260949	0.30027	-0.191906	0.216154	0.205193	0.568344	-0.385403	0.0387443	0.0911047	-0.0504032	0.562317	0.554058	-0.509424	-1.62372	0.435127	0.425448	0.255775	0.28327	-0.19345	0.428975	-0.00657375	M	WT	KRAS
CIT336	CMS1	0.586575	0.812745	0.687553	0.758226	0.001	0.00132353	0.413425	0.187255	0.312447	0.241774	0.648223	1.23108	0.475125	-0.0768879	-0.733635	-0.157922	0.286064	-0.0399356	-0.165033	0.0859452	-0.367511	-0.327819	0.035776	-0.808024	-0.382274	-0.0233225	-0.117362	0.197426	-0.241971	WT	M	BRAF
CIT337	CMS1	0.604624	0.745128	0.695276	0.630218	0.001	0.00132353	0.395376	0.254872	0.304724	0.369782	1.17011	0.7659	1.10385	0.851503	-0.179341	-0.249927	0.321261	-0.650893	0.582656	0.613568	1.90252	0.0298405	0.265107	0.248547	0.612348	0.869662	0.0388199	2.14663	0.699358	M	WT	KRAS
CIT338	CMS1	0.571492	0.817226	0.770018	0.719386	0.001	0.00132353	0.428508	0.182774	0.229982	0.280614	2.07634	0.846288	0.855939	0.0697063	-1.07969	-1.9118	-0.733928	0.426954	0.323666	0.861317	-0.847277	-0.318451	1.50955	-0.964918	0.0581696	-0.227533	-1.29726	0.367064	1.27447	WT	M	BRAF
CIT339	#N/A	0.703639	0.702433	0.695883	0.750459	0.99001	1	0.296361	0.297567	0.304117	0.249541	-0.899945	0.371594	-0.727807	-0.964849	0.46201	1.14161	-0.15811	-0.363685	-0.573056	-0.519018	-0.0876948	0.441063	0.119282	0.934258	-1.37171	-0.386636	0.923685	-1.61629	-0.431621	M	WT	KRAS
CIT340	CMS3	0.659615	0.732627	0.620292	0.855856	0.001	0.00132353	0.340385	0.267373	0.379708	0.144144	-0.10397	0.200825	-0.612084	-0.376044	0.275102	1.08191	0.205139	0.98053	-0.997475	-0.984791	0.925571	-0.0425271	-0.956314	-0.860727	-1.01699	-1.05807	-1.4582	-0.777896	-0.845871	M	WT	KRAS
CIT341	CMS4	0.670323	0.738346	0.677421	0.554844	0.001	0.00132353	0.329677	0.261654	0.322579	0.445156	0.537669	0.685998	0.975622	0.940496	0.00606787	0.672556	0.0909438	-0.375998	1.07002	0.82745	0.244439	-0.564638	0.0984833	-0.603142	1.58291	1.45273	0.803203	1.78431	1.2423	M	WT	KRAS
CIT342	CMS1	0.564057	0.772444	0.632095	0.801931	0.001	0.00132353	0.435943	0.227556	0.367905	0.198069	0.457819	1.05142	-0.253474	-0.0154659	-0.437885	-0.48017	0.152142	0.698944	-0.826437	-0.319315	0.0430351	-0.0959949	-0.313517	-0.485569	-0.161783	-0.370603	-0.0631471	-0.328934	-0.0525927	NA	NA	NA
CIT343	CMS4	0.784981	0.667133	0.77538	0.65994	0.002997	0.00373827	0.215019	0.332867	0.22462	0.34006	-0.468183	-0.844045	0.215406	0.0581694	0.394482	0.295092	-0.039212	-0.528898	0.608889	0.421811	-0.716902	-0.354647	1.50734	0.553645	0.432082	0.558121	0.649223	0.0548358	0.218148	WT	WT	WT
CIT344	CMS3	0.680616	0.741706	0.607812	0.766245	0.001	0.00132353	0.319384	0.258294	0.392188	0.233755	-0.0927943	-0.237343	-0.73949	-0.706895	0.244996	-0.871223	0.284346	-0.992376	-0.272537	-0.211945	-0.819748	-1.65653	-0.438058	-0.87197	-0.916047	-0.0923398	0.469667	-1.10265	0.544726	M	WT	KRAS
CIT345	CMS4	0.662876	0.701852	0.62005	0.586835	0.001	0.00132353	0.337124	0.298148	0.37995	0.413165	0.693449	-0.676113	0.465816	1.00502	-0.750718	-1.13571	3.29476	-2.52792	0.399319	0.226597	-1.30074	0.100292	0.459472	0.0830098	0.287548	0.275729	0.625731	0.65602	1.51664	WT	WT	WT
CIT346	#N/A	0.763623	0.68654	0.677115	0.830005	0.0839161	0.0926244	0.236377	0.31346	0.322885	0.169995	-0.586114	-0.435632	-0.681943	-0.4172	-0.310733	-0.590916	0.619447	0.119365	-0.839692	-0.653637	-0.511447	0.62446	-0.549959	-0.375385	-0.560474	-0.460773	-0.303413	-0.455646	-0.170011	M	WT	KRAS
CIT347	CMS2	0.801351	0.616948	0.768064	0.815992	0.001	0.00132353	0.198649	0.383052	0.231936	0.184008	-1.32224	-0.739679	-0.222386	-0.461809	0.432348	0.113453	-0.745837	0.889542	-0.432686	-0.581692	-0.129421	0.40537	-0.106625	0.498687	-0.312424	-0.33767	-0.540341	-0.975972	-0.856885	WT	WT	WT
CIT348	CMS3	0.725005	0.664219	0.655797	0.861983	0.00599401	0.00722988	0.274995	0.335781	0.344203	0.138017	-1.39097	-0.0723619	-0.96023	-1.16837	0.705087	1.11886	0.211706	-0.372509	-1.34894	-1.27262	-0.0504485	-1.30044	-0.205841	-1.43739	-2.22217	-0.878385	-0.763832	-1.47168	-0.833176	M	WT	KRAS
CIT349	CMS1	0.617145	0.7379	0.633272	0.654429	0.001	0.00132353	0.382855	0.2621	0.366728	0.345571	0.345942	0.60525	0.719864	0.334993	-1.22512	-0.884193	2.48046	-1.28731	0.0677821	-0.0112138	-1.07018	-0.696263	0.0492376	-0.359065	-0.383854	0.300713	0.573157	1.02936	0.449555	WT	M	BRAF
CIT350	CMS2	0.753377	0.619313	0.719638	0.769412	0.001	0.00132353	0.246623	0.380687	0.280362	0.230588	-1.27012	-0.795896	-0.446901	-0.50236	0.180134	-0.0667621	0.400969	0.0421484	-0.680913	-0.541586	-0.37351	0.262284	0.151794	-0.0871522	-0.499213	-0.268317	-0.0161628	-0.976398	-0.788048	WT	WT	WT
CIT351	#N/A	0.751573	0.659278	0.715243	0.811791	0.215784	0.229099	0.248427	0.340722	0.284757	0.188209	-1.44236	-0.662863	-0.936135	-1.08841	-0.480313	0.645002	0.126112	-0.111787	-0.75374	-0.905082	-0.489597	-1.15471	-0.0893247	-0.0689801	-1.39332	-0.777215	-0.799547	-0.869553	-0.645267	WT	WT	WT
CIT352	#N/A	0.677649	0.816491	0.701141	0.782848	0.10989	0.119713	0.322351	0.183509	0.298859	0.217152	0.0687086	0.957055	-0.496572	-0.405107	-0.137706	-1.01988	-0.480552	-0.20581	-0.296941	0.348793	-1.17096	-0.558626	-0.538966	-1.12001	-0.70241	-0.815708	-0.283285	-0.0167712	0.477843	WT	WT	WT
CIT353	CMS2	0.778307	0.638195	0.703028	0.844911	0.001	0.00132353	0.221693	0.361805	0.296972	0.155089	-1.53292	0.400143	-0.715103	-1.06211	-0.336948	0.0188642	-0.424509	0.881327	-0.942709	-1.12838	-0.377271	0.493378	0.0635106	-0.0917132	-1.45692	-0.778625	-0.775992	-1.37021	-0.793569	WT	WT	WT
CIT354	CMS3	0.721953	0.751156	0.665927	0.705853	0.002997	0.00373827	0.278047	0.248844	0.334073	0.294147	0.515784	0.225112	0.259721	0.519979	0.566302	0.77536	0.23845	0.447988	0.0151666	0.0930098	0.748592	0.0321186	0.184941	-0.443838	0.621879	-0.190147	-0.752437	0.440475	0.135137	M	WT	KRAS
CIT355	#N/A	0.712181	0.737998	0.754256	0.657045	0.154845	0.166515	0.287819	0.262002	0.245744	0.342955	-1.0855	-2.73285	0.0140472	0.731405	-0.659181	0.196939	-0.823043	-3.07292	1.90683	2.20862	-3.6216	-2.68285	7.97448	0.548634	1.18347	-0.839285	-0.446519	-0.444994	0.0856838	WT	WT	WT
CIT356	CMS2	0.74982	0.638565	0.774056	0.759157	0.001	0.00132353	0.25018	0.361435	0.225944	0.240843	-0.443286	-0.986496	-0.538204	-0.45199	0.240049	0.207944	-0.414454	0.443439	-0.470955	-0.314151	-0.977701	-0.68544	0.124655	1.07255	-0.397631	-0.957083	-0.450563	-0.434724	-0.197264	WT	WT	WT
CIT357	#N/A	0.766	0.671489	0.768874	0.757855	0.185814	0.199087	0.234	0.328511	0.231126	0.242145	-1.40613	-0.149807	-0.767655	-0.691556	0.373903	-0.419194	-0.848554	0.895074	-0.163401	0.0653689	-0.450341	-0.419862	-0.250335	0.671846	-1.26186	-0.341379	-1.11582	-1.58379	-0.708598	WT	WT	WT
CIT358	CMS1	0.609444	0.774025	0.76889	0.737393	0.001	0.00132353	0.390556	0.225975	0.23111	0.262607	0.511353	-1.13519	-0.633222	-1.20838	-0.937638	-1.94329	-0.0994854	0.656675	0.0445107	0.231829	-1.54624	0.103543	-0.183705	0.803764	-1.01535	-0.596316	0.255445	-0.248236	0.339281	WT	M	BRAF
CIT359	CMS3	0.715377	0.694624	0.614261	0.810566	0.001	0.00132353	0.284623	0.305376	0.385739	0.189434	-0.867615	0.6909	-0.926251	-0.854929	0.524748	0.267523	0.864917	-0.721675	-1.20417	-0.910523	0.777645	-0.172655	-0.379794	-1.30685	-0.823172	-0.87878	-0.988394	-0.885705	-0.539111	M	WT	KRAS
CIT360	CMS1	0.596519	0.822604	0.667091	0.750362	0.001	0.00132353	0.403481	0.177396	0.332909	0.249638	0.582608	0.890503	0.246298	0.148417	-0.954331	-0.203184	-0.42173	0.606933	-0.231013	0.0600038	-0.390399	0.0561899	0.41575	-0.818621	0.0867628	0.00456591	-0.136287	0.196389	-0.354771	WT	M	BRAF
CIT361	CMS1	0.553978	0.802602	0.698355	0.732421	0.001	0.00132353	0.446022	0.197398	0.301645	0.267579	0.29918	0.700108	0.291635	0.143728	-1.0749	-0.358466	0.680634	0.0775595	-0.060906	0.289317	-0.163094	-0.0235294	0.67777	0.506819	-0.100588	0.380386	-0.653378	0.116139	-0.054208	WT	M	BRAF
CIT362	#N/A	0.788523	0.662848	0.762981	0.733736	0.0659341	0.0737503	0.211477	0.337152	0.237019	0.266264	-0.0918216	0.635581	0.380784	-0.0227649	0.806263	0.61962	-1.22165	0.352164	0.230704	0.240599	0.474249	-0.429353	0.117137	1.43015	-0.0253493	0.62628	-0.0521607	0.0157474	-0.229232	M	WT	KRAS
CIT363	CMS2	0.72105	0.64144	0.714481	0.801451	0.001	0.00132353	0.27895	0.35856	0.285519	0.198549	-0.502321	-0.109297	-0.573591	-0.962616	-0.782849	-1.10247	0.277907	0.114222	-0.617529	-0.646116	-1.20782	0.366011	-0.544435	0.567743	-0.401669	-0.58658	0.097513	-0.978292	-0.332241	M	WT	KRAS
CIT364	CMS2	0.763783	0.632087	0.680763	0.732058	0.001	0.00132353	0.236217	0.367913	0.319237	0.267942	-0.127297	0.267489	-0.382638	-0.496065	-0.0693955	-0.304916	0.708855	-0.469214	-0.455428	-0.506813	-0.616206	1.05879	-0.143863	0.473049	-0.182824	-0.568529	0.536068	0.0370169	-0.176716	M	WT	KRAS
CIT365	CMS2	0.761719	0.644427	0.694239	0.712232	0.001	0.00132353	0.238281	0.355573	0.305761	0.287768	-0.311984	-0.80506	0.217695	0.178301	0.209301	-0.744846	0.720033	0.350025	0.128107	0.153629	-0.481566	0.871905	0.134427	0.953073	0.145032	-0.107382	0.323397	-0.153359	-0.143572	WT	WT	WT
CIT366	CMS2	0.765945	0.649144	0.733697	0.738205	0.001998	0.00252447	0.234055	0.350856	0.266303	0.261795	-0.390233	0.265914	-0.234838	-0.129476	0.451619	0.760962	-0.287136	-0.784406	0.147043	0	0.284576	-0.715465	-0.514751	-0.995298	-0.144568	-0.302466	-0.209743	0.148877	0.422511	M	WT	KRAS
CIT367	CMS2	0.807893	0.627153	0.746207	0.782693	0.001	0.00132353	0.192107	0.372847	0.253793	0.217307	-0.783813	-1.01617	-0.594902	-0.371886	0.737387	0.498679	-0.760803	0.477354	-0.310871	-0.228793	-0.597509	-0.538465	-0.381231	0.034594	-0.292799	-0.7426	-0.0772674	-0.538287	-0.265805	WT	WT	WT
CIT368	CMS2	0.734104	0.643115	0.730793	0.755976	0.001	0.00132353	0.265896	0.356885	0.269207	0.244024	-0.671714	0.493846	-0.325219	-0.399834	0.0272704	-0.312976	-0.38465	-0.0892354	-0.216018	-0.164779	0.370812	-0.60081	-0.0525857	0.778114	-0.0787162	-0.221919	0.119385	-0.525073	-0.768294	M	WT	KRAS
CIT369	CMS1	0.594731	0.782174	0.666925	0.727589	0.001	0.00132353	0.405269	0.217826	0.333075	0.272411	0.524312	0.822409	0.626735	0.0136559	-0.47288	0.162542	0.164611	0.752169	0.174689	0.104993	0.193225	-1.3336	-0.45233	1.87802	0.935859	1.03452	0.670221	0.0923126	0.011972	M	WT	KRAS
CIT370	CMS3	0.700349	0.73277	0.601251	0.833894	0.001	0.00132353	0.299651	0.26723	0.398749	0.166106	-0.627844	0.779705	-1.04393	-1.06502	-0.268696	-0.0257797	0.531739	-1.85246	-1.1194	-0.854823	-0.104164	0.0927411	-0.0232334	-0.419274	-1.16323	-0.904425	-0.45228	-1.19116	-0.819859	M	WT	KRAS
CIT371	CMS4	0.629836	0.755621	0.608906	0.565929	0.001	0.00132353	0.370164	0.244379	0.391094	0.434071	2.26335	0.465114	0.733078	1.01267	-1.38793	-1.43855	2.58518	-1.79656	0.688893	0.364407	-0.837097	0.296598	-0.116791	-0.531946	1.39055	1.11447	0.0327632	1.2564	1.79974	WT	WT	WT
CIT372	CMS4	0.799989	0.650066	0.766703	0.634165	0.001	0.00132353	0.200011	0.349934	0.233297	0.365835	0.107024	-0.455539	0.47528	0.692581	2.0582	0.35351	-1.06594	0.322347	0.82386	0.864393	0.421795	0.535457	0.114279	0.101691	0.166273	0.512374	0.181458	0.406633	0.369278	WT	WT	WT
CIT373	CMS3	0.72298	0.686114	0.660788	0.682516	0.001	0.00132353	0.27702	0.313886	0.339212	0.317484	-0.172732	-0.613297	0.255474	0.464521	-0.0816421	-1.13935	0.959477	-0.806472	0.261069	0.118891	-0.609927	0.466715	-0.122156	0.407967	0.0580227	0.235988	0.509708	0.377828	0.345481	WT	WT	WT
CIT374	CMS1	0.623571	0.796775	0.726114	0.665562	0.001	0.00132353	0.376429	0.203225	0.273886	0.334438	0.519455	0.412518	0.849457	0.861743	0.322128	0.46062	-0.0267325	-0.28675	0.788992	0.774796	0.562605	-0.217172	0.23259	-0.199504	0.566264	0.918052	1.25328	0.438551	0.706871	M	WT	KRAS
CIT375	CMS2	0.799182	0.644362	0.750747	0.73356	0.001998	0.00252447	0.200818	0.355638	0.249253	0.26644	0.108403	-0.350527	0.167074	0.0841158	0.159603	-0.0523484	-0.0293907	0.220928	0.115064	-0.282305	0.108893	0.262229	-0.0806023	0.415268	0.697513	0.414259	-0.621279	0.464547	0.126966	WT	WT	WT
CIT376	CMS1	0.551907	0.788288	0.671958	0.648637	0.001	0.00132353	0.448093	0.211712	0.328042	0.351363	1.72047	0.757472	0.840051	0.83377	-0.529329	-0.383472	0.552961	0.511956	0.593604	0.694623	0.474328	-0.132463	1.28703	0.239195	0.759149	0.734533	0.758393	0.470419	-0.0478295	WT	M	BRAF
CIT377	CMS2	0.77132	0.599038	0.708461	0.721003	0.001	0.00132353	0.22868	0.400962	0.291539	0.278997	-0.346513	-0.735995	-0.0976393	0.202904	1.42188	1.20999	0.239821	0.235203	-0.164944	0.0175213	0.589916	0.747051	-0.307389	-0.142878	0.105081	-0.305096	0.326126	-0.460445	-0.430404	WT	WT	WT
CIT378	CMS1	0.527471	0.805288	0.743269	0.60962	0.001	0.00132353	0.472529	0.194712	0.256731	0.39038	1.26219	0.687429	1.36751	0.99907	0.169241	0.0959247	-0.777703	0.785253	1.49027	1.73475	0.988188	-0.450656	0.260912	0.922004	1.44578	1.65815	1.55992	1.68741	1.30298	WT	M	BRAF
CIT379	CMS2	0.793988	0.642668	0.741046	0.767424	0.003996	0.00489051	0.206012	0.357332	0.258954	0.232576	-0.464053	-0.862984	-0.189652	-0.232279	-0.615732	0.0689641	0.0173134	0.589388	-0.311197	-0.463325	0.145163	-0.0797353	-0.142462	-0.107623	-0.291269	-0.486426	-0.412744	-0.430298	-0.59058	WT	WT	WT
CIT380	CMS2	0.8043	0.658185	0.74456	0.803834	0.001998	0.00252447	0.1957	0.341815	0.25544	0.196166	-0.607476	-1.08716	-0.382624	-0.421033	-0.468387	-0.894032	-0.566512	0.0425007	-0.0857196	-0.178787	-0.788071	-0.583382	-0.147398	-0.819971	0.225324	-0.0562178	0.0720956	-0.253036	0.285906	WT	WT	WT
CIT381	CMS1	0.550794	0.789975	0.688141	0.714104	0.001	0.00132353	0.449206	0.210025	0.311859	0.285896	0.0227503	0.52566	0.457224	0.00600474	-1.08169	-1.03382	1.85236	-0.573166	-0.14804	0.316511	-0.659255	-0.260239	0.0923982	-0.996096	0.122215	0.114227	-0.445229	0.647372	0.564218	WT	M	BRAF
CIT382	CMS2	0.783767	0.606214	0.733028	0.794046	0.001	0.00132353	0.216233	0.393786	0.266972	0.205954	-1.00248	-0.821183	-0.589431	-0.64062	-0.569931	-0.560278	0.537692	-0.143424	-0.476746	-0.592381	-0.304561	0.463959	-0.611405	-0.159075	-0.665348	-0.581661	-0.4905	-0.565977	-0.178204	WT	WT	WT
CIT383	CMS2	0.763691	0.674857	0.693755	0.778431	0.00599401	0.00722988	0.236309	0.325143	0.306245	0.221569	0.0685931	0.488774	-0.0364238	-0.11414	0.345396	0.223389	0.70024	0.0798434	0.134302	-0.001906	1.1644	0.738012	-0.0243493	0.01898	0.538453	-0.406458	-0.447022	0.000146256	-0.0717966	M	WT	KRAS
CIT384	CMS2	0.764628	0.583293	0.6843	0.737966	0.001	0.00132353	0.235372	0.416707	0.3157	0.262034	0.0319211	-0.556736	0.282004	0.0205965	0.231886	-0.311403	1.20455	-0.465048	-0.625451	-0.737494	0.362309	1.0812	0.378051	-0.313965	-0.0227166	0.100815	0.289347	0.450353	0.355726	WT	WT	WT
CIT385	CMS1	0.673613	0.70261	0.732962	0.787997	0.024975	0.0287606	0.326387	0.29739	0.267038	0.212003	-0.397849	0.13279	-0.293421	-0.359089	-0.381372	-0.891407	-0.0295004	0.339533	-0.285674	-0.171941	0.0696628	-0.21563	-0.258887	0.686845	-0.7535	0.304629	-0.590683	0.0479814	-0.0436463	WT	WT	WT
CIT386	CMS2	0.769157	0.596308	0.732487	0.683736	0.001	0.00132353	0.230843	0.403692	0.267513	0.316264	-0.0138667	0.269559	0.465517	0.28601	-0.420719	-0.754938	0.527293	-0.699176	0.301419	-0.0355831	0.0201076	0.705744	0.355515	-0.59979	0.19692	0.762868	1.50834	0.534219	0.14074	WT	WT	WT
CIT387	#N/A	0.730006	0.736462	0.784523	0.765613	1	1	0.269994	0.263538	0.215477	0.234387	-0.142299	0.160179	-0.38861	-0.275625	0.1506	-0.0380481	-1.41445	0.187093	0.0736137	-0.00100939	0.266465	0.101762	-0.26563	-0.163615	-0.232223	-0.21141	0.235589	0.0792468	0.0180735	M	WT	KRAS
CIT388	#N/A	0.751083	0.672413	0.772443	0.680318	0.145854	0.157426	0.248917	0.327587	0.227557	0.319682	0.217409	-0.578902	0.057099	-0.335231	0.00876341	0.407209	-1.31351	0.96666	0.19467	0.480797	0.955321	-0.745846	0.308474	1.0691	0.121944	0.0650861	-0.735782	-0.733734	-0.681475	WT	WT	WT
CIT389	CMS4	0.701301	0.727833	0.724123	0.532479	0.001	0.00132353	0.298699	0.272167	0.275877	0.467521	1.09123	1.07684	0.327749	1.0495	1.98274	1.32557	-0.951426	-1.39971	1.15348	1.41031	0.507756	-0.558179	0.98384	-0.514706	0.274223	0.415112	1.00486	0.888651	0.89515	M	WT	KRAS
CIT390	CMS1	0.625909	0.823101	0.685618	0.774911	0.001998	0.00252447	0.374091	0.176899	0.314382	0.225089	0.13947	0.772182	0.149437	-0.349912	-0.713681	-1.32092	-1.78742	0.776998	-0.288941	0.491469	-1.78353	0.160948	0.189061	0.182114	-1.03292	0.167397	-0.155372	-0.0955995	-0.085308	WT	M	BRAF
CIT391	CMS2	0.79155	0.645435	0.793687	0.77404	0.001	0.00132353	0.20845	0.354565	0.206313	0.22596	-0.711795	-0.718831	-0.237389	-0.530808	-0.0320839	0.0631883	-0.336652	0.218255	0.0207966	-0.220743	-0.0561497	0.742179	-0.72645	-0.0521372	0.128086	-0.0584365	-0.117998	-0.460859	-0.0384429	WT	WT	WT
CIT392	#N/A	0.759592	0.725689	0.71908	0.818103	0.987013	1	0.240408	0.274311	0.28092	0.181897	-0.0776773	0.451623	-0.365202	-0.760128	0.260948	0.468381	-0.170743	0.31352	-0.355948	-0.404387	0.622114	0.382714	-0.308004	0.530704	-0.0839776	-0.535396	-0.336646	-0.758311	-0.584849	M	WT	KRAS
CIT393	CMS4	0.628668	0.759347	0.711108	0.427016	0.001	0.00132353	0.371332	0.240653	0.288892	0.572984	2.51394	0.846824	2.54232	1.88787	0.75024	1.181	0.2122	-1.13805	1.85367	2.41013	0.624307	-0.247225	4.48445	0.809222	1.44223	2.42909	2.57956	2.9027	2.39325	M	WT	KRAS
CIT394	CMS3	0.745214	0.698379	0.643902	0.897788	0.001	0.00132353	0.254786	0.301621	0.356098	0.102212	-1.17525	-0.381141	-1.33217	-1.48807	0.67749	-0.0275691	0.366733	0.667136	-1.54705	-1.39737	-0.0886801	0.716461	-0.774745	-1.52498	-1.47819	-1.27887	-0.502727	-1.15402	-1.16304	WT	WT	WT
CIT395	CMS2	0.762594	0.632063	0.657194	0.753377	0.001	0.00132353	0.237406	0.367937	0.342806	0.246623	-0.34863	0.0827726	-0.55024	-0.392986	0.221612	-0.686526	0.662988	-0.0509934	-0.356443	-0.536263	-0.551768	0.68026	1.35246	0.02275	-0.901458	-0.210933	-0.55594	-0.75576	0.0300171	WT	WT	WT
CIT396	CMS4	0.723381	0.732589	0.716375	0.567035	0.001	0.00132353	0.276619	0.267411	0.283625	0.432965	0.996376	1.00473	1.21014	0.994165	0.969594	0.598064	0	-0.624732	1.4595	1.14092	1.18059	0.0760255	1.66015	0.862855	1.40335	1.43843	0.886399	2.05417	0.984458	WT	WT	WT
CIT397	CMS1	0.616786	0.74982	0.748381	0.673977	0.001	0.00132353	0.383214	0.25018	0.251619	0.326023	0.583576	0.44078	0.658831	0.281599	0.478959	-0.197305	-0.905416	0.766138	0.55544	0.869172	1.51945	-0.0942228	0.534459	0.317454	0.518161	1.34124	0.172223	-0.0864701	0.775121	M	WT	KRAS
CIT398	CMS1	0.659446	0.741603	0.767508	0.748804	0.018981	0.0219879	0.340554	0.258397	0.232492	0.251196	-0.0554491	-0.190024	-0.324682	-0.527957	-0.0959074	-1.25521	-0.895233	0.594482	-0.0627003	0.356165	0.12195	-0.407789	-0.321957	-0.702426	-0.91937	-0.230758	-0.531327	-0.462784	-0.418846	WT	WT	WT
CIT399	CMS4	0.748092	0.721266	0.658863	0.618544	0.001	0.00132353	0.251908	0.278734	0.341137	0.381456	0.273404	0.13314	0.540345	0.315283	0.634863	0.770482	0.963448	-0.360434	0.433793	0.338996	0.372021	-0.510971	1.71765	0.406277	0.709825	0.951057	0.63292	0.186725	1.0889	M	WT	KRAS
CIT400	CMS2	0.766729	0.629235	0.755978	0.825542	0.001	0.00132353	0.233271	0.370765	0.244022	0.174458	-0.908305	-0.942317	-0.198019	-0.719868	-0.271327	-0.981783	-0.737891	0.968495	-0.227772	-0.419936	-0.427912	0.058718	-0.647528	0.598885	-0.381466	-0.191511	-0.320946	-0.78687	-0.214168	WT	WT	WT
CIT401	CMS3	0.726277	0.704181	0.627281	0.768151	0.001	0.00132353	0.273723	0.295819	0.372719	0.231849	-0.40368	-1.85329	-1.11271	-0.627839	-1.97661	-2.69377	4.77243	-3.78255	-0.839074	-0.720388	-3.105	1.14172	0.729112	0.338025	-0.702331	-0.600811	0.463041	-0.816426	0.882489	WT	WT	WT
CIT402	CMS2	0.778365	0.678986	0.753365	0.75557	0.032967	0.037594	0.221635	0.321014	0.246635	0.24443	-0.0330972	-0.781282	-0.190554	0.0484673	0.456041	-0.490262	0.622763	0.733694	0.298806	0.0146774	0.185098	0.81776	-0.402811	-0.453884	0.0414904	-0.225771	-0.559198	0.214876	0.370347	WT	WT	WT
CIT403	CMS4	0.718923	0.72884	0.706198	0.517698	0.001	0.00132353	0.281077	0.27116	0.293802	0.482302	1.91348	-1.23884	0.212045	1.53002	1.3339	0.546128	1.95725	-1.90819	1.77543	1.82448	-1.54741	-0.387258	2.5049	-0.368437	0.590617	-0.367193	2.30179	1.45236	2.59833	WT	WT	WT
CIT404	CMS1	0.661379	0.751448	0.763191	0.690792	0.03996	0.0452159	0.338621	0.248552	0.236809	0.309208	0.269733	-0.0104776	0.249313	0.00653603	-0.207019	0.37569	-0.983131	0.758857	0.524018	0.178822	0.654801	0.394239	0.247019	0.49309	0.526975	0.240533	-0.54841	0.432191	-0.12357	WT	WT	WT
CIT405	CMS4	0.625991	0.801764	0.789891	0.561028	0.001	0.00132353	0.374009	0.198236	0.210109	0.438972	2.10064	2.25057	1.64749	1.65766	0.824145	1.07255	-1.22081	0.462934	3.23625	3.15481	1.17089	-4.37926	0.453692	0.651698	3.03948	0.785314	0.521603	3.94452	2.37866	M	WT	KRAS
CIT406	CMS2	0.726368	0.629378	0.696778	0.751417	0.001	0.00132353	0.273632	0.370622	0.303222	0.248583	-0.548027	0.0152079	-0.180403	-0.195596	0.0696288	-0.115227	0.323675	0.296476	-0.30948	-0.430428	0.93009	1.04897	-0.228129	0.374059	-0.0238554	-0.160376	-0.297988	0.070806	-0.409226	M	WT	KRAS
CIT407	CMS2	0.670393	0.65003	0.748266	0.71991	0.021978	0.0253593	0.329607	0.34997	0.251734	0.28009	-0.0773243	0.547752	0.112371	-0.0522265	-0.838656	-1.38463	0.539052	0.506801	-0.31594	-0.230594	0.531494	0.712363	0.020098	1.01939	0.218726	0.0957319	-0.0986706	-0.127992	-0.321839	M	WT	KRAS
CIT408	CMS3	0.685729	0.791712	0.573485	0.781892	0.001	0.00132353	0.314271	0.208288	0.426515	0.218108	0.097074	0.606289	-0.234925	-0.450489	-1.0415	-0.731397	-1.46081	1.02734	-0.282774	-0.534705	-0.052419	0.598912	-0.514779	-0.400723	-0.0186219	0.526816	-0.446662	-0.276901	-0.163153	M	WT	KRAS
CIT409	CMS4	0.576126	0.800022	0.701026	0.55941	0.001	0.00132353	0.423874	0.199978	0.298974	0.44059	1.89404	1.92798	1.39423	1.30862	-0.532538	-0.274557	-0.102824	-0.576748	0.451885	1.34764	1.35468	-0.269473	2.0822	0.997047	0.811239	1.33332	1.0025	1.21583	1.0977	M	WT	KRAS
CIT410	CMS4	0.645897	0.746396	0.637931	0.615783	0.001	0.00132353	0.354103	0.253604	0.362069	0.384217	0.40106	0.437379	0.519004	0.33752	-0.28236	0.426192	1.39049	-0.996174	0.299007	0.184906	0.0761435	-0.338964	1.25194	0.0444812	0.482202	0.806771	0.874025	0.721268	0.160386	M	WT	KRAS
CIT411	CMS4	0.694934	0.681552	0.734165	0.425163	0.001	0.00132353	0.305066	0.318448	0.265835	0.574837	1.04234	0.264137	1.35934	0.851725	0.60908	0.931142	-0.594784	-1.40306	1.54809	1.38917	0.616119	-0.215267	2.49246	-0.208738	1.24279	1.77224	1.13617	0.888577	0.274833	M	WT	KRAS
CIT412	CMS2	0.742714	0.639968	0.760939	0.816706	0.001	0.00132353	0.257286	0.360032	0.239061	0.183294	-1.76263	-0.874153	-0.999603	-1.23407	-0.322286	-0.809133	-0.339321	0.706284	-0.98257	-1.05684	0.303195	0.129518	-1.312	0.607712	-1.11679	-0.917641	-0.819722	-1.29599	-0.929218	WT	WT	WT
CIT413	CMS4	0.685705	0.704172	0.751769	0.466828	0.001	0.00132353	0.314295	0.295828	0.248231	0.533172	1.0975	0.356359	2.02924	1.66086	0.181161	0.370043	-0.0858357	-0.64477	1.65397	1.32003	0.920347	-0.470384	0.560956	2.19323	1.90067	2.88284	1.24998	1.47166	1.43931	WT	WT	WT
CIT414	CMS2	0.77228	0.623563	0.74543	0.710213	0.001	0.00132353	0.22772	0.376437	0.25457	0.289787	-0.259544	-0.596661	-0.171421	-0.372819	-0.164241	-0.473523	-0.545864	-0.0177055	-0.241732	-0.466316	-0.499839	0.797371	-0.493183	0.0658909	-0.916779	0.0312774	-0.320505	-0.348723	-0.511859	WT	WT	WT
CIT415	CMS2	0.792165	0.615095	0.713113	0.734926	0.001	0.00132353	0.207835	0.384905	0.286887	0.265074	-0.401157	-0.239268	-0.470475	-0.0394818	0.19035	0.162666	-0.441673	0.149439	-0.390514	0.10591	-0.148434	-1.90405	0.360283	-0.397451	-0.679484	-0.0472783	0.580147	-0.451106	-0.197629	WT	WT	WT
CIT416	CMS2	0.723011	0.626995	0.684281	0.70139	0.001	0.00132353	0.276989	0.373005	0.315719	0.29861	-0.25612	0.129777	0.237239	-0.0842425	-0.128966	0.073791	0.511135	0.132292	-0.0677663	-0.289737	-0.0768178	0.394412	-1.0604	0.435338	0.3812	-0.588079	-0.485416	0.279003	-0.0494832	M	WT	KRAS
CIT417	CMS2	0.80975	0.596543	0.716948	0.734606	0.001	0.00132353	0.19025	0.403457	0.283052	0.265394	-1.00173	-0.787566	-0.54686	-0.671002	0.433013	0.284422	-0.970479	-0.390712	-0.530336	-0.462973	-1.14111	-0.567526	-0.684916	-0.724799	-0.507884	-0.237887	-0.292785	-0.74377	-0.569003	WT	WT	WT
CIT418	CMS2	0.702572	0.657751	0.682002	0.746125	0.001	0.00132353	0.297428	0.342249	0.317998	0.253875	-0.758685	-0.0245548	0.157471	-0.155506	0.903454	1.27027	0.811317	0.121049	-0.318657	-0.277825	0.434257	-0.419057	-1.02837	0.144912	-0.591648	-0.0476839	-0.416009	-0.213413	-0.792786	WT	WT	WT
CIT419	CMS4	0.679919	0.690509	0.744483	0.590579	0.001	0.00132353	0.320081	0.309491	0.255517	0.409421	0.458939	0.536619	0.0954939	0.34792	0.771828	0.840761	-0.777871	-0.282238	0.628425	0.883439	0.592644	-1.34646	-0.614283	0.158442	0.194267	0.325525	0.701707	0.144138	-0.00336256	M	WT	KRAS
CIT420	CMS4	0.747073	0.63214	0.719081	0.558081	0.001	0.00132353	0.252927	0.36786	0.280919	0.441919	0.307374	0.302035	0.818297	0.59203	0.847343	0.446949	-0.499869	0.095914	0.509223	0.540572	0.943857	0.227866	0.214826	1.04249	0.298179	1.21116	0.136551	0.967978	-0.0027201	WT	WT	WT
CIT421	CMS4	0.713485	0.664537	0.718141	0.53869	0.001	0.00132353	0.286515	0.335463	0.281859	0.46131	0.320375	-0.134699	0.993084	0.955051	1.25238	1.58794	-0.318307	-0.647005	0.841404	0.672793	0.771699	0.553906	0.0826166	-0.0322052	0.700685	0.662526	1.68436	0.819347	0.464549	WT	WT	WT
CIT422	CMS2	0.755924	0.627165	0.732434	0.633628	0.001	0.00132353	0.244076	0.372835	0.267566	0.366372	-0.326702	0.198651	0.846448	0.527065	0.657664	0.582335	0.0675899	-0.80909	0.15221	0.0760713	-0.0789853	-0.144012	0.735073	0.748286	0.149681	0.782569	0.890348	0.557549	0.442715	WT	WT	WT
CIT423	CMS3	0.730887	0.681316	0.617926	0.842174	0.001	0.00132353	0.269113	0.318684	0.382074	0.157826	-1.0817	0.0938234	-0.964087	-1.36339	-0.94891	-0.19006	0.316022	-1.29513	-1.39103	-1.25246	-0.366661	-0.893031	-1.15453	0.0715031	-1.47297	-0.993409	-0.31803	-0.749404	-0.87515	M	WT	KRAS
CIT424	CMS4	0.650426	0.77328	0.759212	0.576831	0.001	0.00132353	0.349574	0.22672	0.240788	0.423169	0.972016	0.230387	1.00413	0.740579	0.771938	0.640789	-0.972341	0.221886	1.12109	1.43822	0.721811	-0.56845	0.263564	1.38893	0.355542	0.718151	1.22216	1.198	0.355827	M	WT	KRAS
CIT425	CMS2	0.78722	0.658139	0.659548	0.709072	0.001998	0.00252447	0.21278	0.341861	0.340452	0.290928	-0.744723	-0.0864413	-0.133544	-0.311681	-0.236851	0.689306	-0.556815	-1.79306	-0.0989928	-0.199403	-0.651903	-0.277728	-0.228494	-1.29559	-0.160184	0.50893	-0.957503	0.0488354	-0.232785	WT	WT	WT
CIT426	CMS2	0.767428	0.582698	0.72047	0.735788	0.001	0.00132353	0.232572	0.417302	0.27953	0.264212	-0.32092	0.0477536	-0.219748	-0.0891476	1.02357	0.926031	-0.225129	0.134252	-0.150862	-0.279978	1.03328	0.0497153	-0.485882	0.407418	-0.431136	-0.156507	-0.305819	-0.140997	-0.629055	M	WT	KRAS
CIT427	CMS2	0.766625	0.607037	0.688489	0.766691	0.001	0.00132353	0.233375	0.392963	0.311511	0.233309	-0.849991	-0.609956	-0.614145	-0.480454	-0.507548	-0.509797	1.11951	0.0922394	-0.755837	-0.832325	-1.16789	-0.0714339	-0.88902	-0.979247	0.252495	-0.581845	-0.331498	-0.30776	-0.671307	WT	WT	WT
CIT428	#N/A	0.724537	0.72883	0.716274	0.682778	0.187812	0.200493	0.275463	0.27117	0.283726	0.317222	0.202672	-0.537161	0.668423	0.07265	0.634029	0.495631	-0.503957	0.460774	0.159488	0.063042	0.4003	-0.571786	0.871617	0.873463	-0.185995	0.379031	0.387959	-0.0956704	-0.30042	WT	WT	WT
CIT429	CMS4	0.701338	0.67697	0.734146	0.509252	0.001	0.00132353	0.298662	0.32303	0.265854	0.490748	0.622622	-0.110534	0.512129	0.762732	0.465044	0.995794	-0.403803	-0.68682	0.989142	0.945082	-0.380919	-0.856094	1.35535	-0.209733	-0.899322	0.0750176	0.900657	0.748728	0.0153902	WT	WT	WT
CIT430	#N/A	0.764863	0.686709	0.730813	0.831011	0.508492	0.524634	0.235137	0.313291	0.269187	0.168989	-0.309298	-0.00375347	-0.257266	-0.681724	-0.51284	-0.126145	-0.208368	0.647845	-0.408702	-0.619189	0.0219204	0.593577	-0.87791	0.523893	-0.0654931	-0.508042	-0.734111	-0.540404	-0.515808	M	WT	KRAS
CIT431	CMS2	0.787088	0.589202	0.682234	0.818022	0.001	0.00132353	0.212912	0.410798	0.317766	0.181978	-0.71598	-0.338029	-0.503213	0.0910411	0.261689	0.117053	0.631608	0.780116	-0.966074	-1.05276	0.75509	0.362219	-0.955324	-0.904097	-0.538027	-0.208277	-0.717173	-0.964838	-0.736529	WT	WT	WT
CIT432	CMS2	0.758243	0.646046	0.74248	0.78273	0.004995	0.00607501	0.241757	0.353954	0.25752	0.21727	-0.576729	-0.212759	-0.361756	-0.69154	0.00916599	0.606093	-1.23776	1.05842	-0.403173	-0.555265	0.608644	-0.473991	-0.0935718	0.909006	-0.507442	-0.0675933	-0.773893	-0.564232	-0.900083	WT	WT	WT
CIT433	CMS3	0.689889	0.803794	0.604352	0.832598	0.001	0.00132353	0.310111	0.196206	0.395648	0.167402	0.0558296	0.0694091	-0.490671	-0.616617	-0.0222878	-0.156318	-0.895405	0.176919	-0.397119	-0.220118	-0.158387	-0.566925	-0.356459	-0.864002	-0.365643	-0.736805	-0.924965	-0.315997	-0.670167	M	WT	KRAS
CIT434	CMS1	0.611486	0.750032	0.640898	0.697899	0.001998	0.00252447	0.388514	0.249968	0.359102	0.302101	0.0632968	0.530999	-0.266098	-0.474381	-0.894171	-1.03125	1.06654	-0.862648	-0.414159	-0.216212	-0.71928	0.585346	0.960055	-0.0969896	-0.776242	-0.798398	-0.0856089	-0.0885361	0.0108135	M	WT	KRAS
CIT435	CMS1	0.593594	0.791036	0.658877	0.661287	0.001	0.00132353	0.406406	0.208964	0.341123	0.338713	0.234296	0.215462	0.821797	-0.114467	-0.537287	0.539795	-0.209308	-0.0096084	-0.033958	-0.124235	-0.365663	-0.159445	1.20138	0.290339	0.358861	0.409058	1.16203	0.0223002	-0.252687	WT	M	BRAF
CIT436	CMS2	0.711109	0.633303	0.733979	0.728205	0.001	0.00132353	0.288891	0.366697	0.266021	0.271795	-0.585254	0.261229	0.108904	-0.491104	-0.553571	-0.14702	-0.159835	0.291188	-0.433781	-0.485132	0.700346	0.466914	0.556647	0.308775	-0.686175	-0.117336	-0.91653	0.115464	-0.181905	M	WT	KRAS
CIT437	CMS2	0.721414	0.607279	0.723626	0.626506	0.001	0.00132353	0.278586	0.392721	0.276374	0.373494	0.25711	0.100895	0.497257	0.0614405	0.727509	0.532271	-0.603099	-0.136505	0.356898	0.117299	1.02129	0.366701	1.02127	2.19664	-0.540375	0.0887618	-0.0666961	0.00286229	-0.547705	M	WT	KRAS
CIT438	CMS4	0.661364	0.720668	0.623809	0.562878	0.001	0.00132353	0.338636	0.279332	0.376191	0.437122	0.521866	0.180702	0.520499	0.497226	0.379435	0.400196	0.380237	-1.01362	0.628433	0.43869	0.200853	0.163179	1.28947	0.538003	0.358138	0.139809	0.835522	0.7161	-0.0793199	M	WT	KRAS
CIT439	CMS2	0.78172	0.674673	0.756607	0.759541	0.001998	0.00252447	0.21828	0.325327	0.243393	0.240459	-0.0220524	-0.537333	-0.462938	0.118637	0.245731	-0.0959917	-0.30299	0.0455016	0.180821	0.347397	-0.403995	-0.647245	-0.467284	-0.239252	0.349669	0.637142	-0.0688765	0.172828	0.674623	WT	WT	WT
CIT440	CMS3	0.763529	0.733121	0.601322	0.854784	0.001	0.00132353	0.236471	0.266879	0.398678	0.145216	-1.73418	0.194244	-1.1577	-0.916199	1.01489	0.568344	-0.34342	-0.289015	-0.763331	-0.48964	-0.546776	-0.832593	-0.0450165	-0.64711	-1.82106	-1.125	-0.35842	-1.84272	-0.555507	WT	WT	WT
CIT441	#N/A	0.736263	0.661638	0.784435	0.788178	0.0959041	0.104867	0.263737	0.338362	0.215565	0.211822	-0.708664	-0.85462	-0.802951	-1.11768	-0.457389	-0.680637	-0.921318	0.643871	-0.166929	-0.0150515	-0.796387	-0.491992	-0.523573	0.110735	0.140401	-0.235561	-0.298879	-0.955517	-0.392896	M	WT	KRAS
CIT442	#N/A	0.781715	0.698549	0.781621	0.821269	0.656344	0.671261	0.218285	0.301451	0.218379	0.178731	-0.40562	-0.877632	-0.592174	-0.721904	-0.144054	0.115614	-0.208613	0.160861	-0.265498	-0.268154	-0.476999	-0.794629	-0.984314	0.0367361	-0.503039	-0.252225	-0.392874	-0.295071	-0.502669	WT	WT	WT
CIT443	CMS2	0.736945	0.620823	0.768183	0.704629	0.001	0.00132353	0.263055	0.379177	0.231817	0.295371	0.128259	-0.280038	0.172034	-0.0666916	0.244086	-0.642738	-0.1574	0.498617	0.167422	0.0368113	0.277263	0.961116	0.00964844	-0.354651	0.358896	-0.0224698	-0.483673	-0.193015	-0.276008	WT	WT	WT
CIT444	CMS3	0.710145	0.675692	0.626572	0.699026	0.001	0.00132353	0.289855	0.324308	0.373428	0.300974	0.642073	0.172876	-0.0579283	0.0737157	-0.852449	-1.64492	3.0499	-0.887919	-0.0358956	-0.356446	-1.01155	0.230908	-0.858743	0.167518	0.36624	-0.462991	-0.423728	1.20054	0.031337	M	WT	KRAS
CIT445	CMS4	0.635023	0.780987	0.742617	0.522739	0.001	0.00132353	0.364977	0.219013	0.257383	0.477261	1.59779	0.708429	2.01092	1.86053	0.179323	0.588585	-0.519739	-0.488038	1.79393	1.94223	0.236785	-0.589023	1.17495	2.29007	1.64754	0.656855	1.46958	2.76249	2.50487	M	WT	KRAS
CIT446	CMS4	0.675638	0.741423	0.671253	0.593663	0.001	0.00132353	0.324362	0.258577	0.328747	0.406337	0.521295	0.990151	0.948592	0.851834	0.890915	1.0178	-0.558991	-0.0777047	0.50377	0.716225	0.860887	-0.24712	1.71283	0.563965	0.711218	0.416833	0.855067	0.405857	0.383508	M	WT	KRAS
CIT447	CMS1	0.582119	0.774017	0.685673	0.705146	0.001	0.00132353	0.417881	0.225983	0.314327	0.294854	-0.073421	1.00465	0.41302	0.112589	-1.189	0.138325	-0.0659262	0.327032	0.0322772	0.0341382	0.220781	0.195856	1.44249	0.647012	0.348808	-0.381417	-0.0395302	-0.350392	0.100481	M	WT	KRAS
CIT448	CMS2	0.780777	0.593081	0.710774	0.726016	0.001	0.00132353	0.219223	0.406919	0.289226	0.273984	0.00755093	0.039301	0.179538	0.269142	0.781554	0.444298	0.33761	0.477444	0.0820492	-0.201251	0.584604	1.481	-0.45554	-0.375903	0.04937	-0.137581	0.3404	0.03191	0.29512	WT	WT	WT
CIT449	CMS2	0.760428	0.647425	0.746519	0.691299	0.001	0.00132353	0.239572	0.352575	0.253481	0.308701	0.102839	0.0124826	0.716752	0.388745	-0.208968	-0.671813	0.0824645	-0.267385	0.283644	-0.0448875	0.102106	0.113647	1.15002	0.610474	0.428085	0.654769	0.820014	0.29287	0.319392	WT	WT	WT
CIT450	CMS1	0.575457	0.768888	0.694919	0.672387	0.001	0.00132353	0.424543	0.231112	0.305081	0.327613	0.0397138	0.144164	0.776953	0.260604	-0.367917	0.828657	-0.373363	0.187684	0.117258	0.263866	0.167735	-1.11604	-0.0595627	0.209959	0.246704	-0.148263	0.315121	0.0303155	0.8079	WT	WT	WT
CIT451	CMS4	0.778674	0.618306	0.74973	0.571189	0.001	0.00132353	0.221326	0.381694	0.25027	0.428811	0.148469	-0.37355	0.410754	0.402726	0.524352	0.871641	-0.589307	0.233853	0.594869	0.344728	0.856403	0.754597	0.563166	0.575234	0.49427	0.565744	0.58182	0.257141	-0.120451	WT	WT	WT
CIT452	CMS1	0.655615	0.70268	0.700398	0.725122	0.001	0.00132353	0.344385	0.29732	0.299602	0.274878	0.271498	0.405348	0.672743	0.608966	-0.776816	-0.560232	0.186228	-0.404696	-0.424602	0.00551143	0.37404	0.0927	-0.0580445	0.53297	-0.0172575	-0.623909	-0.215954	0.299725	0.34042	WT	WT	WT
CIT453	CMS4	0.683455	0.733641	0.784139	0.504751	0.001	0.00132353	0.316545	0.266359	0.215861	0.495249	0.586012	-0.186563	1.11925	0.914383	0.795376	1.28987	-0.555232	-0.396714	1.88047	1.73634	0.575527	-0.425438	1.8771	0.529275	1.39169	1.38929	1.67514	0.475192	2.31682	WT	WT	WT
CIT454	CMS4	0.666136	0.655066	0.712871	0.42021	0.001	0.00132353	0.333864	0.344934	0.287129	0.57979	0.7621	0.400158	1.47097	1.02392	0.603572	0.847429	-0.170589	-1.1003	1.28445	0.901966	1.02744	0.538193	2.30544	1.56386	1.14822	1.44124	2.33015	0.593862	0.672198	WT	WT	WT
CIT455	CMS2	0.774948	0.627122	0.75049	0.822294	0.001	0.00132353	0.225052	0.372878	0.24951	0.177706	-0.666285	-0.271126	-0.312045	-0.406528	-0.227113	-0.342685	-0.0063257	0.810434	-0.500392	-0.685374	-0.0622494	1.01416	-0.808693	-0.546673	-0.532873	-0.465794	-0.904027	-0.211236	-0.425632	M	NA	KRAS
CIT456	CMS4	0.716845	0.724878	0.701648	0.679341	0.003996	0.00489051	0.283155	0.275122	0.298352	0.320659	0.319184	1.15708	0.212389	0.490832	0.880034	-0.925933	0.059542	-1.20509	0.744133	0.727809	-0.15914	-0.516646	-0.807172	-0.370596	0.38161	-0.630358	-0.902927	0.256492	0.0808195	WT	NA	NA
CIT457	CMS4	0.731893	0.739341	0.754724	0.457487	0.001	0.00132353	0.268107	0.260659	0.245276	0.542513	1.55884	0.0658965	1.66567	2.11099	1.36379	0.917636	-0.285772	-1.26123	2.34479	2.29837	0.914335	-0.530055	2.03297	0.0524687	1.90165	1.88563	0.894439	2.83063	1.93535	WT	WT	WT
CIT458	CMS2	0.812429	0.642172	0.790455	0.798716	0.001	0.00132353	0.187571	0.357828	0.209545	0.201284	-0.315885	-0.572932	-0.0949009	-0.147354	0.360624	-0.101216	0.0546241	0.586292	-0.0568497	-0.43082	0.547941	0.598953	-0.543904	0.202296	0.0752021	0.195512	0.0272357	-0.166909	-0.343876	WT	WT	WT
CIT459	CMS2	0.778973	0.629816	0.694043	0.823158	0.001	0.00132353	0.221027	0.370184	0.305957	0.176842	-0.83224	0.249868	-0.371211	-0.886784	0.031938	-0.178302	0.157528	0.386459	-0.660059	-0.641511	0.00366508	0.303129	-0.467188	0.151237	-0.540014	-0.88957	-0.800073	0.151272	-0.419563	M	NA	KRAS
CIT460	CMS4	0.721632	0.708179	0.664332	0.575472	0.001	0.00132353	0.278368	0.291821	0.335668	0.424528	0.243409	0.366529	0.77966	0.461677	0.40632	0.793363	0.653419	-0.566055	0.416823	0.395085	0.515896	-0.131214	0.153842	0.869398	-0.00988437	2.39281	0.445533	0.0905701	0.418204	M	WT	KRAS
CIT461	CMS4	0.785407	0.628632	0.754866	0.599301	0.001	0.00132353	0.214593	0.371368	0.245134	0.400699	0.196996	-0.904131	-0.184363	0.0563655	0.83659	0.245007	0.214661	0.392881	0.395502	0.278108	-0.289493	1.13946	0.30024	-0.481666	-0.745703	-0.241866	0.210601	-0.0522147	0.459331	WT	WT	WT
CIT462	CMS2	0.802401	0.647362	0.769857	0.726501	0.00999001	0.0117353	0.197599	0.352638	0.230143	0.273499	-0.655185	-0.475796	-0.305861	-0.17756	0.460201	0.136835	-0.526328	-0.014476	0.251956	0.0488257	-0.345385	-0.301565	0.192274	0.286309	-0.666046	0.160683	0.333308	-0.790072	-0.296894	WT	WT	WT
CIT463	CMS4	0.731026	0.714726	0.75537	0.576234	0.001	0.00132353	0.268974	0.285274	0.24463	0.423766	0.694433	-0.338818	0.65376	0.0316423	0.681084	0.399247	-1.46216	0.35994	0.732369	1.04131	0.678211	-0.435309	1.60898	0.351662	-0.263239	0.622649	0.199918	0.291725	0.122108	WT	WT	WT
CIT464	CMS1	0.5408	0.763817	0.712118	0.592673	0.001	0.00132353	0.4592	0.236183	0.287882	0.407327	1.78198	0.345165	0.939557	0.254605	-1.20417	-1.30042	0.505347	-1.07109	0.438916	0.83457	-1.03282	-0.368105	1.39085	0.842183	0.00305819	-0.329208	0.330132	-0.0798035	-0.408166	WT	M	BRAF
CIT465	CMS4	0.712767	0.654562	0.706915	0.501018	0.001	0.00132353	0.287233	0.345438	0.293085	0.498982	1.07059	0.164321	0.978198	0.691954	0.274968	0.115073	0.168421	-0.999132	0.816887	0.887509	-0.177794	0.548365	1.36924	1.20406	0.178909	0.109038	0.207595	0.525181	0.630703	WT	WT	WT
CIT466	CMS4	0.648562	0.717886	0.71978	0.439886	0.001	0.00132353	0.351438	0.282114	0.28022	0.560114	0.898626	0.624468	1.3134	1.15224	0.200473	0.344052	0.393649	-1.45859	1.44364	1.45204	1.04957	-0.248633	1.56337	1.37381	1.41349	1.56378	0.958475	0.967448	0.12778	M	WT	KRAS
CIT467	CMS2	0.734292	0.625981	0.658074	0.686563	0.001	0.00132353	0.265708	0.374019	0.341926	0.313437	0.116777	-0.46266	-0.0152833	-0.408162	-0.474006	-0.838321	0.831855	-0.581817	-0.0891017	-0.473887	-0.668144	0.140786	-0.0102376	0.257921	0.113495	0.0652744	-0.540491	0.0179429	-0.156449	WT	WT	WT
CIT468	CMS2	0.731689	0.637558	0.653607	0.722692	0.003996	0.00489051	0.268311	0.362442	0.346393	0.277308	-1.07766	-0.480101	-0.208174	-0.548705	0.112291	0.675537	0.802538	-0.749146	-0.543944	-0.62175	0.0440773	0.290182	0.208878	-0.662856	-1.04051	0.213544	-0.593083	-0.712412	-0.601945	WT	WT	WT
CIT469	CMS4	0.631224	0.74381	0.652638	0.542831	0.001	0.00132353	0.368776	0.25619	0.347362	0.457169	0.384749	1.08332	1.50388	0.250698	-0.0783806	0.399654	-0.318004	-0.232734	0.647007	0.665061	0.262327	-1.03358	2.43204	0.716885	0.842839	1.2712	1.6995	0.632562	0.161863	M	WT	KRAS
CIT470	CMS4	0.687202	0.65926	0.672086	0.597808	0.001	0.00132353	0.312798	0.34074	0.327914	0.402192	0.0536232	-0.536637	-0.0626377	-0.329001	-0.563495	0.507559	0.0303305	-1.32323	0.04099	0.128534	0.0130358	-0.305559	-0.246329	0.943952	-0.433741	0.234988	1.19722	0.0424846	-0.392299	WT	WT	WT
CIT471	CMS2	0.777466	0.608138	0.726672	0.641733	0.001	0.00132353	0.222534	0.391862	0.273328	0.358267	-0.597285	-0.718039	0.605571	0.015296	0.345781	-0.24575	-0.780694	-0.714944	0.277644	0.055801	0.0208695	0.629967	0.3701	0.0362082	0.0236908	0.390647	1.10955	0.0400177	-0.13747	WT	WT	WT
CIT472	CMS4	0.684074	0.702927	0.708355	0.510512	0.001	0.00132353	0.315926	0.297073	0.291645	0.489488	0.656487	-0.423029	1.14237	0.291372	0.190327	0.406812	-0.698189	-0.699748	0.798443	0.888399	-0.0654372	-1.49143	0.441332	-0.223211	0.262905	1.16078	1.95064	0.458768	0.206107	WT	WT	WT
CIT473	CMS3	0.680771	0.707291	0.620984	0.757626	0.001	0.00132353	0.319229	0.292709	0.379016	0.242374	-1.29153	0.177247	-0.507097	-0.608326	-0.855663	0.452441	0.895141	-0.909649	-0.609049	-0.726991	-1.18167	0.293015	-0.00362484	-0.421997	-0.653531	-0.521444	0.24794	-0.63024	-0.806927	M	WT	KRAS
CIT474	CMS1	0.611322	0.777959	0.683645	0.673175	0.001	0.00132353	0.388678	0.222041	0.316355	0.326825	1.62924	0.522393	0.525087	0.588876	-0.686597	0.4143	0.704091	-0.0276323	0.416979	0.828982	-0.0890348	-1.16242	0.39943	-0.504605	1.09172	0.886599	2.28089	-0.044587	0.549627	WT	WT	WT
CIT475	CMS4	0.759844	0.639896	0.743796	0.628877	0.001	0.00132353	0.240156	0.360104	0.256204	0.371123	0.302338	-0.0542681	0.356614	0.423801	0.511387	0.0867505	0.318515	0.347497	1.01653	0.764409	0.402082	-0.137334	-0.397599	0.2193	0.844822	0.657655	1.3344	0.203594	1.06381	M	WT	KRAS
CIT476	CMS4	0.756858	0.627916	0.667878	0.596767	0.001	0.00132353	0.243142	0.372084	0.332122	0.403233	0.516694	0.616281	0.335405	0.430176	0.612622	0.786566	0.272751	-0.33792	0.262697	0.214951	0.302555	0.425582	1.97538	-0.0215676	0.655182	0.849193	0.535464	0.178013	0.374193	M	WT	KRAS
CIT477	CMS4	0.69445	0.723906	0.741129	0.47329	0.001	0.00132353	0.30555	0.276094	0.258871	0.52671	2.1554	0.553353	1.47135	1.71012	0.810364	0.0580777	0.345222	-0.507749	2.20481	2.13772	0.589417	-0.608792	1.10108	2.32128	0.988528	1.66371	2.3381	2.34399	1.93171	WT	WT	WT
CIT478	CMS2	0.790447	0.642134	0.671754	0.863907	0.001	0.00132353	0.209553	0.357866	0.328246	0.136093	-0.739388	-0.364771	-0.939187	-0.832148	-0.202684	-0.64443	0.808531	0.282315	-0.846889	-1.0217	-0.00317465	0.646524	-0.651563	-0.661817	-0.419889	-0.77141	-0.371467	-0.920615	-0.185179	WT	WT	WT
CIT479	CMS2	0.818701	0.599723	0.691672	0.693172	0.001	0.00132353	0.181299	0.400277	0.308328	0.306828	0.418787	-0.0393367	0.0033874	0.449139	1.28586	1.11432	0.0937703	-0.0549091	0.263477	-0.0622704	0.920522	1.10611	-0.085336	0.19231	0.439109	0.00940128	-0.663627	0.0245344	-0.14304	WT	WT	WT
CIT480	#N/A	0.789873	0.679217	0.724604	0.781682	0.0769231	0.085389	0.210127	0.320783	0.275396	0.218318	-0.710479	0.9066	-0.533529	-0.198141	0.35224	-0.10743	-0.0150318	0.0244954	-0.307466	-0.342606	0.111178	0.67157	0.22075	0.461904	-0.0598492	0.130165	-0.934093	0.190534	0.642472	M	WT	KRAS
CIT481	CMS4	0.784825	0.651673	0.781638	0.556135	0.001	0.00132353	0.215175	0.348327	0.218362	0.443865	0.285372	-0.464422	0.808454	1.09937	0.947183	0.634482	0.471583	-0.407901	1.0063	0.960925	0.798646	0.84769	0.360762	0.233136	1.15663	0.429163	0.183507	0.504066	1.26126	WT	WT	WT
CIT482	CMS4	0.674378	0.778574	0.709625	0.508313	0.001	0.00132353	0.325622	0.221426	0.290375	0.491687	2.04112	0.173447	2.01704	2.34428	1.52802	0.822665	-0.523673	-0.483681	2.22545	2.5603	0.0976829	-1.8461	5.65202	0.811331	1.09701	1.44001	1.60418	3.36141	2.04119	WT	WT	WT
CIT483	CMS2	0.794648	0.648715	0.702814	0.654046	0.001	0.00132353	0.205352	0.351285	0.297186	0.345954	0.553316	-1.41618	-0.160578	0.812191	2.51689	1.44893	0.308745	-0.117069	0.660968	0.539419	-0.619565	0.733057	0.251518	-0.344069	-0.252216	-0.50272	0.500976	-0.0485485	0.358612	WT	WT	WT
CIT484	CMS4	0.622902	0.785934	0.733568	0.612243	0.001	0.00132353	0.377098	0.214066	0.266432	0.387757	0.673871	0.880672	1.51016	1.40807	0.16745	0.0588719	0.0771187	-0.333958	0.883591	1.20276	1.07703	-0.336668	2.12976	0.508558	1.30727	1.40295	0.466797	1.07801	2.01473	M	WT	KRAS
CIT485	CMS4	0.717638	0.692494	0.66587	0.527997	0.001	0.00132353	0.282362	0.307506	0.33413	0.472003	0.845287	-0.562715	0.563244	0.954761	0.421641	0.348105	0.595888	-1.03217	0.843365	0.764324	-0.306903	-0.410083	0.0714754	-0.110401	0.436264	1.18142	0.743014	0.805703	1.19183	WT	WT	WT
CIT486	CMS2	0.698188	0.662492	0.71093	0.769921	0.001998	0.00252447	0.301812	0.337508	0.28907	0.230079	-0.584957	-0.15178	-0.838498	-0.387955	-0.0415241	-0.387819	0.798157	-0.204512	-0.349227	-0.118953	-0.267262	-0.672368	-0.280533	0.372653	-0.531322	-0.644604	0.226186	0.332538	1.26792	M	WT	KRAS
CIT487	#N/A	0.66244	0.71879	0.690929	0.810502	0.0579421	0.0650597	0.33756	0.28121	0.309071	0.189498	-1.10299	-0.283172	-0.394493	-0.620317	-1.08996	-0.587631	0.258264	0.00840619	-0.413595	-0.605249	-0.495219	0.0350436	-0.837926	-0.460761	-0.33334	-0.23333	-0.56109	-0.586247	-0.487943	WT	WT	WT
CIT488	CMS4	0.585603	0.774903	0.706577	0.559278	0.001	0.00132353	0.414397	0.225097	0.293423	0.440722	2.84218	1.68476	1.77575	1.75924	0.608293	0.405874	0.477174	0.439205	1.21966	1.98323	0.556173	-1.26704	1.80086	0.501702	1.4846	1.65366	2.88284	3.15359	1.91312	M	WT	KRAS
CIT489	CMS1	0.625247	0.783975	0.745598	0.720126	0.001	0.00132353	0.374753	0.216025	0.254402	0.279874	0.519642	0.0422093	0.157727	-0.0767026	-0.188378	-0.050136	-0.406205	1.17183	0.397775	0.461285	0.310564	-0.721314	-0.20963	-0.213708	0.182226	0.62322	-0.0251623	0.896436	0.764177	WT	WT	WT
CIT490	CMS3	0.727173	0.771485	0.66764	0.678702	0.003996	0.00489051	0.272827	0.228515	0.33236	0.321298	1.10135	0.547449	0.413979	0.199275	-0.17423	-0.335146	0.480512	0.162172	0.548101	0.243089	0.0439722	-1.18277	-0.189962	0.111846	0.55093	2.07727	0.272069	0.527295	0.172898	M	WT	KRAS
CIT491	CMS1	0.576832	0.759456	0.60911	0.70596	0.001	0.00132353	0.423168	0.240544	0.39089	0.29404	1.21196	0.87513	0.199648	0.640568	-0.813708	-0.130904	2.31313	0.132509	-0.155901	-0.217139	-0.0450231	-0.684608	-0.455731	0.315704	0.689313	0.333658	-0.72521	-0.0522703	0.453688	WT	M	BRAF
CIT492	CMS1	0.610337	0.81264	0.676159	0.720009	0.001	0.00132353	0.389663	0.18736	0.323841	0.279991	0.909425	1.35397	0.262537	0.132188	-1.2447	-1.19283	-0.567353	-0.520281	0.110601	0.186878	-0.974001	0.647869	0.243098	1.04254	0.0566811	-0.164116	0.150411	0.213032	-0.304227	WT	M	BRAF
CIT493	CMS4	0.649348	0.697431	0.665924	0.632209	0.001998	0.00252447	0.350652	0.302569	0.334076	0.367791	0.361855	0.16993	0.575719	0.278455	-0.432768	0.526536	0.678287	0.0414623	0.231769	0.00677316	0.82777	0.288379	0.453079	1.33737	0.22305	0.615687	-0.0183516	0.42173	0.27815	M	WT	KRAS
CIT494	CMS2	0.736868	0.643959	0.771624	0.763442	0.00799201	0.00946422	0.263132	0.356041	0.228376	0.236558	-0.751101	-0.435296	-0.250562	-0.648886	-0.874392	-1.72495	-0.0194707	0.547339	-0.559959	-0.656054	-0.449106	1.54594	0.079752	-0.117755	-0.853047	-0.605267	-0.906455	-0.566104	-0.773853	WT	WT	WT
CIT495	CMS2	0.79234	0.617993	0.691809	0.757126	0.001	0.00132353	0.20766	0.382007	0.308191	0.242874	-0.454393	-0.576542	-0.313493	-0.0641618	1.42534	0.918198	-0.769037	0.503339	-0.649997	-0.472213	1.07495	0.0321336	-0.778047	-0.305161	-0.265236	-0.65577	-0.952853	-0.780056	-1.0188	WT	WT	WT
CIT496	CMS1	0.520456	0.822781	0.730719	0.675223	0.001	0.00132353	0.479544	0.177219	0.269281	0.324777	0.71685	0.664605	0.845141	0.478712	-0.1972	0.206191	-0.961203	1.18152	0.665998	1.01351	0.0913862	-0.633074	0.22587	0.0655069	0.500888	0.717686	0.584452	0.631845	1.40235	WT	M	BRAF
CIT497	CMS3	0.692508	0.732507	0.617489	0.83529	0.001	0.00132353	0.307492	0.267493	0.382511	0.16471	0.0936764	0.141307	-0.635566	-0.686876	-0.310197	-0.0295649	-0.0971671	-0.00254349	-0.631585	-0.78138	-0.251748	-1.13603	-0.477115	-0.769872	-0.552105	-0.400696	-1.04784	-0.636878	-0.534047	M	WT	KRAS
CIT498	CMS2	0.770951	0.624873	0.73511	0.762184	0.001	0.00132353	0.229049	0.375127	0.26489	0.237816	-0.417446	-0.837164	-0.181025	-0.172497	-0.270755	-0.446511	0.229521	-0.141944	-0.247093	-0.228505	0.0867446	-0.0818716	-0.490547	-0.261033	-0.304572	-0.300302	0.694716	-0.40612	0	M	WT	KRAS
CIT499	CMS4	0.576673	0.775487	0.700002	0.533472	0.001	0.00132353	0.423327	0.224513	0.299998	0.466528	1.94726	0.782372	1.93316	1.61499	-0.329783	0.324976	0.641788	-0.275442	1.37445	1.37565	-0.231027	-1.89836	3.14481	1.13294	1.85355	1.88719	3.66469	2.70322	2.34209	WT	M	BRAF
CIT500	#N/A	0.801837	0.666813	0.768486	0.70914	0.0719281	0.0801484	0.198163	0.333187	0.231514	0.29086	-0.255883	-1.39388	0.213063	0.0650545	0.352794	0.0606047	-0.640951	0.250424	0.49199	0.0196652	-0.662473	0.485722	-0.246245	-0.119374	0.597051	0.160022	0.365249	0.18046	0.841085	WT	WT	WT
CIT501	CMS3	0.72248	0.703517	0.591705	0.803674	0.001	0.00132353	0.27752	0.296483	0.408295	0.196326	-0.429275	0.350632	-0.727021	-0.302613	1.15459	0.0282189	0.915665	-0.883018	-0.836322	-0.636889	0.756539	0.13263	-0.456843	-1.30813	-1.26351	-0.81675	-0.727323	-0.405658	-0.523711	M	WT	KRAS
CIT502	CMS1	0.596523	0.770549	0.742016	0.682592	0.001	0.00132353	0.403477	0.229451	0.257984	0.317408	0.414205	0.772281	0.675677	0.34363	-0.0461975	0.0735383	-0.47031	1.06242	0.685492	0.624017	0.642182	-1.12366	-0.0158909	-0.17395	0.665221	0.867894	1.37398	1.08398	0.415621	M	WT	KRAS
CIT503	CMS3	0.690163	0.73406	0.627382	0.741712	0.001	0.00132353	0.309837	0.26594	0.372618	0.258288	-0.259029	0.629209	0.0268821	0.046753	1.31812	1.37927	0.179566	0.0494884	-0.0911165	0.221484	0.65682	-1.4089	-0.457542	0.584055	-0.445691	0.340866	-0.0756962	-0.635529	-0.705538	WT	WT	WT
CIT504	#N/A	0.6989	0.703539	0.723726	0.710481	0.526474	0.542231	0.3011	0.296461	0.276274	0.289519	0.0820834	-0.230621	-0.13642	0.00705187	0.408245	0.223761	-0.236252	0.179617	-0.0147476	0.207424	0.174374	-0.204837	0.225863	0.10356	0.0729228	0.508459	0.397062	-0.032982	0.942772	WT	WT	WT
CIT505	CMS2	0.717367	0.622105	0.732224	0.760801	0.001	0.00132353	0.282633	0.377895	0.267776	0.239199	-0.416685	-0.621301	-0.320515	-0.0341288	1.54933	0.23014	0.306617	0.364115	-0.345801	-0.168339	0.274859	0.689021	-0.344422	-0.330303	-0.399129	-0.0118004	-0.815684	-0.35817	-0.400662	WT	WT	WT
CIT506	CMS2	0.751138	0.614771	0.76121	0.726077	0.001	0.00132353	0.248862	0.385229	0.23879	0.273923	-0.105647	0.31117	-0.0261483	-0.317019	0.604996	0.5158	-0.484816	0.85711	-0.0331814	0.0479257	0.538859	0.147099	-0.479546	0.286337	-0.350644	0.211242	0.259759	-0.585431	-0.559093	M	WT	KRAS
CIT507	CMS3	0.725989	0.703697	0.557789	0.824983	0.001	0.00132353	0.274011	0.296303	0.442211	0.175017	-0.425661	0.244069	-0.568901	-0.497832	0.334258	0.339519	0.72826	-1.52807	-0.718154	-0.84516	0.254322	0.257447	-0.386824	-0.727323	-0.950457	-0.576633	-0.274011	-0.357128	-0.0518095	M	WT	KRAS
CIT508	CMS4	0.768013	0.617664	0.767291	0.559847	0.001	0.00132353	0.231987	0.382336	0.232709	0.440153	0.793176	-0.113871	0.670522	0.457049	0.506638	1.16493	-0.452043	-0.478887	0.812687	0.693549	0.351611	-0.46498	0.407124	0.788671	0.0934491	0.303512	0.651233	1.34322	0.470209	WT	WT	WT
CIT509	CMS1	0.622813	0.805011	0.692887	0.750482	0.001998	0.00252447	0.377187	0.194989	0.307113	0.249518	0.391104	0.491564	0.464473	0.0567084	-0.0901604	0.237891	-1.32511	1.36732	0.0489781	0.0975007	0.746599	-1.3528	-0.329848	0.478536	0.311911	-0.363976	-0.369216	0.0847765	0.133279	WT	WT	WT
CIT510	#N/A	0.734876	0.710078	0.776355	0.807341	0.994006	1	0.265124	0.289922	0.223645	0.192659	-0.711039	0.106861	0.00359143	-0.432206	-0.750584	0.594294	-0.473199	1.12959	-0.39222	-0.159906	1.43176	0.807712	-0.118761	1.44155	-0.0685869	-0.401734	-0.117473	-0.5012	-0.158732	M	WT	KRAS
CIT511	CMS4	0.697049	0.716157	0.746863	0.402342	0.001	0.00132353	0.302951	0.283843	0.253137	0.597658	2.44672	-0.169865	1.06018	1.93619	2.11995	1.40445	-0.226647	-0.910208	3.21225	3.05204	0.136646	-2.25049	1.94644	0.635172	0.128147	0.902553	3.74191	1.71347	1.49942	M	WT	KRAS
CIT512	CMS2	0.74079	0.575887	0.793773	0.653893	0.001	0.00132353	0.25921	0.424113	0.206227	0.346107	-0.534968	-0.486593	0.0567244	0.0913438	-0.244798	-0.921539	-0.527234	0.0582809	0.405848	0.348223	-0.0309321	-1.00176	-0.376562	0.286181	-0.310158	0.239303	0.153681	-0.182711	-0.228948	WT	WT	WT
CIT513	CMS2	0.741418	0.634531	0.720386	0.70992	0.001	0.00132353	0.258582	0.365469	0.279614	0.29008	0.190275	0.319705	0.0594615	-0.0738238	-0.24282	0.222379	-0.223169	0.0542168	0.126941	0.113346	0.0438671	-0.610085	0.627929	-0.679661	0.225198	0.373142	0.197215	0.41457	-0.0862464	M	WT	KRAS
CIT514	CMS4	0.632621	0.798094	0.766889	0.588344	0.001	0.00132353	0.367379	0.201906	0.233111	0.411656	0.759311	0.0900878	1.14571	0.711077	-0.12753	0.534891	-0.96664	0.233204	1.66952	1.59738	0.00542099	-1.43294	3.313	-0.0413489	1.14356	1.47256	0.097015	2.90832	2.87198	WT	WT	WT
CIT515	CMS1	0.621331	0.81489	0.69231	0.797354	0.001	0.00132353	0.378669	0.18511	0.30769	0.202646	0.0627142	0.444899	0.167309	-0.175318	-1.59353	-1.31387	1.27997	0	-0.340964	-0.348281	-0.449964	-0.288931	-0.0722126	-0.104792	-0.136335	-0.329376	-0.707493	-0.355739	0.377779	WT	M	BRAF
CIT516	CMS3	0.707551	0.81571	0.616512	0.72524	0.001	0.00132353	0.292449	0.18429	0.383488	0.27476	0.182668	0.936851	0.386398	0.256341	-0.626321	0.157308	-0.507786	0.518368	0.0138938	0.355379	0.14162	-0.275901	0.270035	0.897388	0.520538	0.254361	0.284102	0.422534	-0.0611998	WT	WT	WT
CIT517	CMS3	0.673921	0.686935	0.608069	0.747554	0.001	0.00132353	0.326079	0.313065	0.391931	0.252446	0.260107	0.687403	0.0262366	0.12374	-0.0421075	0.0611307	1.32755	0.280513	-0.556497	-0.332173	0.260194	0.369425	-0.437821	-0.682911	0.460727	-0.0155833	0.128745	-0.243344	0.358895	M	WT	KRAS
CIT518	CMS4	0.667984	0.681966	0.681176	0.594958	0.001	0.00132353	0.332016	0.318034	0.318824	0.405042	0.855366	-0.115907	0.57653	0.730512	0.45285	0.360869	1.04497	0.235775	0.282106	0.346217	0.789446	-0.0658331	0.395605	-0.263759	0.69682	0.574536	0.899306	0.204162	0.584503	WT	WT	WT
CIT519	CMS3	0.706604	0.749998	0.550395	0.802358	0.001	0.00132353	0.293396	0.250002	0.449605	0.197642	-0.714236	0.0675313	-0.701084	-1.25647	-0.284216	-0.321764	-0.0887243	-0.854993	-0.67788	-0.645038	-1.34852	-0.200397	0.20234	0.19533	-0.714481	-0.438615	-0.356182	-0.501205	-0.814806	M	WT	KRAS
CIT520	CMS4	0.679177	0.743426	0.735654	0.432501	0.001	0.00132353	0.320823	0.256574	0.264346	0.567499	2.09375	-0.0371913	1.6382	1.82631	0.488977	0.0415909	-0.161108	-0.800758	2.14596	1.95415	0.458407	-0.503656	2.87394	1.20575	1.20221	1.01777	1.73539	2.27994	1.79329	WT	WT	WT
CIT521	#N/A	0.660067	0.690778	0.686144	0.801264	0.0669331	0.0747249	0.339933	0.309222	0.313856	0.198736	0.548219	0.6837	-0.965655	-1.00198	-1.20464	-2.11136	1.51571	0.0373457	-1.17904	-0.716848	-0.326744	0.208951	0.027222	0.851646	-1.41207	-0.346354	0.18017	-1.34784	-0.669491	M	WT	KRAS
CIT522	CMS2	0.714303	0.624429	0.691182	0.767551	0.001	0.00132353	0.285697	0.375571	0.308818	0.232449	-0.00302807	-0.414387	-0.239466	-0.0937315	-0.119531	-0.58036	1.66819	-0.296148	-0.354715	-0.433994	-0.70349	-0.03928	-0.44845	-0.357649	-0.250715	-0.322269	-0.883176	0.0436041	-0.309337	WT	WT	WT
CIT523	CMS4	0.631669	0.782361	0.708789	0.444724	0.001	0.00132353	0.368331	0.217639	0.291211	0.555276	3.48142	1.26696	2.70567	2.38378	0.641928	0.312502	-0.450284	-1.53449	2.3629	3.2113	1.18242	-1.46857	2.44318	2.45068	2.35443	2.71811	0.802497	4.54766	3.09349	M	WT	KRAS
CIT524	CMS3	0.716263	0.679318	0.61842	0.850063	0.001	0.00132353	0.283737	0.320682	0.38158	0.149937	-0.318109	0.790693	-0.625162	-0.519142	1.06031	0.897781	0.562852	-0.0887873	-0.986522	-0.947837	0.509297	0.286191	-0.224044	-1.29935	-0.772476	-0.599926	-0.86479	-0.90899	-0.874806	M	WT	KRAS
CIT525	CMS4	0.737369	0.647657	0.742507	0.499447	0.001	0.00132353	0.262631	0.352343	0.257493	0.500553	1.08547	-0.267634	0.925801	0.791635	0.0601711	0.221327	-0.458068	0.365453	1.11206	0.841342	0.954598	0.769719	0.902935	1.13752	1.45809	1.68418	1.07756	1.15722	1.32572	WT	WT	WT
CIT526	CMS3	0.700036	0.774195	0.57386	0.609622	0.001	0.00132353	0.299964	0.225805	0.42614	0.390378	1.2749	0.857631	0.433994	0.781364	0.187783	0.150408	0.00827094	0.0750067	0.71592	0.575595	0.796986	0.384456	0.39727	-0.0551997	0.385502	0.533415	-0.412741	0.569226	0.666594	M	WT	KRAS
CIT527	#N/A	0.815717	0.677832	0.801753	0.678173	0.201798	0.21464	0.184283	0.322168	0.198247	0.321827	-0.237044	-0.814947	-0.288449	0.0730083	0.627552	-0.315849	-0.988093	0.289414	0.470976	0.397361	0.102609	-0.394426	-0.0476576	-0.0157746	0.44255	0.563437	-0.293011	0.185447	-0.132127	WT	WT	WT
CIT528	CMS4	0.733375	0.624254	0.747716	0.587777	0.001	0.00132353	0.266625	0.375746	0.252284	0.412223	0.355721	-0.30995	0.960467	0.655215	1.01601	0.19153	-0.573284	0.568503	0.78176	0.732909	0.778101	0.927103	-0.0639841	-0.3355	0.857107	1.48549	2.15414	0.29195	0.871346	WT	WT	WT
CIT529	CMS2	0.731955	0.641501	0.752392	0.701621	0.001	0.00132353	0.268045	0.358499	0.247608	0.298379	-0.410127	-0.281207	-0.00837245	-0.117404	0.0122408	0.550852	-0.791265	-0.448566	0.378201	0.0441115	0.30238	-0.119524	-0.170637	0.798288	-0.235111	0.112389	0.1433	0.0554739	0.565746	M	WT	KRAS
CIT530	CMS4	0.770533	0.668814	0.723814	0.62681	0.001	0.00132353	0.229467	0.331186	0.276186	0.37319	0.0829531	0.96867	0.510672	0.398284	1.94221	2.16778	-0.37397	-0.595192	0.496506	0.481766	0.352216	0.331178	0.110705	-0.514709	1.02079	0.897258	1.11401	0.343277	-0.177192	NA	WT	NA
CIT531	CMS3	0.689023	0.718438	0.561865	0.817257	0.001	0.00132353	0.310977	0.281562	0.438135	0.182743	-1.03942	0.124511	-0.605934	-0.510836	-0.466818	-0.0297041	2.12552	-1.19283	-1.08632	-1.12541	-0.563936	0.155678	-0.620047	-1.01245	-0.568051	-0.561785	-0.829706	-0.493831	-0.308425	M	WT	KRAS
CIT532	CMS3	0.694362	0.741456	0.543073	0.803087	0.001	0.00132353	0.305638	0.258544	0.456927	0.196913	0.209898	0.481082	-0.353275	-0.386528	0.162508	0.0544937	0.764379	0.0653241	-0.626196	-0.50658	0.502882	0.400507	-0.806546	-1.00123	-0.188176	-0.691073	-0.943348	-0.21848	-0.62637	M	WT	KRAS
CIT533	CMS3	0.68425	0.691556	0.559445	0.73573	0.001	0.00132353	0.31575	0.308444	0.440555	0.26427	-0.147807	0.610788	-0.102501	0.0737126	0.796362	1.0046	0.973284	-0.521039	-0.277776	-0.332615	1.01419	0.027314	0.423408	-0.835404	-0.422022	0.345574	0.361912	-0.14717	-0.15411	M	WT	KRAS
CIT534	CMS2	0.812368	0.587575	0.759358	0.733041	0.001	0.00132353	0.187632	0.412425	0.240642	0.266959	-0.391618	-0.60244	0.112882	-0.0299465	0.367649	-0.257606	-0.29861	0.976932	0.191948	-0.21089	0.499528	0.745376	-0.350501	0.436628	0.287503	-0.0937187	0.0384801	-0.105336	-0.287378	WT	WT	WT
CIT535	#N/A	0.796946	0.666045	0.798778	0.688737	0.28971	0.304821	0.203054	0.333955	0.201222	0.311263	-0.0466974	-0.203368	0.389873	0.0444425	0.131714	-0.334966	-0.615242	0.989483	0.473126	0.258807	-0.17458	1.14707	0.1824	1.08069	0.315212	0.475272	0.795809	-0.105194	-0.21512	WT	WT	WT
CIT536	CMS2	0.713336	0.659904	0.789019	0.763958	0.026973	0.0310004	0.286664	0.340096	0.210981	0.236042	0.0836607	-1.39557	-0.0652388	-0.543451	1.0358	-0.300795	-0.691724	0.973317	0.394019	0.432724	-0.136825	0.721892	-0.929847	-0.147232	0.166994	-0.62591	-0.102951	-0.167256	0.0121827	WT	WT	WT
CIT537	CMS4	0.747258	0.662521	0.720699	0.647122	0.001	0.00132353	0.252742	0.337479	0.279301	0.352878	0.777629	0.167541	-0.0889745	0.21378	0.374189	0.172397	0.398698	0.164177	0.538077	0.47662	-0.38729	0.506499	0.144908	-0.375988	-0.879874	0.0309559	0.0647021	0.422083	0.519604	M	WT	KRAS
CIT538	CMS1	0.604322	0.720094	0.713991	0.698889	0.001	0.00132353	0.395678	0.279906	0.286009	0.301111	0.0920634	-0.328845	-0.247488	-0.166999	0.563863	0.660757	-0.081543	0.0790615	0.157722	0.263819	0.225457	-1.67584	-0.271826	-0.152067	0.0559985	0.316881	-0.19621	-0.160914	0.00534501	WT	WT	WT
CIT539	CMS2	0.761829	0.637618	0.757194	0.764258	0.001	0.00132353	0.238171	0.362382	0.242806	0.235742	-1.28894	-0.436877	-0.787669	-0.473893	-0.492875	-1.55378	-0.283055	-0.840873	-0.464724	-0.31814	0.176125	-0.0948118	-0.44879	-1.08251	-0.647116	-1.20872	-0.66537	-1.09234	-0.221416	WT	WT	WT
CIT540	#N/A	0.747916	0.659682	0.698576	0.838562	0.0979021	0.106852	0.252084	0.340318	0.301424	0.161438	-1.44699	-0.893785	-0.993998	-1.20128	-0.0547509	0.344671	0.224445	-0.420956	-1.20395	-1.15768	0.178455	0.22712	-0.625274	-0.824889	-1.39725	-1.22451	-0.439612	-0.821147	-0.319702	WT	WT	WT
CIT541	CMS2	0.81842	0.624772	0.801572	0.754898	0.001	0.00132353	0.18158	0.375228	0.198428	0.245102	-0.693432	-0.348071	-0.348543	-0.536853	0.591816	-0.313837	-0.843249	0.64087	0.512385	0.236601	-0.759473	0.460078	1.20048	2.83305	0.228508	-0.27085	0.0220082	-0.457702	0.393716	NA	WT	NA
CIT542	CMS2	0.742535	0.652009	0.69851	0.794902	0.00799201	0.00946422	0.257465	0.347991	0.30149	0.205098	-0.291549	0.0559408	-0.272694	-0.426865	-0.788141	-0.896667	1.45312	0.377679	-0.535529	-0.388437	-0.315928	1.61233	-0.232577	-0.0612075	0.232194	0.748669	-0.115058	-0.635657	-0.0595156	WT	WT	WT
CIT543	CMS1	0.557406	0.821699	0.738473	0.804767	0.001	0.00132353	0.442594	0.178301	0.261527	0.195233	2.17339	1.24939	0.322598	-0.137009	-0.629233	-2.01463	-0.964812	1.50172	-0.212163	0.438354	0.0376448	-0.643553	-0.821095	-0.54822	-0.0118595	-0.596572	0.188515	-0.796668	-0.144291	WT	WT	WT
CIT544	CMS4	0.642935	0.749263	0.699646	0.494197	0.001	0.00132353	0.357065	0.250737	0.300354	0.505803	0.668116	-0.157169	2.00153	0.958486	-0.800761	0.0050332	-0.942219	-2.21388	1.82484	1.85147	-1.22717	-1.99975	3.22473	1.4936	1.22232	1.00683	3.41529	1.16772	0.255013	WT	WT	WT
CIT545	CMS4	0.696198	0.639148	0.797046	0.596445	0.001	0.00132353	0.303802	0.360852	0.202954	0.403555	0.168365	-0.275993	0.157911	-0.508185	-0.148587	-0.907141	-0.566161	-0.103365	0.334701	0.650735	0.314702	-0.477165	-0.116249	1.18315	0.219018	-0.413167	0.677764	-0.22707	-0.0362865	WT	WT	WT
CIT546	CMS3	0.674493	0.743905	0.606144	0.789202	0.001	0.00132353	0.325507	0.256095	0.393856	0.210798	-0.112464	0.647254	-0.947022	-1.35838	-0.55881	-0.585176	-0.318969	-0.533877	-1.30036	-0.832404	-0.660586	-0.0041413	-0.454156	-0.437639	-1.24571	-0.763789	-0.41126	-1.39373	-0.606777	WT	WT	WT
CIT547	CMS4	0.698126	0.66549	0.673908	0.488868	0.001	0.00132353	0.301874	0.33451	0.326092	0.511132	1.12932	-0.36763	0.564357	1.02808	0.892648	0.322187	1.89709	-0.740616	0.822791	0.755456	-0.490328	-0.222905	0.172903	0.408723	0.417462	0.0528144	1.70673	0.721126	1.18146	WT	WT	WT
CIT548	CMS4	0.66919	0.690108	0.736269	0.538029	0.001	0.00132353	0.33081	0.309892	0.263731	0.461971	0.183961	0.395858	0.75668	0.2316	-0.130984	-0.244822	-0.224208	-0.44372	0.633211	0.39585	0.409351	0.311566	1.07345	0.821784	0.211384	1.22802	1.16583	0.25763	0.38954	M	WT	KRAS
CIT549	CMS4	0.672008	0.655055	0.696927	0.613834	0.001	0.00132353	0.327992	0.344945	0.303073	0.386166	0	-0.375238	0.368911	-0.508985	-0.302518	-0.00844195	0.59512	-0.500267	-0.260353	-0.189974	0.0282084	-0.283141	0.0242301	1.37074	-0.308882	0.0538191	1.22813	-0.409219	-0.227107	WT	WT	WT
CIT550	CMS4	0.691415	0.623368	0.667649	0.54911	0.001	0.00132353	0.308585	0.376632	0.332351	0.45089	-0.407542	-0.726275	0.124591	0.17209	0.45935	0.654749	0.776185	-0.848481	0.2327	0.0336302	-0.0671012	-0.35134	-0.0545727	0.880675	0.288478	-0.0723654	0.696085	-0.157055	0.284619	WT	WT	WT
CIT551	CMS1	0.571071	0.781063	0.631013	0.804996	0.001	0.00132353	0.428929	0.218937	0.368987	0.195004	-0.286812	0.282369	-0.081102	-0.0530852	-1.12931	-0.813738	1.6731	-0.0116636	-0.505728	-0.454048	-0.824319	0.334418	-0.306076	-0.363574	-0.284359	-0.315432	-0.299205	-0.106212	-0.222547	WT	M	BRAF
CIT552	CMS2	0.754595	0.622365	0.74371	0.813461	0.001	0.00132353	0.245405	0.377635	0.25629	0.186539	-0.562866	-0.419178	-0.241558	-0.134285	-0.357876	-0.452297	0.256088	0.321348	-0.110454	-0.267648	0.148985	0.681521	-0.989603	-0.390882	-0.473864	-0.138661	-0.664928	0.178009	0.272172	M	WT	KRAS
CIT553	CMS2	0.775134	0.638788	0.749771	0.813977	0.001	0.00132353	0.224866	0.361212	0.250229	0.186023	-0.291043	-0.433835	-0.69202	-0.168961	0.988544	0.423232	0.360243	-0.0396513	-0.417455	-0.395347	0.189437	0.084584	-0.0958821	-0.588182	-0.603316	-0.590825	-0.628655	-0.16244	-0.357578	WT	WT	WT
CIT554	CMS3	0.757676	0.736033	0.613963	0.880108	0.001	0.00132353	0.242324	0.263967	0.386037	0.119892	-0.911825	-0.00424412	-1.30092	-1.12233	-0.18972	0.535541	-0.304489	-0.834747	-1.11027	-1.01517	-0.400076	-0.0624932	-0.183419	-0.994634	-1.06843	-0.793533	-0.784353	-1.29214	-0.302605	WT	WT	WT
CIT555	CMS2	0.768863	0.651662	0.771428	0.791569	0.001	0.00132353	0.231137	0.348338	0.228572	0.208431	0.45615	-0.312997	-0.0269871	0.0640691	-0.0564429	-0.9058	-0.328684	0.723764	0.00717533	0.167503	-0.137649	-0.624741	0.0507661	0.3282	0.389559	0.0595644	-0.350121	0.235257	0.120592	WT	WT	WT
CIT556	CMS3	0.639307	0.739658	0.616159	0.826094	0.001	0.00132353	0.360693	0.260342	0.383841	0.173906	-0.134787	0.602723	-0.465382	-0.185783	0.171009	0.252243	0.436484	-0.126992	-0.736036	-0.565093	1.29813	0.47502	-0.702903	-0.702569	-0.746551	-0.533802	-1.03002	-0.370196	-0.327111	M	WT	KRAS
CIT557	CMS2	0.803295	0.659263	0.803438	0.739383	0.003996	0.00489051	0.196705	0.340737	0.196562	0.260617	-0.361068	0.17195	-0.00973386	0.191596	0.0502	-0.98151	-0.808596	0.0516764	0.359323	0.169105	-0.803962	0.170613	-0.415007	-0.167297	-0.26319	0.452347	-0.120776	0.760906	-0.160824	M	WT	KRAS
CIT558	CMS2	0.820342	0.659082	0.800629	0.812909	0.001	0.00132353	0.179658	0.340918	0.199371	0.187091	-0.288063	-0.784076	-0.240185	-0.301698	0.40908	-0.363716	-0.40879	0.567084	-0.0669708	-0.0805778	-0.31102	0.203728	-0.547701	-0.811825	-0.0389892	-0.56531	-0.524567	-0.0087606	0.0160749	WT	WT	WT
CIT559	CMS2	0.807736	0.680585	0.738871	0.874207	0.00899101	0.010583	0.192264	0.319415	0.261129	0.125793	-0.65676	-0.242729	-0.375311	-0.548677	-0.777627	-0.0767047	-0.270948	0.849681	-0.388419	-0.503503	-0.316458	0.344554	-0.111438	-0.501787	-0.390036	0.188718	-0.647334	-0.758162	-0.563641	WT	WT	WT
CIT560	#N/A	0.769058	0.689032	0.712533	0.864351	0.162837	0.174789	0.230942	0.310968	0.287467	0.135649	-1.22727	0.73686	-0.928529	-0.700736	1.2856	1.01325	-0.318936	0.128269	-0.748462	-0.624802	0.160379	-0.765973	-0.259357	-0.620874	-1.50605	-0.351015	-0.821088	-1.36466	-0.763823	M	WT	KRAS
CIT561	CMS2	0.738471	0.65062	0.743653	0.705892	0.001	0.00132353	0.261529	0.34938	0.256347	0.294108	0.172589	-0.295639	0.342274	0.413836	0.717398	0.696788	0.498633	0.427146	0.128409	0.294319	1.16057	0.116761	-0.140795	-0.361766	0.749587	0.785695	-0.336794	0.812474	0.413484	WT	WT	WT
CIT562	CMS4	0.700304	0.690381	0.721448	0.606086	0.001	0.00132353	0.299696	0.309619	0.278552	0.393914	0.123151	0.0593396	0.522744	0.287397	0.141609	0.25149	-0.131831	-0.459179	0.13113	0.167137	0.093488	0.529431	0.718641	0.294645	0.104269	-0.250705	0.578352	-0.0165735	-0.238638	M	WT	KRAS
CIT563	CMS4	0.721874	0.664963	0.674741	0.591554	0.001	0.00132353	0.278126	0.335037	0.325259	0.408446	0.230929	-0.34668	0.988026	0.498984	-0.321568	0.186187	0.15253	-0.566293	0.271659	0.278635	-0.19107	0.278426	0.755145	0.349825	-0.0243699	1.02804	0.908862	0.547064	-0.154791	WT	WT	WT
CIT564	#N/A	0.720059	0.740794	0.73952	0.816888	0.48951	0.506838	0.279941	0.259206	0.26048	0.183112	0.384161	-0.0614561	-0.131875	-0.19904	-0.586081	-1.24458	0.382054	0.279339	0.162821	0.201417	-0.604935	-1.58883	-0.436907	-0.829392	0.431083	0.58356	0.411526	0.059083	1.0314	WT	WT	WT
CIT565	CMS4	0.746569	0.739	0.788767	0.637387	0.001	0.00132353	0.253431	0.261	0.211233	0.362613	0.945022	0.148123	0.452881	1.04459	1.15972	0.531369	-0.586517	0.0973573	1.10914	1.2583	0.736086	-0.77178	0.0332917	0.153364	0.698464	0.71492	0.233285	1.44055	1.45361	WT	WT	WT
CIT566	CMS4	0.644651	0.760339	0.683147	0.632091	0.001	0.00132353	0.355349	0.239661	0.316853	0.367909	0.602154	0.825969	0.200413	0.659234	-1.0238	-0.941069	2.15278	-1.5983	0.557704	0.40717	-0.416808	0.0299458	-0.25673	-0.247552	1.22193	0.521401	0.716038	1.22857	1.29672	M	WT	KRAS
CIT567	CMS3	0.732218	0.722188	0.633869	0.747934	0.001	0.00132353	0.267782	0.277812	0.366131	0.252066	-0.245294	-1.50653	-0.712453	0.235575	-0.86588	-1.79289	3.9947	-2.71659	-0.450393	-0.399569	-2.34314	1.20049	-0.40083	-1.94213	-0.093696	-1.06421	0.699486	0.887048	0.961112	nd	nd	nd
CIT568	CMS3	0.731	0.721916	0.636626	0.675894	0.001	0.00132353	0.269	0.278084	0.363374	0.324106	0.91765	-1.42943	-0.51466	0.500825	-0.456187	-1.38025	3.30168	-2.8733	-0.0690627	0.0467299	-2.02733	0.853566	1.23972	-0.917105	-1.21838	-0.941294	0.871383	-0.031894	0.690316	nd	nd	nd
CIT569	CMS3	0.72188	0.707067	0.628185	0.82925	0.001	0.00132353	0.27812	0.292933	0.371815	0.17075	-0.994107	-0.434591	-1.14231	-0.54708	-1.91789	-2.33408	4.10555	-2.40621	-1.45774	-1.1357	-2.57908	1.02047	0.100699	-1.22317	-1.42784	-1.07619	-0.0404028	-0.955014	0.612888	nd	nd	nd
CIT570	CMS4	0.75368	0.74464	0.679678	0.592016	0.001	0.00132353	0.24632	0.25536	0.320322	0.407984	1.86101	-1.91592	-0.0224948	1.27226	0.974909	-0.68749	1.84011	-2.24543	1.34701	1.40166	-2.64985	0.128696	2.664	-1.02653	-0.166116	-0.517339	1.95071	0.580094	1.78765	nd	nd	nd
CIT571	CMS3	0.750869	0.703932	0.640797	0.80847	0.001	0.00132353	0.249131	0.296068	0.359203	0.19153	-0.860102	-1.54838	-1.08501	-0.233379	-0.85578	-1.75716	4.48766	-1.79703	-0.7605	-0.86608	-2.37971	1.27462	-0.473931	-0.569379	-0.279055	-1.16192	-0.425539	-0.46152	1.0641	nd	nd	nd
CIT572	CMS3	0.729054	0.727112	0.621384	0.722407	0.001	0.00132353	0.270946	0.272888	0.378616	0.277593	0.547745	-0.912033	-0.173077	0.515197	-0.312886	-1.30988	3.40993	-2.11544	-0.0867498	-0.147939	-1.67682	0.813433	-0.382256	-1.15089	-0.0234396	-1.03111	1.59621	0.955982	1.79505	nd	nd	nd
CIT573	CMS3	0.724636	0.72221	0.653734	0.681346	0.001998	0.00252447	0.275364	0.27779	0.346266	0.318654	0.704035	-1.02134	-0.289622	0.574275	-0.268492	-1.07378	4.14788	-2.50199	0.201631	0.132984	-2.06567	0.727454	0.512771	-1.76199	0.177575	-0.670673	1.55874	0.761481	1.45277	nd	nd	nd
CIT574	CMS3	0.738249	0.687669	0.613497	0.731392	0.001	0.00132353	0.261751	0.312331	0.386503	0.268608	-0.216343	-1.16046	-0.3617	0.341328	-1.0525	-1.7406	4.50632	-2.14826	-0.325432	-0.651449	-2.18573	0.604376	-0.644725	-1.13414	0.0425751	-0.623113	1.81874	0.868829	1.06442	nd	nd	nd
CIT575	CMS3	0.727855	0.720232	0.618575	0.822309	0.001	0.00132353	0.272145	0.279768	0.381425	0.177691	-1.2906	-1.76003	-1.23137	-0.633476	-1.0349	-1.80208	3.06589	-2.58236	-1.12696	-1.06773	-2.73263	0.918462	-0.168053	-0.662793	-0.566334	-1.04468	0.0888306	-0.256782	0.402783	nd	nd	nd
CIT576	CMS3	0.680216	0.721707	0.60523	0.78868	0.001	0.00132353	0.319784	0.278293	0.39477	0.21132	-0.525771	-1.23141	-0.857292	-0.175358	-0.678382	-1.24051	3.83921	-1.47101	-0.908775	-0.788238	-1.77927	1.33146	-0.207961	-1.76779	0.258061	-1.23867	0.452748	0.0715122	1.2684	nd	nd	nd
CIT577	CMS3	0.725665	0.703674	0.626519	0.812407	0.001	0.00132353	0.274335	0.296326	0.373481	0.187593	-0.661748	-1.74451	-0.969958	-0.393546	-0.930357	-1.45682	3.7749	-1.2464	-0.912797	-0.958487	-2.74982	1.16906	-0.222601	-1.31171	-0.0399738	-0.917614	-0.300641	-0.630583	0.38088	nd	nd	nd
CIT578	CMS3	0.749797	0.69793	0.631472	0.820903	0.001	0.00132353	0.250203	0.30207	0.368528	0.179097	-1.18733	-2.10525	-1.21507	-0.61182	-0.757165	-1.71019	3.96394	-2.58016	-1.06847	-1.13799	-2.62013	1.16324	-0.008032	-1.73047	-0.375404	-0.600179	-0.487859	-0.685524	0.349508	nd	nd	nd
CIT579	CMS3	0.752729	0.690814	0.647152	0.820392	0.002997	0.00373827	0.247271	0.309186	0.352848	0.179608	-1.58572	-2.10263	-1.44168	-1.05159	-1.63704	-2.36751	4.05902	-2.58114	-1.42381	-1.2729	-3.37986	1.2633	0	-0.748351	-1.42291	-0.912516	-0.722875	-1.08327	0.0842846	nd	nd	nd
CIT580	CMS3	0.747435	0.713731	0.602539	0.789027	0.001	0.00132353	0.252565	0.286269	0.397461	0.210973	-0.764734	-1.22848	-1.06617	-0.00107183	-1.21153	-2.11651	4.00847	-2.4173	-1.07598	-1.03528	-2.94221	1.25684	-0.747049	-1.29438	0.160701	-1.21928	0.267349	-0.351691	0.578204	nd	nd	nd
CIT581	CMS3	0.728798	0.700853	0.639653	0.799099	0.001	0.00132353	0.271202	0.299147	0.360347	0.200901	-0.594128	-1.67994	-1.03072	-0.548047	-0.963835	-1.67302	3.97537	-2.46432	-0.918792	-0.986478	-2.50218	1.18161	-0.00514246	-0.510706	0.0554438	-1.49198	-0.135797	-0.332152	0.438575	nd	nd	nd
CIT582	CMS3	0.735555	0.711579	0.615088	0.808821	0.001	0.00132353	0.264445	0.288421	0.384912	0.191179	-0.521553	-1.1529	-0.854592	-0.177606	-1.06508	-1.52747	4.15964	-1.037	-0.83817	-0.96722	-2.35465	1.42225	-1.11916	-1.6897	-0.00630523	-1.14272	0.807148	-0.0757632	0.77329	nd	nd	nd
CIT583	CMS3	0.732722	0.717028	0.604026	0.791989	0.001	0.00132353	0.267278	0.282972	0.395974	0.208011	-0.434893	-1.63188	-0.787204	-0.320414	-0.876253	-1.01639	3.03037	-1.69694	-0.881784	-0.78076	-2.26872	0.996111	-0.214379	-1.43879	-0.170073	-0.859949	0.189824	-0.323952	0.325994	nd	nd	nd
CIT584	CMS3	0.720143	0.717051	0.626863	0.805347	0.001998	0.00252447	0.279857	0.282949	0.373137	0.194653	-0.668205	-1.31535	-1.1852	-0.474103	-1.3043	-1.77746	4.15423	-2.40431	-1.00829	-0.908647	-2.57272	1.06417	0.0279818	-2.58804	-0.878482	-1.29269	-0.616754	-0.464126	-0.295691	nd	nd	nd
CIT585	CMS3	0.750947	0.711439	0.609341	0.820911	0.001	0.00132353	0.249053	0.288561	0.390659	0.179089	-0.804806	-1.31789	-1.03997	-0.435492	-1.23781	-2.1055	4.08112	-1.59448	-0.945022	-1.05755	-2.31374	1.18726	-1.09796	-1.01606	-0.000965344	-0.593336	0.444436	-0.129376	0.218178	nd	nd	nd
