# Supplementary material for: An integrative gene expression signature analysis identifies CMS4 KRAS-mutated colorectal cancers sensitive to combined MEK and SRC targeted therapy
Source: BMC Cancer. 2022 Mar 10;22:256. doi: 10.1186/s12885-022-09344-3 (PMC8908604; doi:10.1186/s12885-022-09344-3)
Supplement: Supplementary file 5 — Additional file5. Marisa 585 CRC_CMS_signature scores.xls. [file 12885_2022_9344_MOESM5_ESM.xlsx]

## Sheet: 677 CRCs
Sample	prediction	d.CMS1	d.CMS2	d.CMS3	d.CMS4	p.value	FDR	CMS1* score	CMS2* score	CMS3* score	CMS4* score	18-gene MEK pathway activation signature	13-gene MEKi bypass resistance signature	SRC activation	5 gene Dasa-S	Hu-Lgr5-ISC	Hu-EphB2-ISC	Hu-Late TA	Hu-Proliferation	EMT score	PC1 score	64-gene_WNT	ZEB1|6935	ZEB2|9839	TWIST1|7291	TWIST2|117581	SNAI1|6615	SNAI2|6591	CDH1|999	CDH2|1000	VIM|7431
TCGA-3L-AA1B-01A-11R-A37K-07	CMS2	0.782534	0.601759	0.654292	0.61475	0.001	0.00129198	0.217466	0.398241	0.345708	0.38525	-0.22913	0.166162	1.06606	-0.275036	1.95703	0.974871	-0.537206	-0.10398	0.22393	0.128394	0.572726	1.13408	0.60904	-0.329373	-0.125009	-0.283394	0.152034	0.311084	0.890286	-0.0652692
TCGA-4N-A93T-01A-11R-A37K-07	#N/A	0.754166	0.701771	0.716375	0.889905	0.934066	0.94807	0.245834	0.298229	0.283625	0.110095	1.48232	-0.503309	-0.763353	-0.840965	-0.692501	-0.808084	0.358638	-1.28621	-1.33058	-0.900158	0.14437	-0.616685	-0.600977	-0.447577	-0.629487	-0.659089	-0.881807	0.572262	-0.287916	-0.786156
TCGA-4T-AA8H-01A-11R-A41B-07	CMS3	0.756992	0.682843	0.63063	0.890227	0.001	0.00129198	0.243008	0.317157	0.36937	0.109773	1.17327	-0.57779	-0.360623	0.420461	-0.90719	-0.686672	0.822738	-0.307754	-1.60405	-1.0797	0.274284	-0.59916	-0.558731	-0.604952	-0.581817	-0.699233	-0.826284	-0.463629	-0.435887	-0.838111
TCGA-5M-AAT4-01A-11R-A41B-07	#N/A	0.733569	0.682953	0.732569	0.813085	0.719281	0.736691	0.266431	0.317047	0.267431	0.186915	0.794942	-0.433951	-0.228538	-0.322267	0.191813	0.653039	-0.427786	0.792387	-0.366716	0.0913191	0.866396	-0.412942	-0.421467	-0.392616	-0.545315	1.11509	-0.572931	-0.536386	-0.296036	-0.676403
TCGA-5M-AAT5-01A-21R-A41B-07	CMS2	0.76697	0.643867	0.715392	0.86982	0.003996	0.00476284	0.23303	0.356133	0.284608	0.13018	0.859915	-0.448095	-0.480485	-0.388442	0.27451	-0.458992	-0.244666	0.892216	-0.687724	-0.385255	1.07447	-0.5057	-0.601673	-0.351964	-0.564987	-0.106142	-0.758126	1.01741	-0.46704	-0.622259
TCGA-5M-AAT6-01A-11R-A41B-07	CMS1	0.574575	0.815804	0.761638	0.575941	0.001	0.00129198	0.425425	0.184196	0.238362	0.424059	0.186736	2.10743	1.44938	2.76545	0.308348	0.322789	-0.598485	0.823089	2.32666	1.97872	0.302446	0.367006	1.15406	6.69417	0.226297	1.37514	2.06079	-1.69807	5.02862	1.12488
TCGA-5M-AATA-01A-31R-A41B-07	CMS2	0.697787	0.663889	0.77183	0.668951	0.044955	0.0498111	0.302213	0.336111	0.22817	0.331049	0.0395184	0.30633	-0.167117	1.50446	0.423576	-0.548319	-0.27169	0.452961	0.538131	0.711328	0.295201	0.922259	-0.0560532	0.0650245	-0.448005	2.43814	0.467992	-1.00095	-0.436172	0.0594161
TCGA-5M-AATE-01A-11R-A41B-07	CMS2	0.801005	0.627533	0.796078	0.765753	0.001	0.00129198	0.198995	0.372467	0.203922	0.234247	-0.0508149	-0.109488	-0.040589	-0.669875	0.559532	0.401931	-0.66294	0.458537	0.176501	0.188814	0.285837	-0.0671679	-0.270242	-0.412645	-0.584725	0.170375	-0.478544	0.681586	-0.260925	-0.539359
TCGA-A6-2671-01A-01R-1410-07	CMS4	0.722481	0.710976	0.778648	0.556625	0.001	0.00129198	0.277519	0.289024	0.221352	0.443375	-0.644546	0.424104	0.391158	1.02223	0.827482	1.96583	-0.304132	0.685641	1.1345	0.382083	0.421139	0.0759426	0.0419261	0.69254	1.49015	1.39383	0.13574	-0.834862	1.065	0.480324
TCGA-A6-2671-11A-01R-A32Z-07	CMS4	0.728073	0.711962	0.642711	0.595509	0.001	0.00129198	0.271927	0.288038	0.357289	0.404491	0.61662	0.0573105	0.560565	1.30388	-0.496492	-0.169412	9.8894	-1.81836	-1.16513	-1.50851	-0.665789	2.26817	1.20456	-0.459412	1.66701	-0.87736	-0.166086	1.34769	0.351447	1.07122
TCGA-A6-2672-01A-01R-0826-07	CMS1	0.531153	0.845885	0.768945	0.711366	0.001	0.00129198	0.468847	0.154115	0.231055	0.288634	0.655898	0.683572	0.530879	0.243116	-0.749581	-0.16045	0.261315	0.0803633	0.71137	0.25186	0.302102	-0.0364371	0.502298	1.75085	0.948701	0.717251	0.238264	-1.01409	0.334737	0.990519
TCGA-A6-2674-01A-02R-0821-07	CMS4	0.644294	0.786687	0.718032	0.489097	0.001	0.00129198	0.355706	0.213313	0.281968	0.510903	0.752367	4.15652	2.2246	1.22168	0.741833	1.11818	-0.231402	-0.520133	3.68267	2.40282	0.798988	0.801334	2.09977	2.07299	2.62238	2.35576	8.17515	-0.688289	5.55958	2.38663
TCGA-A6-2675-01A-02R-1723-07	CMS4	0.695257	0.63626	0.679743	0.424077	0.001	0.00129198	0.304743	0.36374	0.320257	0.575923	-0.271557	1.39096	0.97809	0.162204	0.247832	0.375122	0.769103	-0.532036	0.509203	0.604548	0.382651	0.901437	1.71347	1.83206	-0.0315262	0.74535	1.30837	1.32062	1.8955	0.821036
TCGA-A6-2675-11A-01R-1723-07	CMS4	0.718155	0.733772	0.676686	0.484777	0.001	0.00129198	0.281845	0.266228	0.323314	0.515223	-0.162842	1.04515	1.97575	5.90596	0.566162	1.0233	4.77047	-1.42215	0.912153	1.45872	-1.02368	11.37	3.07485	-0.0050563	3.15257	-0.76402	0.277583	0.0331145	2.79808	1.43659
TCGA-A6-2676-01A-01R-0826-07	CMS1	0.594802	0.850882	0.794492	0.759865	0.001	0.00129198	0.405198	0.149118	0.205508	0.240135	0.130468	-0.0715711	-0.313727	0.648135	-0.79829	-1.03757	0.0736631	1.03303	0.917347	0.838938	-0.706766	-0.466691	0.262332	-0.496079	-0.0906077	-0.0891724	-0.165758	-1.23461	0.141688	0.589537
TCGA-A6-2677-01A-01R-0821-07	CMS2	0.80891	0.639405	0.731452	0.833313	0.001	0.00129198	0.19109	0.360595	0.268548	0.166687	-0.0913572	-0.512053	-0.565353	-0.770325	0.836138	0.146304	-0.0299257	0.702081	-0.321251	-0.251514	0.169306	-0.458142	-0.412783	-0.592342	-0.53708	-0.105335	-0.738765	2.06309	-0.438855	-0.596569
TCGA-A6-2678-01A-01R-0821-07	CMS3	0.746752	0.705368	0.637502	0.779892	0.001	0.00129198	0.253248	0.294632	0.362498	0.220108	-0.102415	-0.081447	0.577585	-0.257182	-0.246957	0.0930552	0.0226167	0.243205	-0.139581	-0.127806	-0.37596	0.150419	0.154687	-0.138125	-0.0352559	-0.523341	0.478499	2.06171	0.118021	0.0805619
TCGA-A6-2678-11A-01R-A32Z-07	CMS4	0.755586	0.713835	0.635737	0.611702	0.001	0.00129198	0.244414	0.286165	0.364263	0.388298	0.00368775	-0.0232821	1.27471	0.50069	-0.343668	-0.186291	6.96786	-1.5716	-0.346106	-1.03515	-0.916873	1.12539	2.17394	-0.272455	1.21319	-0.537917	0.485809	0.908103	0.656895	1.27321
TCGA-A6-2679-01A-02R-1410-07	#N/A	0.742744	0.704423	0.715075	0.775062	0.97003	0.978704	0.257256	0.295577	0.284925	0.224938	0.819006	-0.507191	-0.975807	-0.480979	-0.601162	-0.547234	0.078187	-1.00187	-0.191378	-1.01256	0.148845	-0.905469	-0.549462	0.532315	-0.629487	-0.990181	-0.380064	-1.43738	-0.532189	0.155919
TCGA-A6-2679-11A-01R-A32Z-07	CMS4	0.701624	0.720224	0.649879	0.648243	0.001998	0.00245045	0.298376	0.279776	0.350121	0.351757	0.425638	-0.0698739	0.428923	0.189281	-0.790291	-0.748377	11.8012	-1.52177	-1.07752	-1.59139	-0.707589	0.235599	2.06304	-0.53343	1.46763	-0.653156	0.981483	0.829217	0.977678	1.26147
TCGA-A6-2680-01A-01R-1410-07	CMS2	0.723745	0.612139	0.674961	0.71451	0.001	0.00129198	0.276255	0.387861	0.325039	0.28549	-0.0570109	-0.010136	-0.368338	0.956665	-0.322282	-0.310807	0.706362	-0.114182	-0.187244	-0.631132	0.205438	-0.336035	-0.319869	-0.0474416	0.0284029	0.249071	-0.201426	0.587619	0.279967	0.0190264
TCGA-A6-2680-11A-01R-A32Z-07	CMS4	0.711336	0.72453	0.68798	0.637193	0.001	0.00129198	0.288664	0.27547	0.31202	0.362807	0.685202	0.000715798	1.81222	1.36106	-0.723401	-0.596182	30.6013	-2.23607	0.180807	-0.518525	-0.936879	1.45355	1.13164	-0.59957	1.05974	-0.826606	-0.292206	0.345157	1.21774	0.520014
TCGA-A6-2681-01A-01R-1410-07	CMS4	0.668014	0.671776	0.677936	0.499047	0.001	0.00129198	0.331986	0.328224	0.322064	0.500953	-0.257841	0.754808	1.17534	0.328506	-0.183784	0.649025	-0.164392	-0.140872	0.226133	-0.0134097	0.0030952	0.269009	0.156378	0.308076	1.16512	0.262561	0.0176959	-0.541466	0.736645	1.04135
TCGA-A6-2682-01A-01R-1410-07	CMS4	0.731082	0.651514	0.636198	0.536639	0.001	0.00129198	0.268918	0.348486	0.363802	0.463361	1.3029	1.11732	0.484791	0.3774	0.267236	0.744374	0.543682	-0.315115	0.476254	0.651727	0.769688	0.222715	0.363022	2.70631	1.75399	1.28335	1.06611	-0.336606	1.61149	0.539195
TCGA-A6-2682-11A-01R-A32Z-07	CMS3	0.757747	0.716224	0.629267	0.72842	0.001	0.00129198	0.242253	0.283776	0.370733	0.27158	0.441327	-0.179471	0.191796	-0.23986	-0.980479	-0.885313	9.51341	-1.63192	-1.06848	-1.88626	-0.93187	-0.167178	1.4174	-0.524579	0.39766	-0.641284	-0.153153	1.37268	-0.283909	0.583015
TCGA-A6-2683-01A-01R-0821-07	CMS2	0.785172	0.659141	0.702015	0.817236	0.001	0.00129198	0.214828	0.340859	0.297985	0.182764	-0.026924	-0.376713	0.922611	-0.204783	-0.224207	1.25518	0.0416484	-0.11417	-1.22183	-2.45417	0.69838	-0.749487	-0.583987	-0.499624	-0.207453	0.556941	-0.821888	0.111825	-0.354578	-0.657799
TCGA-A6-2683-11A-01R-A32Z-07	CMS3	0.752696	0.71608	0.620517	0.720918	0.001	0.00129198	0.247304	0.28392	0.379483	0.279082	0.504942	-0.315167	0.65158	-0.305061	-0.718642	-0.726042	11.2331	-1.37653	-1.19935	-1.61883	-0.940995	0.0761239	1.84444	-0.465832	0.641726	-0.969347	1.76734	1.98842	-0.198357	0.659157
TCGA-A6-2684-01A-01R-1410-07	CMS4	0.682995	0.701726	0.754922	0.477084	0.001	0.00129198	0.317005	0.298274	0.245078	0.522916	0.460757	0.471241	0.542552	0.95202	0.133321	1.36614	0.110312	0.415177	0.705111	0.811604	0.874984	0.906418	0.762519	0.673817	1.58037	-0.283673	0.657581	-0.320154	2.18204	1.24246
TCGA-A6-2684-11A-01R-A32Z-07	CMS3	0.757841	0.715378	0.651555	0.780367	0.001998	0.00245045	0.242159	0.284622	0.348445	0.219633	1.25446	-0.543936	-0.0574392	-0.662979	-1.02272	-0.884594	11.4039	-1.99231	-1.60682	-2.65379	-0.723548	0.0338511	1.01811	-0.494237	0.748459	-0.901337	0.40422	0.780779	-0.348778	0.363861
TCGA-A6-2685-01A-01R-1410-07	CMS4	0.666419	0.689325	0.696006	0.387469	0.001	0.00129198	0.333581	0.310675	0.303994	0.612531	1.06735	1.35111	1.02255	1.97033	0.612759	1.54608	0.654888	-0.589252	1.07023	1.11868	0.921408	2.4112	1.39512	0.892384	3.7591	1.24017	0.399085	0.58376	1.4878	1.81326
TCGA-A6-2685-11A-01R-A32Z-07	CMS3	0.711871	0.713708	0.615652	0.722097	0.001	0.00129198	0.288129	0.286292	0.384348	0.277903	0.849394	-0.292675	-0.112979	0.152093	-0.79374	-0.816357	8.68463	-1.19601	-1.5354	-2.22543	-0.55309	0.185846	1.41924	-0.568765	0.621734	-0.773457	-0.290966	1.35754	0.241554	0.0384375
TCGA-A6-2686-01A-01R-A32Z-07	CMS1	0.620174	0.826503	0.767034	0.694575	0.001	0.00129198	0.379826	0.173497	0.232966	0.305425	0.0928173	0.0242899	0.209888	0.147332	-0.0623921	0.534579	-0.133977	-0.304942	0.854485	0.749074	-0.534504	0.196439	0.706751	1.45279	0.832918	2.27492	0.284398	-0.933945	-0.0826436	0.866123
TCGA-A6-2686-11A-01R-A32Z-07	CMS3	0.748237	0.712335	0.638447	0.680392	0.001	0.00129198	0.251763	0.287665	0.361553	0.319608	0.918361	-0.104948	0.573475	-0.0525222	-0.72993	-0.605732	16.2482	-1.6709	-1.47391	-1.86831	-0.795747	0.422577	1.65379	-0.364019	0.77338	-0.949817	0.555585	2.29058	0.386199	0.460396
TCGA-A6-3807-01A-01R-1022-07	CMS4	0.686727	0.664885	0.765183	0.624035	0.001	0.00129198	0.313273	0.335115	0.234817	0.375965	1.18245	0.496239	0.00888209	0.760156	-0.289324	-0.492004	0.937756	-0.467883	-0.132729	0.401588	0.847458	0.240289	-0.0677739	1.33871	0.19719	0.285123	0.592191	-0.389713	0.581109	0
TCGA-A6-3808-01A-01R-1022-07	CMS4	0.634563	0.735751	0.62275	0.47983	0.001	0.00129198	0.365437	0.264249	0.37725	0.52017	0.129727	0.731845	0.565713	1.73299	1.04785	1.38697	-0.134414	0	1.4284	0.867542	0.310633	1.19223	0.89047	0.847475	1.78837	1.03336	0.814118	-0.668612	1.01711	1.05796
TCGA-A6-3809-01A-01R-1022-07	CMS1	0.563235	0.843666	0.754463	0.791097	0.001	0.00129198	0.436765	0.156334	0.245537	0.208903	0.00742564	-0.115477	0.389618	-0.0885604	-0.295964	-0.544123	-0.0718688	1.39274	0.933771	0.580295	-0.185183	-0.348673	0.393211	1.01217	0.613975	0.336594	0.795842	-1.27379	0.0434512	0.173362
TCGA-A6-3810-01A-01R-1022-07	CMS4	0.723015	0.674543	0.809251	0.524245	0.001	0.00129198	0.276985	0.325457	0.190749	0.475755	0.174573	0.867559	1.02018	0.157417	0.172226	0.321438	-0.158339	-0.595904	0.793306	1.44795	-0.243363	0.732082	0.817734	3.42577	3.32535	0.615105	1.18997	-0.646558	1.72114	1.95389
TCGA-A6-4105-01A-02R-1774-07	CMS4	0.672862	0.653289	0.747939	0.584028	0.001	0.00129198	0.327138	0.346711	0.252061	0.415972	0.187549	0.805186	0.848574	0.212217	1.21645	0.673538	-0.13734	0.874273	1.03163	0.737049	0.534119	0.158855	0.503963	1.63476	1.17547	2.79255	1.52995	0.12066	-0.0145262	0.356568
TCGA-A6-4107-01A-02R-1410-07	CMS2	0.741204	0.641771	0.643262	0.688024	0.001998	0.00245045	0.258796	0.358229	0.356738	0.311976	1.27361	-0.0953331	0.263509	0.012516	-0.151209	0.133972	0.759178	-0.482695	-0.214557	0.0123368	1.28146	0.104965	0.0650874	0.673119	0.255639	-0.178106	0.689108	0.410169	-0.259022	0.467335
TCGA-A6-5656-01A-21R-1839-07	CMS2	0.814305	0.596867	0.780706	0.786336	0.001	0.00129198	0.185695	0.403133	0.219294	0.213664	-0.288041	-0.400965	-0.32291	-0.119927	-0.444375	-1.01034	0.400916	-0.0108917	-1.01522	0	-0.215416	-0.132378	-0.473469	-0.360107	-0.304908	0.197603	-0.708604	0.528989	-0.325774	-0.662636
TCGA-A6-5657-01A-01R-A32Z-07	CMS4	0.651201	0.762608	0.756436	0.475486	0.001	0.00129198	0.348799	0.237392	0.243564	0.524514	0.653115	2.90762	0.666451	2.66247	0.835403	0.718789	-0.0780089	0.775926	1.53706	1.16688	1.55896	1.43459	0.632953	1.71404	1.25738	0.250995	0.767356	-0.548264	2.49704	1.59648
TCGA-A6-5659-01A-01R-1653-07	CMS2	0.816937	0.650492	0.797226	0.688145	0.011988	0.0137557	0.183063	0.349508	0.202774	0.311855	-0.419442	0.0916843	-0.113838	-0.306577	0.662975	0.614381	-0.507851	0.608811	0.0612017	0.388572	0.369868	0.67725	-0.119502	-0.404056	-0.407304	1.51255	0.0536233	1.6963	0.075588	-0.257391
TCGA-A6-5659-11A-01R-1653-07	CMS3	0.744707	0.720687	0.648614	0.684104	0.001998	0.00245045	0.255293	0.279313	0.351386	0.315896	0.474995	-0.249108	-0.0117866	-0.0871209	-0.945277	-0.911225	11.0534	-1.97098	-1.1634	-1.30579	-0.761465	1.57324	1.17276	-0.486529	-0.123334	-1.0204	0.642121	1.60259	0.341169	0.0354431
TCGA-A6-5660-01A-01R-1653-07	CMS2	0.796485	0.59596	0.737228	0.637333	0.001	0.00129198	0.203515	0.40404	0.262772	0.362667	0.355086	0.521577	0.129241	-0.0875411	0.408958	0.303444	-0.591206	-0.196388	-0.0651631	0.243464	0.400709	0.604802	0.101703	0.193693	-0.293386	0.0708683	0.274318	-0.639605	0.976596	0.208122
TCGA-A6-5661-01A-01R-1653-07	CMS1	0.556371	0.804347	0.670591	0.814518	0.001	0.00129198	0.443629	0.195653	0.329409	0.185482	1.34225	0.128757	-0.164566	1.03232	-0.664229	-0.706051	1.37232	0.440365	-0.398813	-0.210819	0.345769	-0.0522153	-0.218014	0.00334369	-0.522683	-0.26303	-0.171802	0.480406	-0.154623	-0.524951
TCGA-A6-5662-01A-01R-1653-07	CMS4	0.775693	0.65299	0.767537	0.62361	0.001	0.00129198	0.224307	0.34701	0.232463	0.37639	-0.0425217	-0.0979614	-0.0512218	-0.243497	3.29017	0.267104	-0.441443	-0.941549	-0.161052	0.534736	-0.503228	0.539033	-0.238428	-0.011446	-0.262538	-0.169974	-0.261276	-0.220717	0.351625	-0.16317
TCGA-A6-5662-11A-01R-1653-07	CMS4	0.726943	0.729201	0.676324	0.510449	0.001	0.00129198	0.273057	0.270799	0.323676	0.489551	0.0632816	0.747323	0.765195	4.48967	0.409143	0.933484	6.99593	-1.39285	0.621677	0.823399	-0.957778	7.40656	2.26845	-0.300907	2.13278	-0.291996	0.346616	0.323691	2.57596	1.39865
TCGA-A6-5664-01A-21R-1839-07	CMS4	0.643566	0.716677	0.646347	0.434522	0.001	0.00129198	0.356434	0.283323	0.353653	0.565478	0.170201	1.71668	1.52462	2.49576	1.87199	1.90741	0.0213968	0.786248	1.53507	0.883111	0.99958	1.27856	1.63456	0.306634	0.405863	-0.303267	0.190619	-0.0812128	0.944148	1.43905
TCGA-A6-5665-01A-01R-1653-07	CMS1	0.573005	0.810425	0.679107	0.867903	0.001	0.00129198	0.426995	0.189575	0.320893	0.132097	1.9589	-0.462714	-1.17547	-0.0372394	-0.601937	-0.593178	0.15131	0.960998	-0.485244	-0.305535	0.831772	-0.5385	-0.412505	-0.176812	-0.476551	-0.673593	-0.449784	-0.487153	-0.449805	-0.66749
TCGA-A6-5665-11A-01R-1653-07	CMS3	0.72995	0.710544	0.651778	0.656419	0.001	0.00129198	0.27005	0.289456	0.348222	0.343581	1.37453	-0.110022	0.661299	0.481147	-1.071	-0.956895	24.5171	-2.05059	-2.42742	-2.30906	-0.202968	0.997312	1.49648	-0.430318	0.286194	-0.767452	1.26173	2.44518	0.210508	0.175155
TCGA-A6-5666-01A-01R-1653-07	CMS2	0.77639	0.650787	0.750967	0.827361	0.00599401	0.00706959	0.22361	0.349213	0.249033	0.172639	0.904527	0.235323	0.207891	-0.894547	2.08593	0.749097	-0.926032	0.580801	-0.369622	-0.397833	1.25214	-0.602915	-0.435655	-0.498397	-0.463406	0.04149	-0.655059	0.557851	-0.151958	-0.615968
TCGA-A6-5667-01A-21R-1723-07	CMS4	0.769612	0.608263	0.783845	0.586297	0.001	0.00129198	0.230388	0.391737	0.216155	0.413703	-0.122584	0.250528	-0.170391	-0.0739532	0.335555	0.183131	0.328309	0.850905	-0.671549	0.267079	-0.106634	0.943003	0.0805905	0.260298	0.0339583	0.714304	-0.282422	0.647721	0.873165	-0.235118
TCGA-A6-5667-11A-01R-1723-07	CMS3	0.743564	0.715975	0.630877	0.673445	0.001	0.00129198	0.256436	0.284025	0.369123	0.326555	0.218912	-0.0815432	0.35956	0.834653	-0.76687	-0.710066	6.02924	-1.61423	-0.785172	-1.63434	-0.790632	0.635859	1.85958	-0.412721	0.671655	-0.454557	0.318022	1.06267	-0.114985	0.149311
TCGA-A6-6137-01A-11R-1774-07	CMS2	0.772403	0.572515	0.629201	0.786551	0.001	0.00129198	0.227597	0.427485	0.370799	0.213449	-0.416806	0.0103109	-0.250838	-0.43179	0.447771	-0.210526	1.55376	-0.482748	-0.984143	-1.08284	0.240554	0.090399	0.186114	-0.325832	-0.0878104	-0.253274	-0.246703	0.97173	-0.430873	-0.202345
TCGA-A6-6138-01A-11R-1774-07	CMS4	0.683017	0.690517	0.785318	0.613627	0.001	0.00129198	0.316983	0.309483	0.214682	0.386373	-0.275266	0.522332	0.770382	0.325625	0.0625926	0.0107073	0.209834	0.0298376	0.380339	0.417339	-0.175868	0.671249	0.750854	-0.0828459	0.167848	0.443434	0.431173	1.68148	0.0345274	0.565013
TCGA-A6-6140-01A-11R-1774-07	CMS2	0.802728	0.568088	0.724996	0.815076	0.001	0.00129198	0.197272	0.431912	0.275004	0.184924	-0.605879	-0.141599	-0.503998	-0.407842	-0.321726	-0.933745	0.287698	0.703448	-1.01683	-0.584561	-0.247252	-0.35668	-0.451583	-0.442675	-0.459168	-0.524647	-0.491415	1.36651	-0.42706	-0.543658
TCGA-A6-6141-01A-11R-1774-07	CMS3	0.687678	0.712577	0.516112	0.762229	0.001	0.00129198	0.312322	0.287423	0.483888	0.237771	0.106434	-0.0968095	0.263124	-0.361216	0.414414	0.833787	-0.286172	0.0389385	-0.197301	-0.456757	0.216086	0.184619	0	-0.489006	-0.228417	-0.811534	-0.476625	0.281211	-0.0460746	-0.184084
TCGA-A6-6142-01A-11R-1774-07	CMS4	0.682437	0.655334	0.746643	0.389939	0.001	0.00129198	0.317563	0.344666	0.253357	0.610061	-0.207694	2.50123	1.91114	1.37281	1.53012	1.16073	0.117402	-0.590465	0.634001	1.34558	1.18875	0.855443	0.696054	4.45707	0.818012	4.56388	1.64774	1.33971	2.14819	1.52947
TCGA-A6-6648-01A-11R-1774-07	CMS2	0.789006	0.64789	0.673313	0.800755	0.00599401	0.00706959	0.210994	0.35211	0.326687	0.199245	-0.679517	-0.204128	-0.562246	-0.524314	1.05001	1.32364	0.622967	1.67959	-0.342171	-0.348523	0.248707	0.0282504	-0.0726845	-0.535047	-0.596344	-0.799585	-0.369672	1.23222	-0.454086	-0.507981
TCGA-A6-6649-01A-11R-1774-07	CMS4	0.578809	0.740812	0.604219	0.566258	0.001	0.00129198	0.421191	0.259188	0.395781	0.433742	0.676745	0.370916	0.172688	1.19817	0.01706	0.120317	1.90941	-0.246097	0.203587	0.369405	-0.136277	1.5111	0.977101	0.141658	0.0151208	-0.459445	0.181701	-0.354647	-0.245156	0.38319
TCGA-A6-6650-01A-11R-1774-07	CMS2	0.819117	0.657128	0.720421	0.833476	0.034965	0.0388055	0.180883	0.342872	0.279579	0.166524	-0.471056	-0.111346	-0.290098	-0.413287	-0.474496	-0.382259	0.445768	0.594338	-0.529221	-0.320823	-0.889554	-0.125576	-0.256529	-0.545869	-0.578869	-0.219564	-0.608295	-0.142158	-0.302117	-0.624586
TCGA-A6-6651-01A-21R-1839-07	CMS4	0.704597	0.68829	0.792792	0.367021	0.001	0.00129198	0.295403	0.31171	0.207208	0.632979	-0.924811	2.92015	2.74358	2.724	1.87753	1.94433	-0.43814	0.250237	3.1003	2.75861	-0.566322	5.70675	2.46433	1.38471	2.62014	2.10269	1.22448	-1.0408	5.19564	3.53638
TCGA-A6-6652-01A-11R-1774-07	CMS2	0.766834	0.639013	0.770863	0.758117	0.001998	0.00245045	0.233166	0.360987	0.229137	0.241883	-0.526679	-0.213447	-0.464842	-0.373583	1.94911	0.0111467	-0.894558	-0.0887809	-0.174566	0.16771	0.673047	-0.272126	-0.435115	-0.0383464	-0.314766	-0.476082	-0.562785	-0.402472	-0.281741	-0.592887
TCGA-A6-6653-01A-11R-1774-07	CMS1	0.525315	0.813567	0.657853	0.751708	0.001	0.00129198	0.474685	0.186433	0.342147	0.248292	0.223789	0.98044	0.00193661	0.239687	-0.547538	0.0856105	1.71084	0.877936	-0.0402615	-0.463752	-0.00705346	-0.258155	-0.164808	0.158466	0.0943634	0.0404046	1.13423	0.622664	-0.244175	0.045232
TCGA-A6-6654-01A-21R-1839-07	CMS4	0.644871	0.726077	0.748962	0.349688	0.001	0.00129198	0.355129	0.273923	0.251038	0.650312	-0.210018	3.69349	2.93689	1.86661	1.66364	2.60169	-0.306538	0.0607399	2.73179	2.38455	2.32933	2.42354	2.37837	6.82845	2.24255	1.94574	1.90492	0.039136	2.44925	3.0254
TCGA-A6-6780-01A-11R-1839-07	CMS1	0.626795	0.777396	0.713725	0.82382	0.001	0.00129198	0.373205	0.222604	0.286275	0.17618	-0.0410647	-0.475109	0.721296	-0.623725	0.425493	-0.375873	2.5853	0.673003	0.132704	-0.145696	-0.617048	-0.510247	0.319533	-0.100194	-0.403868	-0.0870545	-0.363162	-1.19632	-0.40197	0.791933
TCGA-A6-6781-01A-22R-1928-07	CMS4	0.587606	0.816403	0.680041	0.460597	0.001	0.00129198	0.412394	0.183597	0.319959	0.539403	0.442131	6.64486	5.22491	2.33527	0.396061	1.15475	-0.0147459	0.0155854	5.26462	2.8561	0.773529	1.61765	2.47938	3.44039	1.4286	0.288742	2.64416	-1.13523	7.06889	3.64277
TCGA-A6-6782-01A-11R-1839-07	CMS4	0.74592	0.621297	0.763771	0.472638	0.001	0.00129198	0.25408	0.378703	0.236229	0.527362	-0.110963	1.10251	0.849144	0.886506	0.388249	0.668152	0.0639014	-0.200666	0.422947	1.08113	-0.0669591	1.09627	0.982185	0.369222	1.12424	1.074	0.696776	-0.167859	1.19074	1.01389
TCGA-A6-A565-01A-31R-A28H-07	CMS4	0.644603	0.771681	0.58924	0.570396	0.001	0.00129198	0.355397	0.228319	0.41076	0.429604	1.32591	1.50527	0.515334	1.06996	-0.537556	-0.363503	4.38339	-0.71074	-0.106031	0.172726	0.219876	2.25837	1.37003	0.752429	-0.171493	-0.0421289	0.935601	-0.109832	0.0764837	0.963129
TCGA-A6-A566-01A-11R-A28H-07	CMS4	0.651889	0.746731	0.705592	0.366277	0.001	0.00129198	0.348111	0.253269	0.294408	0.633723	-0.117755	5.71405	4.24313	3.56132	1.49043	2.24781	1.86354	-0.0689967	5.8042	3.38514	0.045523	3.0299	4.2337	8.47609	1.56603	1.2438	5.02092	-1.55925	12.7183	6.23289
TCGA-A6-A567-01A-31R-A28H-07	CMS4	0.761425	0.646723	0.761076	0.630987	0.001	0.00129198	0.238575	0.353277	0.238924	0.369013	-0.267302	0.0984676	0.520582	0.506602	0.832443	0.00162442	-0.0516875	-0.501341	0.165914	0.385111	-0.0608069	0.816477	-0.146889	0.3899	-0.292251	-0.0333242	-0.269887	-0.0151147	1.14819	-0.332068
TCGA-A6-A56B-01A-31R-A28H-07	CMS4	0.777519	0.718336	0.837472	0.624231	0.001	0.00129198	0.222481	0.281664	0.162528	0.375769	0.0529831	1.23848	0.134334	0.105692	0.0990458	1.09825	-0.703275	0.773462	1.25406	0.750881	0.538396	0.634687	0.217864	0.620299	-0.00923291	-0.129105	0.573768	0.402803	0.616354	0.152786
TCGA-A6-A5ZU-01A-11R-A28H-07	CMS4	0.742254	0.682984	0.812973	0.570537	0.001	0.00129198	0.257746	0.317016	0.187027	0.429463	-0.217286	0.798334	1.81709	0.1775	0.0775011	0.0898099	-0.25643	-1.01378	1.10128	0.900375	-0.050269	1.07288	0.708956	0.507871	-0.280684	-0.0967851	0.961186	0.119341	1.52291	0.816928
TCGA-AA-3488-01A-01R-1410-07	CMS2	0.778086	0.644082	0.714016	0.85461	0.001	0.00129198	0.221914	0.355918	0.285984	0.14539	-0.260315	-0.641824	-0.839674	-0.668388	0.192056	0.300542	-0.221169	0.364413	-0.536117	-0.632961	-0.361791	-0.620272	-0.613618	-0.246356	-0.629487	0.873951	-0.477661	-0.867411	-0.494663	-0.509514
TCGA-AA-3489-01A-21R-1839-07	CMS4	0.721493	0.70527	0.76533	0.421034	0.001	0.00129198	0.278507	0.29473	0.23467	0.578966	-0.730306	2.95587	2.70789	0.912709	2.15735	3.18415	-0.50368	-0.00615075	2.92156	2.0295	-0.146004	2.3309	3.55252	1.49337	2.28936	2.01316	1.96411	0.0060352	1.08346	1.93064
TCGA-AA-3489-11A-01R-1839-07	CMS4	0.664646	0.758078	0.690295	0.572629	0.001	0.00129198	0.335354	0.241922	0.309705	0.427371	0.71834	0.202748	0.178866	2.92979	0.284922	0.668721	2.85424	-1.39005	0.204195	0.891626	-0.66478	11.5716	2.56357	0.271621	2.58636	-0.605343	0.250874	-1.18822	2.90261	0.587675
TCGA-AA-3492-01A-01R-1410-07	CMS1	0.615733	0.792266	0.701834	0.811584	0.001	0.00129198	0.384267	0.207734	0.298166	0.188416	1.71677	-0.313038	-0.655889	-0.36997	-0.720722	-0.523725	4.24425	0.562511	0.25606	-0.509343	0.492523	-0.498105	-0.191619	-0.102669	-0.297295	0.283209	0.0801628	-0.418021	-0.292414	0.0132841
TCGA-AA-3494-01A-01R-1410-07	CMS2	0.798814	0.622627	0.743515	0.790135	0.001	0.00129198	0.201186	0.377373	0.256485	0.209865	-0.589716	-0.393611	-0.0349533	-0.629193	1.06222	-0.3312	-0.117416	0.188554	-0.714423	-0.295385	-0.18103	-0.32796	-0.326346	-0.157202	-0.148705	-0.392363	-0.367776	-0.558249	-0.248919	-0.339835
TCGA-AA-3495-01A-01R-1410-07	CMS2	0.74681	0.575997	0.668645	0.810362	0.001	0.00129198	0.25319	0.424003	0.331355	0.189638	0.487887	-0.311216	-0.627151	-0.414888	-0.470072	-0.470731	1.9629	0.145834	-0.950759	-0.402484	0.0717698	-0.0738252	-0.246691	-0.238711	-0.59814	0.00592978	0.0343396	0.707785	-0.296689	-0.240106
TCGA-AA-3496-01A-21R-1839-07	CMS4	0.758365	0.667957	0.746362	0.592069	0.001	0.00129198	0.241635	0.332043	0.253638	0.407931	-1.15971	1.39286	1.39677	-0.347272	1.10524	0.289272	-0.435449	0.0048535	0.370521	0.286476	0.0650158	0.69871	0.763794	0.500166	0.234278	2.0323	1.00642	0.44236	0.0948714	0.288506
TCGA-AA-3496-11A-01R-1839-07	CMS4	0.710902	0.737304	0.680323	0.484217	0.001	0.00129198	0.289098	0.262696	0.319677	0.515783	0.0782185	1.20308	1.5657	5.30931	0.824035	1.28839	5.38997	-1.37602	1.20308	1.68529	-1.40747	9.07384	2.6404	-0.160974	2.49406	-0.487417	1.23453	-0.478755	4.08514	2.73889
TCGA-AA-3502-01A-01R-1410-07	CMS3	0.732595	0.750239	0.571994	0.875924	0.001	0.00129198	0.267405	0.249761	0.428006	0.124076	1.65887	-0.711873	-0.343433	-0.652372	-0.451618	0.293697	0.204281	-0.219807	-1.02774	-1.24214	0.987872	-0.444668	-0.513537	-0.603199	-0.613737	-0.901698	-0.790973	-0.706597	-0.0947781	-0.609933
TCGA-AA-3506-01A-01R-1410-07	CMS2	0.67165	0.593257	0.655427	0.696436	0.001	0.00129198	0.32835	0.406743	0.344573	0.303564	1.20077	0.180114	-0.09971	0.142319	0.317207	-0.340728	0.512971	-0.0887812	0.0412706	-0.413445	0.675473	-0.196003	-0.0338068	0.237291	0.445882	0.0758158	0.00985878	-0.149305	0.100669	0.0773558
TCGA-AA-3509-01A-01R-1410-07	CMS2	0.765001	0.590562	0.68039	0.765326	0.001	0.00129198	0.234999	0.409438	0.31961	0.234674	1.18002	-0.246076	-0.12268	-0.511837	0.545068	-0.18775	-0.0377445	0.242276	0.201076	-0.52568	0.707058	-0.0794855	-0.00169135	-0.138585	-0.224592	-0.151255	0.249021	0.251181	-0.177117	-0.314441
TCGA-AA-3510-01A-01R-1410-07	#N/A	0.724789	0.713447	0.676575	0.839775	0.0689311	0.0755119	0.275211	0.286553	0.323425	0.160225	-0.383361	-0.381168	0.248622	-0.562424	0.285013	1.35688	-0.0686567	0.316477	0.0127181	-0.943715	0.19165	-0.668816	-0.222023	-0.411532	-0.0514395	-0.0761527	-0.540365	-0.0730464	-0.337573	-0.128107
TCGA-AA-3511-01A-21R-1839-07	CMS4	0.715435	0.641554	0.702781	0.557978	0.001	0.00129198	0.284565	0.358446	0.297219	0.442022	0.75874	1.10363	1.3389	0.183371	0.0597226	0.0503189	0.726293	-0.361113	-0.44677	0.295564	0.0214342	0.847602	0.528738	0.719157	0.316814	0.0377415	0.426085	1.21968	1.03269	-0.00997539
TCGA-AA-3511-11A-01R-1839-07	CMS3	0.736138	0.725493	0.610524	0.689139	0.001	0.00129198	0.263862	0.274507	0.389476	0.310861	-0.0710937	0.532968	0.29847	-0.347503	-0.658076	-0.60027	4.95859	-1.03803	-0.433037	-0.786599	-1.04498	0.439716	2.33286	-0.364865	0.688464	-0.706071	1.04136	0.708281	0.0123836	0.298788
TCGA-AA-3514-01A-02R-0821-07	CMS4	0.733949	0.663903	0.715989	0.567022	0.001	0.00129198	0.266051	0.336097	0.284011	0.432978	-0.493102	-0.0564985	0.7544	1.7747	1.32915	1.08073	1.43922	0.796562	0.316345	-1.23733	0.961037	-0.453059	-0.274324	0.215276	1.11705	0.391201	-0.298541	-0.113168	6.16473	0.959547
TCGA-AA-3514-11A-01R-A32Z-07	CMS3	0.682924	0.72938	0.661901	0.745844	0.00699301	0.00819077	0.317076	0.27062	0.338099	0.254156	0.345283	-0.470183	-0.020352	-0.403526	-1.12608	-1.12938	16.9041	-1.05502	-2.24561	-2.28563	-1.01377	0.248549	1.22522	-0.600289	-0.159548	-0.88504	0.136626	1.94321	-0.0674216	0.0230938
TCGA-AA-3516-01A-02R-0826-07	CMS1	0.475034	0.820042	0.692904	0.77258	0.001	0.00129198	0.524966	0.179958	0.307096	0.22742	3.45355	-0.199947	0.821792	6.27604	-0.736973	-1.02209	0.829738	0.422567	-0.107866	0.500321	2.00148	-0.564768	-0.255889	-0.0337508	0.580988	-0.161974	-0.228581	-1.10627	-0.287666	-0.116864
TCGA-AA-3516-11A-01R-A32Z-07	CMS4	0.69937	0.717308	0.652517	0.639466	0.001	0.00129198	0.30063	0.282692	0.347483	0.360534	1.64602	-0.195852	0.616483	1.06229	-1.15213	-0.961838	20.9008	-2.3331	-3.05846	-2.21464	-0.0818416	2.20285	0.791956	-0.433329	1.34266	-0.915075	-0.203794	2.95388	1.00326	0.334913
TCGA-AA-3517-01A-01R-0821-07	CMS2	0.764111	0.586414	0.762932	0.712116	0.001	0.00129198	0.235889	0.413586	0.237068	0.287884	-0.499233	0.19307	-0.230921	-0.491704	0.00947389	-0.0788852	0.143287	-0.22188	0.366074	-0.00421753	-0.545601	0.00991993	-0.0961494	-0.032185	0.179494	-0.295581	-0.106954	0.477229	-0.0146908	0.0149515
TCGA-AA-3517-11A-01R-A32Z-07	CMS3	0.73143	0.726422	0.652384	0.677565	0.001998	0.00245045	0.26857	0.273578	0.347616	0.322435	0.354124	0.27881	0.358592	-0.0781541	-0.803448	-0.626498	10.332	-1.70789	-1.12483	-1.36704	-0.961571	0.30107	1.82298	-0.408056	1.29953	-0.712803	0.544208	0.915029	0.109804	1.11234
TCGA-AA-3518-01A-02R-0826-07	CMS1	0.535651	0.821978	0.665321	0.849382	0.001	0.00129198	0.464349	0.178022	0.334679	0.150618	1.01937	-0.305567	0.0835642	0.0470553	-0.348851	0.247502	-0.109013	0.325142	0.364681	0.0036315	0.077941	-0.490715	-0.154953	-0.306887	-0.0575231	-0.0998041	-0.169548	-0.754081	-0.257092	-0.180586
TCGA-AA-3518-11A-01R-1672-07	CMS4	0.736292	0.720436	0.639108	0.631914	0.001	0.00129198	0.263708	0.279564	0.360892	0.368086	0.276513	0.0842362	0.599876	0.541558	-0.457497	-0.193085	10.5634	-1.85693	-1.03243	-1.5795	-1.20672	1.16106	1.66059	-0.35535	0.823026	-0.938051	0.291794	1.70708	0.445869	0.785806
TCGA-AA-3519-01A-02R-0821-07	CMS2	0.750138	0.603272	0.718176	0.822262	0.001	0.00129198	0.249862	0.396728	0.281824	0.177738	-0.388255	-0.375295	-0.194165	-0.583836	0.263169	-0.349906	0.171665	0.476533	0.0969011	-0.344108	-0.260215	-0.45414	-0.391994	-0.184206	-0.117394	-0.0210161	0.0288973	-0.0250625	-0.23047	-0.217507
TCGA-AA-3520-01A-01R-0821-07	CMS4	0.723768	0.713795	0.672344	0.63175	0.001	0.00129198	0.276232	0.286205	0.327656	0.36825	-0.0945504	0.454488	0.428537	-0.00976752	0.0786312	0.585545	0.539357	0.122047	1.13463	0.564049	-0.212526	0.154754	0.292025	0.205384	1.08266	1.16443	0.704581	-0.400806	0.572657	0.585848
TCGA-AA-3520-11A-01R-A32Z-07	CMS3	0.736418	0.7133	0.633147	0.695023	0.001	0.00129198	0.263582	0.2867	0.366853	0.304977	0.795189	-0.208672	0.717921	-0.216492	-0.823932	-0.745603	14.0502	-1.64557	-1.38646	-1.77263	-0.783215	0.21811	1.66347	-0.395939	0.885309	-0.98094	0.663132	2.04122	-0.18204	0.649312
TCGA-AA-3521-01A-01R-0821-07	CMS2	0.770806	0.598298	0.706898	0.706107	0.001	0.00129198	0.229194	0.401702	0.293102	0.293893	0.296484	0.187819	0.193025	-0.497152	0.735833	0.43333	-0.183713	-0.538518	-0.356409	-0.029571	0.263273	0.16841	0.0213056	-0.156874	0.0541716	0	-0.0264856	0.234036	0.187104	-0.0798527
TCGA-AA-3522-01A-01R-0821-07	CMS3	0.703432	0.710152	0.605721	0.893669	0.001	0.00129198	0.296568	0.289848	0.394279	0.106331	1.30355	-0.589667	-0.00579011	-0.656595	-0.419554	0.202874	0.614133	-0.724877	-0.700904	-0.775645	0.134533	-0.471777	-0.325878	-0.323875	-0.309015	-0.715174	-0.471438	0.174008	-0.359555	-0.525255
TCGA-AA-3522-11A-01R-A32Z-07	CMS3	0.764063	0.716994	0.634724	0.728261	0.001	0.00129198	0.235937	0.283006	0.365276	0.271739	0.541294	-0.241413	0.324985	-0.537346	-0.823933	-0.804005	11.3874	-1.47679	-1.18185	-1.81553	-1.08839	0.011641	1.83863	-0.578309	0.497103	-0.97128	1.39915	1.62807	-0.0677421	0.421987
TCGA-AA-3524-01A-02R-0821-07	CMS2	0.735867	0.658221	0.712757	0.819807	0.001	0.00129198	0.264133	0.341779	0.287243	0.180193	0.618788	-0.321003	-0.705121	-0.476082	-0.643004	0.0198516	0.466864	0.354623	-0.0343729	-0.0900725	-0.0331509	-0.518236	-0.330255	-0.347425	0.529699	0.45824	-0.48754	0.084496	-0.0443491	-0.383987
TCGA-AA-3525-01A-02R-0826-07	CMS1	0.549803	0.794874	0.637703	0.842515	0.001	0.00129198	0.450197	0.205126	0.362297	0.157485	0.628537	-0.477116	-0.378999	0.0428752	-0.652299	-0.11704	0.817047	-0.106372	-0.0697912	-0.16466	-0.439317	-0.565949	-0.29814	-0.490319	-0.470259	0.177853	-0.569389	-0.472755	-0.29095	-0.303687
TCGA-AA-3525-11A-01R-A32Z-07	CMS3	0.699225	0.731845	0.650283	0.768456	0.001998	0.00245045	0.300775	0.268155	0.349717	0.231544	0.6692	-0.214847	-0.388961	-0.684951	-1.15457	-1.08625	11.8347	-1.58461	-1.41957	-1.80615	-1.13963	0.201026	1.47834	-0.577028	0.1055	-0.992009	0.51066	0.479134	-0.178681	0.592246
TCGA-AA-3526-01A-02R-A32Z-07	CMS2	0.677109	0.628759	0.683468	0.754672	0.001	0.00129198	0.322891	0.371241	0.316532	0.245328	0.971981	0.130206	0.587365	-0.31273	0.376509	-0.13223	-0.212065	0.539436	0.547372	0.167476	1.20118	-0.0995726	-0.132137	0.51221	0.296451	0.598497	0.457382	-0.408522	-0.150052	-0.111537
TCGA-AA-3527-01A-01R-0821-07	CMS4	0.654816	0.679073	0.676652	0.618594	0.001	0.00129198	0.345184	0.320927	0.323348	0.381406	-0.17611	-0.107661	0.701661	1.80369	0.394733	2.33846	1.38701	0.712594	0.327773	-1.72976	1.94636	-0.539855	-0.422532	0.874757	0.877543	-0.337879	-0.745501	-0.285881	0.110497	0.612989
TCGA-AA-3527-11A-01R-A32Z-07	CMS3	0.710092	0.721765	0.634004	0.644361	0.001	0.00129198	0.289908	0.278235	0.365996	0.355639	0.183265	-0.257815	0.470001	0.250116	-0.811811	-0.663873	12.7825	-1.69826	-1.62679	-1.63481	-1.0342	1.54276	1.52831	-0.529083	0.807332	-0.840135	0.648115	1.23262	0.166554	0.425457
TCGA-AA-3529-01A-02R-0821-07	CMS2	0.73441	0.628794	0.672266	0.739279	0.001	0.00129198	0.26559	0.371206	0.327734	0.260721	-0.340864	-0.372079	-0.317847	0.43855	0.772525	-0.887302	0.419907	0.166711	-0.107253	0.0192072	-0.135362	-0.434863	-0.25301	-0.507052	0.306114	0.7007	-0.480878	-0.255513	0.218955	-0.438613
TCGA-AA-3530-01A-01R-1022-07	CMS2	0.79888	0.638672	0.687994	0.844695	0.001	0.00129198	0.20112	0.361328	0.312006	0.155305	-0.513974	-0.314249	-0.453861	-0.913947	0.544081	0.213505	-0.572931	0.300297	-0.0572318	-0.142897	-0.174654	-0.0458873	0.0427346	-0.535073	-0.629487	-0.250132	-0.40367	-0.312949	-0.485709	-0.555899
TCGA-AA-3531-01A-01R-0821-07	CMS2	0.813118	0.61153	0.748824	0.808716	0.001	0.00129198	0.186882	0.38847	0.251176	0.191284	-0.714652	-0.29991	0.360671	-0.85703	0.521745	-0.225526	-0.36491	0.439349	-0.12531	-0.671915	-0.583581	-0.663042	-0.522307	-0.446922	-0.542479	1.28416	-0.67555	-0.000820036	-0.0341828	-0.509277
TCGA-AA-3531-11A-01R-A32Z-07	CMS3	0.713706	0.718033	0.63646	0.701153	0.001	0.00129198	0.286294	0.281967	0.36354	0.298847	1.52685	-0.115926	0.12544	0.135965	-1.23732	-1.09899	22.4061	-2.13295	-3.30462	-2.89118	-0.49074	0.353831	1.17911	-0.427504	0.886881	-0.840729	-0.00165276	2.56866	0.0311533	0.349923
TCGA-AA-3532-01A-01R-0821-07	CMS4	0.69754	0.662324	0.700194	0.650381	0.001	0.00129198	0.30246	0.337676	0.299806	0.349619	-0.29116	0.367396	0.302932	-0.291625	-0.10388	0.908335	-0.00253174	0.270253	0.0498725	0.0585287	0.144059	0.257251	0.517291	0.813576	0.56592	-0.131466	1.08828	1.3632	-0.0382506	0.48146
TCGA-AA-3534-01A-01R-0821-07	CMS2	0.790302	0.586851	0.727565	0.693914	0.001	0.00129198	0.209698	0.413149	0.272435	0.306086	-0.870468	-0.140592	0.060938	-0.388607	1.75708	0.0904174	-0.477608	0.761712	0.348223	0.397086	-0.145386	0.124793	-0.03131	-0.261411	0.0491313	-0.5037	0.246363	0.622182	0.084694	-0.138446
TCGA-AA-3534-11A-01R-A32Z-07	CMS3	0.754709	0.726161	0.635173	0.697056	0.001	0.00129198	0.245291	0.273839	0.364827	0.302944	0.0906075	-0.0427775	0.372922	-0.236318	-0.732323	-0.65964	7.89407	-1.51816	-0.746941	-1.24603	-1.1481	0.151903	2.12763	-0.238976	0.602004	-1.00766	1.00988	1.07633	-0.128483	1.00199
TCGA-AA-3538-01A-01R-0821-07	CMS2	0.798732	0.574775	0.718168	0.648963	0.001	0.00129198	0.201268	0.425225	0.281832	0.351037	-0.653496	0.0861549	-0.341049	-0.314426	0.0461739	-0.548647	1.07388	0.111192	0.46607	0.43814	-0.520262	0.0365884	0.202707	0.213472	-0.0678645	-0.217892	0.389829	0.179307	0.243062	0.0804314
TCGA-AA-3542-01A-02R-1873-07	CMS2	0.76783	0.662309	0.752983	0.803609	0.002997	0.00361027	0.23217	0.337691	0.247017	0.196391	2.77052	-0.56197	-0.943201	-0.711272	0.220321	-0.0332771	0.173718	0.317195	-0.229848	-0.68562	0.90703	-0.730876	-0.655597	0.127865	-0.229329	1.16748	-0.653372	-1.23562	-0.532189	-0.427008
TCGA-AA-3543-01A-01R-0826-07	CMS1	0.483084	0.803599	0.675567	0.789218	0.001	0.00129198	0.516916	0.196401	0.324433	0.210782	1.25835	-0.0859726	-0.138817	0.418848	-0.95682	-0.758548	1.2537	-0.58153	-0.354861	-0.398832	0.255025	-0.407027	-0.0797867	0.254016	0.230347	-0.139771	0.0456609	-0.906347	-0.17033	0.155792
TCGA-AA-3544-01A-01R-1873-07	CMS1	0.664505	0.666873	0.751478	0.703123	0.001998	0.00245045	0.335495	0.333127	0.248522	0.296877	0.044601	-0.371897	-0.125706	-0.273226	-0.518008	-0.542383	-0.0226473	-0.415712	0.0963835	-0.0471063	-0.255392	-0.514623	-0.213822	1.28646	0.930417	0.365725	0.168948	-0.7512	-0.322114	0.983719
TCGA-AA-3548-01A-01R-1873-07	CMS3	0.749935	0.6871	0.666061	0.776274	0.00799201	0.00929655	0.250065	0.3129	0.333939	0.223726	0.707241	-0.182518	0.0843226	-0.32276	-0.351326	0.138154	0.307157	-0.208205	-0.23927	-0.689984	0	-0.479055	-0.347766	-0.0228145	0.0809705	-0.328007	-0.154001	-0.464775	0.185398	0.322371
TCGA-AA-3549-01A-02R-0821-07	CMS2	0.728681	0.667592	0.740521	0.727113	0.024975	0.0281333	0.271319	0.332408	0.259479	0.272887	0.306355	0.499334	-0.0896383	0.152253	-0.836838	-0.102592	0.550104	-0.365527	-0.35742	-0.243678	0.162613	-0.472501	0.0147028	0.615744	1.16639	0.741202	0.494205	0.141505	-0.338706	0.174947
TCGA-AA-3552-01A-01R-0821-07	CMS2	0.730252	0.649224	0.715782	0.755526	0.001	0.00129198	0.269748	0.350776	0.284218	0.244474	-0.655338	-0.225716	-0.039457	-0.535414	-0.498647	-0.735963	0.790185	-1.03515	-0.216178	-0.501912	-0.857658	-0.396892	-0.00972366	-0.274578	-0.42161	0.664144	-0.227061	0.365242	-0.345555	0.0524242
TCGA-AA-3553-01A-01R-0821-07	CMS2	0.692335	0.627262	0.77858	0.653801	0.001	0.00129198	0.307665	0.372738	0.22142	0.346199	-0.0343114	-0.0727347	-0.050372	-0.168415	0.210268	-0.543708	0.227783	0.215194	0.407421	0.524637	0.0979704	-0.085498	0.0860278	0.0957844	0.275338	0.912237	0.132766	-0.196876	-0.208515	0.139165
TCGA-AA-3554-01A-01R-0826-07	CMS1	0.546478	0.814601	0.696915	0.6221	0.001	0.00129198	0.453522	0.185399	0.303085	0.3779	0.920946	0.812114	0.68705	1.78847	-0.621091	-0.35533	0.883595	-0.231179	0.446461	0.645488	0.785076	-0.154463	1.14362	0	1.42	1.57861	0.76322	-0.17501	0.668956	1.42349
TCGA-AA-3555-01A-01R-0821-07	CMS3	0.62533	0.822054	0.619461	0.721048	0.001	0.00129198	0.37467	0.177946	0.380539	0.278952	0.525256	0.386052	1.0365	-0.00527925	0.224022	0.453746	-0.0611809	0.924289	0.831414	0.392469	0.23446	0.0275408	0.131296	-0.23061	0.411419	-0.287874	0.553226	0.732361	0.635982	0.828319
TCGA-AA-3556-01A-01R-0821-07	CMS3	0.638006	0.776546	0.607154	0.84054	0.001	0.00129198	0.361994	0.223454	0.392846	0.15946	0.853288	-0.475018	0.0600944	0.272055	0.166905	0.421933	0.0766178	-0.0572415	-0.360138	-0.179857	1.08773	-0.240279	-0.115417	-0.401389	-0.068347	-0.70759	-0.291115	0.609284	-0.324375	-0.378482
TCGA-AA-3560-01A-01R-0821-07	CMS3	0.733522	0.706833	0.587731	0.770679	0.001	0.00129198	0.266478	0.293167	0.412269	0.229321	0.197092	-0.35999	2.24435	-0.449391	-0.374765	0.0990926	0.511372	0.451958	-0.898342	-0.737263	-0.278889	-0.0159047	-0.19259	-0.561951	-0.520081	-0.567877	0.0443828	0.504144	1.45683	0.0103109
TCGA-AA-3561-01A-01R-0821-07	#N/A	0.777998	0.669128	0.707297	0.877043	0.048951	0.0540618	0.222002	0.330872	0.292703	0.122957	1.06015	-0.639004	0.642725	-0.898191	-0.588789	0.170315	-0.529404	0.330976	-0.20028	-0.212676	0.0898733	-0.471371	-0.505829	-0.518424	-0.473682	-0.35054	0.0638827	-0.48561	-0.453506	-0.465918
TCGA-AA-3562-01A-02R-0821-07	CMS2	0.798684	0.616332	0.723179	0.733488	0.001	0.00129198	0.201316	0.383668	0.276821	0.266512	-0.791952	-0.140739	-0.405479	-0.595027	-0.197558	-0.14508	0.590861	-0.079575	0.000694254	-0.124467	-0.543009	-0.267908	-0.0869123	0.097603	0.467403	1.55553	0.038341	-0.451877	-0.224439	0.24855
TCGA-AA-3655-01A-02R-1723-07	CMS3	0.6431	0.718659	0.624096	0.712882	0.001	0.00129198	0.3569	0.281341	0.375904	0.287118	0.359201	0.378545	-0.256411	0.029682	-0.105315	0.455384	0.294516	0.369889	0.113072	-0.0246337	0.183912	0.129758	0.119069	0.602012	-0.145823	-0.0783155	-0.0910878	0.158538	-0.399882	-0.165063
TCGA-AA-3655-11A-01R-1723-07	CMS3	0.727611	0.739258	0.652821	0.659133	0.001	0.00129198	0.272389	0.260742	0.347179	0.340867	0.817438	-0.326106	-0.237381	1.05695	-0.480735	-0.124257	4.51504	-1.66661	-0.0693316	-0.664586	-0.967148	3.23795	1.56565	-0.14741	2.71024	-0.83502	0.628042	-0.617399	0.217419	0.483067
TCGA-AA-3660-01A-01R-1723-07	CMS2	0.738947	0.594768	0.676943	0.747688	0.001	0.00129198	0.261053	0.405232	0.323057	0.252312	-0.134342	-0.109327	-0.433808	-0.512547	0.928381	1.04286	0.0688121	0.667382	0.231517	-0.188984	0.293258	-0.122799	0.0565455	0.00518271	-0.125492	-0.274589	0.0112505	-0.0600305	-0.256453	-0.312009
TCGA-AA-3660-11A-01R-1723-07	CMS3	0.743586	0.725083	0.621772	0.763766	0.001	0.00129198	0.256414	0.274917	0.378228	0.236234	1.13218	-0.393622	-0.390622	-0.214274	-0.829992	-0.657097	7.59334	-1.71451	-0.890732	-1.52014	-0.861986	0.203964	1.64263	-0.365508	0.659657	-0.933046	1.21667	0.119241	-0.364178	0.48748
TCGA-AA-3662-01A-01R-1723-07	CMS2	0.670797	0.609177	0.725675	0.674668	0.001	0.00129198	0.329203	0.390823	0.274325	0.325332	0.446278	0.0247408	-0.146555	-0.196092	0.277938	-0.353339	0.371103	-0.186028	0.519794	0.394686	0.298061	0.0655536	0.566319	0.636146	0.360957	0.397682	0.493218	-0.464447	-0.187613	-0.215562
TCGA-AA-3662-11A-01R-1723-07	CMS3	0.746358	0.728552	0.626703	0.650828	0.001	0.00129198	0.253642	0.271448	0.373297	0.349172	0.0444447	-0.180577	0.553626	0.605015	-0.338475	-0.136917	3.25638	-1.70071	-0.0520134	-0.48743	-1.26807	2.03062	1.8959	-0.145974	0.887911	-0.877542	1.05031	-0.195711	-0.353976	1.12032
TCGA-AA-3663-01A-01R-1723-07	CMS3	0.648132	0.806915	0.626751	0.854552	0.001	0.00129198	0.351868	0.193085	0.373249	0.145448	3.68508	-0.556978	-0.245574	0.238604	-1.23831	-0.242931	-0.162038	0.141854	0.0616751	-0.126354	1.62744	-0.524528	-0.258439	-0.272494	-0.522005	0.0902329	-0.361825	-0.643792	-0.363322	-0.446
TCGA-AA-3663-11A-01R-1723-07	CMS4	0.731947	0.721108	0.674514	0.505688	0.001	0.00129198	0.268053	0.278892	0.325486	0.494312	-0.267739	0.44845	0.389034	2.73452	0.190452	0.667143	7.50355	-1.44608	0.424629	0.163155	-1.09979	4.51288	2.7318	-0.117078	2.75572	-0.517895	1.76396	0.171049	1.09225	1.52376
TCGA-AA-3664-01A-01R-0905-07	CMS1	0.596987	0.742239	0.644469	0.865341	0.001	0.00129198	0.403013	0.257761	0.355531	0.134659	-0.333272	-0.247488	-0.490665	-0.572328	-0.348445	-0.0515643	-0.490832	0.798417	0.054402	0.0882895	-0.387642	-0.293112	-0.13233	-0.542493	-0.629487	-0.196469	-0.221728	-0.690522	0.223671	-0.47604
TCGA-AA-3666-01A-02R-0905-07	#N/A	0.700031	0.726392	0.749873	0.827468	0.81019	0.82481	0.299969	0.273608	0.250127	0.172532	0.113923	-0.340694	-0.139336	-0.454939	-1.3374	-0.795478	-0.283766	0.0194963	0.0738164	0.0809043	-0.846617	-0.431625	-0.18638	-0.0316814	-0.340333	-0.263529	-0.328699	-0.874015	-0.288809	-0.187072
TCGA-AA-3667-01A-01R-0905-07	CMS2	0.779314	0.599818	0.74635	0.74301	0.001	0.00129198	0.220686	0.400182	0.25365	0.25699	-0.174877	-0.338849	-0.0345896	-0.0446251	0.101097	-0.122575	0.100286	0.0730652	-0.468281	-1.41549	0.198858	-0.633632	-0.413649	-0.124764	0.698499	1.13704	-0.557198	-0.639434	-0.442769	-0.237199
TCGA-AA-3672-01A-01R-0905-07	CMS1	0.561127	0.793323	0.701009	0.726832	0.001	0.00129198	0.438873	0.206677	0.298991	0.273168	-0.0610865	0.00398123	-0.0362018	0	-1.19166	0.0857719	0.443763	0.620075	0.491533	-0.289218	0.203525	-0.547827	-0.211745	0.0565531	1.88643	-0.335262	-0.68423	-0.896416	0.103101	0.800197
TCGA-AA-3673-01A-01R-0905-07	CMS2	0.75939	0.610514	0.633359	0.761503	0.001	0.00129198	0.24061	0.389486	0.366641	0.238497	-0.377444	-0.116401	0.0364461	0.278667	0.691918	0.484456	-0.0135289	0.0851706	0.298503	-0.0624455	-0.0410312	-0.0979065	-0.036103	-0.1446	-0.180042	0.388693	0.0749714	0.447688	0.118479	0.0188751
TCGA-AA-3675-01A-02R-0905-07	CMS3	0.74149	0.682121	0.658416	0.799795	0.031968	0.0356546	0.25851	0.317879	0.341584	0.200205	2.31372	-0.161166	0.748417	-0.380758	0.726373	1.57101	-0.522457	0.26612	-0.166915	-0.37588	2.2307	-0.402876	-0.170429	0.442592	0	-0.466921	0.358278	-0.450024	-0.134812	-0.377946
TCGA-AA-3678-01A-01R-0905-07	CMS2	0.740049	0.590742	0.695916	0.808655	0.001	0.00129198	0.259951	0.409258	0.304084	0.191345	-0.447366	-0.278373	-0.219582	-0.566711	0.247591	-0.599406	0.0777447	-0.0466166	-0.155272	-0.457956	-0.221543	-0.229958	-0.0990586	-0.24685	-0.218427	0.662133	-0.160874	0.74292	-0.307298	-0.296372
TCGA-AA-3679-01A-02R-0905-07	CMS2	0.78755	0.619121	0.746041	0.775422	0.001	0.00129198	0.21245	0.380879	0.253959	0.224578	0.789639	-0.223124	-0.766968	-0.52342	-0.382596	-0.538476	1.22027	-0.212583	-0.154036	-0.187618	-0.951399	-0.281631	-0.345408	0.0743134	-0.4607	2.24342	0.446511	-0.0791657	-0.219636	0.00668994
TCGA-AA-3680-01A-01R-0905-07	CMS3	0.73265	0.706153	0.567935	0.854566	0.001	0.00129198	0.26735	0.293847	0.432065	0.145434	0.2402	-0.48509	-0.00694317	-0.42081	-0.220665	-0.385942	-0.169959	-0.680366	-0.28351	-0.752024	0.0572854	-0.287353	0.0854329	-0.640662	-0.400034	-0.680504	-0.318588	0.402392	0.343331	-0.395287
TCGA-AA-3681-01A-01R-0905-07	CMS1	0.594404	0.732976	0.663557	0.815498	0.001	0.00129198	0.405596	0.267024	0.336443	0.184502	0.344295	-0.195762	0.0051239	0.0685131	-1.03397	-0.690452	1.12512	0.0256171	-0.10846	-0.311299	0.136011	-0.381488	0.0605147	-0.39631	-0.161517	-0.444976	-0.222764	-0.285438	-0.00700295	-0.100071
TCGA-AA-3684-01A-02R-0905-07	CMS4	0.618274	0.704462	0.652135	0.474258	0.001	0.00129198	0.381726	0.295538	0.347865	0.525742	0.470239	1.10972	1.40419	1.47732	-0.192155	0.498608	3.16667	-0.616085	1.42547	-0.257999	0.563831	0.000668472	0.364084	2.07415	5.57464	1.98748	0.979624	-0.686111	2.13	2.56186
TCGA-AA-3685-01A-02R-A32Z-07	CMS2	0.724812	0.61507	0.726889	0.765696	0.001	0.00129198	0.275188	0.38493	0.273111	0.234304	1.62415	-0.408779	0.0887209	-0.473152	0.192849	-0.0707394	0.0589889	0.170862	0.190856	0.0626213	0.781385	-0.185992	0.015223	0.548075	0.411001	0.0684334	0.0495713	-1.22052	-0.22434	-0.109802
TCGA-AA-3688-01A-01R-0905-07	CMS2	0.828476	0.602678	0.726162	0.838214	0.001	0.00129198	0.171524	0.397322	0.273838	0.161786	-0.432735	-0.2913	-1.01737	-0.934963	0.243556	0.171265	-0.614639	0.275188	-0.446595	-0.452447	-0.337339	-0.417996	-0.312625	0.0669124	0.166897	-0.0408631	0.0380665	0.178625	-0.247305	-0.335835
TCGA-AA-3692-01A-01R-0905-07	CMS3	0.771292	0.644359	0.625921	0.793373	0.001	0.00129198	0.228708	0.355641	0.374079	0.206627	-0.257634	0.00422791	-0.398419	-0.580715	0.663511	0.664253	-0.469664	-0.10197	0.209055	-0.247291	0.136136	-0.255447	-0.0532177	0.262159	-0.100238	1.04782	-0.0939821	-0.281697	-0.0510821	0.210162
TCGA-AA-3693-01A-01R-0905-07	CMS2	0.811412	0.618512	0.775032	0.807013	0.001	0.00129198	0.188588	0.381488	0.224968	0.192987	0.183561	-0.5951	-0.0542394	-0.868393	0.0369378	-0.365824	0.586325	-0.271183	-0.35162	-0.18719	-0.314665	0.0978409	-0.401663	-0.00869358	0.0379292	6.6461	-0.558693	0.360488	-0.339586	-0.518259
TCGA-AA-3696-01A-01R-0905-07	CMS2	0.737977	0.644733	0.665736	0.757829	0.001	0.00129198	0.262023	0.355267	0.334264	0.242171	-0.82854	0.166163	0.050598	-0.461015	0.833981	0.141527	-0.528675	-0.439516	0.555149	0.339266	-0.953166	-0.239134	-0.0534415	0.744753	0.572434	-0.309713	-0.554216	-0.801593	0.681791	-0.602375
TCGA-AA-3697-01A-01R-1723-07	CMS2	0.736687	0.594318	0.741934	0.806836	0.001	0.00129198	0.263313	0.405682	0.258066	0.193164	0.155232	-0.174164	-0.516143	0.0888294	-0.248599	-0.598523	0.692738	0.414292	-0.367692	-0.201176	-0.144805	-0.101974	-0.0398643	-0.0712327	-0.346866	0.208914	-0.00142642	0.435115	-0.464223	-0.266464
TCGA-AA-3697-11A-01R-1723-07	CMS4	0.661809	0.736713	0.634448	0.571019	0.001	0.00129198	0.338191	0.263287	0.365552	0.428981	1.99251	0.152369	0.249807	1.22462	-0.432254	-0.0170544	8.09038	-1.03664	-1.3324	-1.20558	0.175288	1.93859	2.18208	-0.170316	1.00767	-0.269211	0.355805	0.0562102	0.570205	1.33759
TCGA-AA-3710-01A-01R-1022-07	CMS1	0.484776	0.824574	0.709392	0.755028	0.001	0.00129198	0.515224	0.175426	0.290608	0.244972	0.648466	-0.0063747	-0.128488	1.2232	-0.625063	-0.694954	0.464884	-0.230749	0.184768	0.572681	-0.493747	-0.0160756	0.548214	0.0505997	0.403451	0.239449	0.122893	-0.834957	0.0639837	0.157367
TCGA-AA-3712-01A-21R-1723-07	CMS4	0.741408	0.610308	0.73502	0.566092	0.001	0.00129198	0.258592	0.389692	0.26498	0.433908	0.0721238	2.41576	0.602657	-0.0839221	0.202239	0.223999	-0.121205	1.03129	0.878105	0.401455	0.491497	0.40563	0.115138	0.599082	0.05781	0.57809	1.22383	1.24007	0.504478	0.186324
TCGA-AA-3712-11A-01R-1723-07	CMS3	0.763664	0.714147	0.619534	0.695151	0.001	0.00129198	0.236336	0.285853	0.380466	0.304849	0.382746	-0.383247	0.0956441	-0.188253	-0.839124	-0.725869	8.01875	-1.79113	-0.507949	-1.20615	-0.604831	0.209644	2.1152	-0.53879	1.21431	-0.752134	2.47356	0.590721	-0.125869	0.611435
TCGA-AA-3713-01A-21R-1723-07	CMS1	0.593252	0.796934	0.601972	0.781428	0.001	0.00129198	0.406748	0.203066	0.398028	0.218572	-0.159239	-0.0131807	-0.0627774	0.121297	-1.2268	-0.783776	1.51807	0.677102	-0.549795	0.00543468	-0.867167	0.131225	0.418821	-0.0978477	-0.25189	-0.382274	-0.607159	0.0349217	-0.0999513	-0.350303
TCGA-AA-3713-11A-01R-1723-07	CMS3	0.747749	0.738759	0.665599	0.710215	0.00699301	0.00819077	0.252251	0.261241	0.334401	0.289785	2.9018	-0.368541	0.339024	0.624728	-0.931928	-0.808632	8.45783	-1.5348	-0.294042	-0.956521	-0.529859	1.76229	0.601386	-0.355978	0.509283	-0.689681	0.494351	-0.686973	-0.161571	-0.0360841
TCGA-AA-3715-01A-01R-0905-07	CMS1	0.540456	0.808396	0.725615	0.57245	0.001	0.00129198	0.459544	0.191604	0.274385	0.42755	1.89632	1.00388	1.17084	6.31268	-0.0749867	0.200304	0.978559	0.0203924	1.99143	1.91036	2.03867	0.0497958	0.297298	5.05333	2.63961	2.1116	1.84067	-1.51031	0.0525222	1.91337
TCGA-AA-3811-01A-01R-1022-07	CMS1	0.622704	0.798187	0.734828	0.757555	0.001	0.00129198	0.377296	0.201813	0.265172	0.242445	0.0795306	0.143256	-0.5823	0.0819476	-0.00244391	-0.328967	-0.262028	0.626175	0.8932	0.639366	-0.556593	-0.466416	-0.154498	-0.0386196	-0.486495	0.295186	-0.157479	-0.898804	0.045517	0.0561523
TCGA-AA-3812-01A-01R-0905-07	CMS4	0.675575	0.654783	0.661691	0.508374	0.001	0.00129198	0.324425	0.345217	0.338309	0.491626	0.209088	0.34063	1.88684	0.801222	0.349924	0.650759	1.5948	-0.69835	-0.375088	-0.801764	0.454586	-0.359034	-0.0895486	1.65549	4.45447	1.88799	-0.092311	-0.733136	0.855643	2.43678
TCGA-AA-3814-01A-01R-0905-07	CMS4	0.715009	0.594796	0.717106	0.577501	0.001	0.00129198	0.284991	0.405204	0.282894	0.422499	0.522724	0.469695	0.319478	-0.0185147	0.159718	0.0422316	0.497878	-0.386034	0.213095	0.667034	0.0834339	0.122759	0.478744	1.43768	0.993372	0.626569	0.599747	0.457941	1.18501	0.96655
TCGA-AA-3815-01A-01R-1022-07	CMS1	0.590013	0.788814	0.721091	0.825654	0.001	0.00129198	0.409987	0.211186	0.278909	0.174346	-0.962021	-0.232103	-0.0664055	-0.626164	-0.602772	0.595217	0.281531	0.288891	0.531373	-0.0358539	-0.402095	-0.519421	0.0123574	-0.0383464	-0.146064	-0.46085	-0.148327	-0.811254	-0.020662	0.301016
TCGA-AA-3818-01A-01R-0905-07	CMS3	0.744039	0.677231	0.612991	0.855207	0.001	0.00129198	0.255961	0.322769	0.387009	0.144793	1.61632	-0.545803	0.0576829	-0.364736	0.127779	0.182255	0.396661	-0.23452	-0.662588	-0.386266	0.759063	-0.341556	-0.372845	-0.0293205	-0.525304	0.28887	-0.625145	0.083297	-0.321728	-0.442357
TCGA-AA-3819-01A-01R-0905-07	CMS2	0.809468	0.614075	0.683669	0.83839	0.001	0.00129198	0.190532	0.385925	0.316331	0.16161	-0.00360818	-0.175296	-0.342911	-0.696848	0.0515151	-0.475803	0.302493	-0.0687604	0.261527	-0.377632	-0.305555	-0.210118	-0.111466	-0.224298	-0.196238	-0.00235417	-0.0148893	0.0886753	-0.185758	-0.281026
TCGA-AA-3821-01A-01R-1022-07	CMS1	0.597114	0.839886	0.612241	0.785502	0.001	0.00129198	0.402886	0.160114	0.387759	0.214498	-0.0578828	0.340442	-0.417846	-0.0888141	-0.141413	0.39315	0.14346	0.102822	0.836646	0.415549	-0.75188	0.189103	0.213799	0.670507	0.528408	-0.284683	0.687669	-0.128956	0.320584	-0.127842
TCGA-AA-3831-01A-01R-0905-07	CMS2	0.764364	0.639801	0.716051	0.80365	0.001998	0.00245045	0.235636	0.360199	0.283949	0.19635	0.030732	-0.127489	-0.475656	-0.160689	0.0160566	0.0624554	0.3322	0.340448	-0.441923	-1.26378	0.508121	-0.200908	-0.0710457	-0.147983	-0.35413	0.446118	0.678397	0.401742	-0.309695	-0.162196
TCGA-AA-3833-01A-01R-0905-07	CMS1	0.49332	0.792319	0.664065	0.616459	0.001	0.00129198	0.50668	0.207681	0.335935	0.383541	2.2192	0.817873	0.696368	3.41824	-0.381019	0.187323	1.7599	-0.52608	0.355402	0.459845	1.39262	0.140573	0.0815076	0.580863	1.28828	1.47928	0.318667	-0.584116	0.535651	1.10581
TCGA-AA-3837-01A-01R-0905-07	CMS2	0.727223	0.631745	0.63229	0.691613	0.001	0.00129198	0.272777	0.368255	0.36771	0.308387	0.561775	0.0852254	0.015997	-0.189705	0.241406	0.75928	0.63403	-0.482314	-0.394443	-0.428474	1.05	0.163452	-0.196816	0.68465	-0.389764	0.219329	-0.378635	-0.549923	0.920572	0.182023
TCGA-AA-3841-01A-01R-0905-07	CMS2	0.689002	0.615394	0.693627	0.635689	0.001	0.00129198	0.310998	0.384606	0.306373	0.364311	-0.307782	0.0992213	-0.186048	0.362427	-0.356804	-0.156785	0.602613	-0.0323529	-0.488836	-0.975621	-0.193616	-0.685887	-0.26652	0.589374	2.48962	1.22471	-0.209248	-0.328724	-0.132139	0.161457
TCGA-AA-3842-01A-01R-1022-07	CMS1	0.662337	0.743242	0.740699	0.704095	0.002997	0.00361027	0.337663	0.256758	0.259301	0.295905	-0.303411	0.363989	-0.262008	-0.263933	-0.910506	-0.660211	0.375432	0.239398	1.04192	0.327587	-0.959703	-0.105885	0.185881	0.382469	1.41686	-0.254937	0.383309	0.511233	0.18809	0.256198
TCGA-AA-3844-01A-01R-1022-07	#N/A	0.756377	0.688914	0.693845	0.873857	0.440559	0.455357	0.243623	0.311086	0.306155	0.126143	0.131724	-0.449557	-0.577419	-0.605172	-0.333366	0.0246068	-0.0347391	0.419295	-0.730173	-0.470119	-0.427968	-0.332889	-0.275994	-0.173293	-0.272397	-0.295879	-0.411678	0.147328	-0.411965	-0.472732
TCGA-AA-3845-01A-01R-1022-07	CMS1	0.563629	0.783419	0.738503	0.699947	0.001	0.00129198	0.436371	0.216581	0.261497	0.300053	2.05181	0.267553	-0.319238	3.62521	0.161718	-0.761937	1.21747	-0.174865	0.797681	1.12105	0.379841	0.309129	0.332897	0.0913682	-0.273955	0.200427	1.52848	-0.575589	-0.125212	-0.0979444
TCGA-AA-3846-01A-01R-1022-07	CMS2	0.762874	0.63928	0.738841	0.824769	0.001	0.00129198	0.237126	0.36072	0.261159	0.175231	-0.316284	-0.282692	-0.469856	-0.317762	-0.197651	-0.48372	0.338319	-0.223732	-0.604753	0.0526573	-0.181221	0.145988	0.00245254	0.651497	0.129502	-0.113401	0.0342958	1.19375	-0.392806	-0.29422
TCGA-AA-3848-01A-01R-0905-07	CMS2	0.780934	0.643869	0.709413	0.802174	0.001	0.00129198	0.219066	0.356131	0.290587	0.197826	-0.355835	-0.392439	-0.443507	-0.451557	-0.0622434	2.67808	-0.193606	0.734451	-0.294208	-1.28549	1.02285	-0.619021	-0.49657	-0.39293	-0.303701	1.70204	-0.364994	-0.417534	-0.276259	-0.331823
TCGA-AA-3850-01A-01R-1022-07	CMS3	0.735375	0.630814	0.616771	0.708215	0.001	0.00129198	0.264625	0.369186	0.383229	0.291785	0.570087	0.0903799	-0.258394	0.399695	0.106409	0.761716	1.36826	-0.496802	-0.30296	-0.76859	0.364741	0.158093	0.338943	0.0361832	0.835858	-0.161455	0.0845442	0.0464055	-0.212962	0.314623
TCGA-AA-3851-01A-01R-1022-07	CMS3	0.704889	0.698161	0.574969	0.787634	0.001	0.00129198	0.295111	0.301839	0.425031	0.212366	1.0921	-0.226408	0.435758	-0.731148	-0.169542	0.0803109	0.879399	-0.342509	-0.809932	-0.435084	-0.112373	-0.275709	-0.0411173	-0.129127	-0.234311	-0.139771	0.051434	-0.32007	0	-0.108971
TCGA-AA-3852-01A-01R-0905-07	CMS3	0.651774	0.764295	0.565702	0.717629	0.001	0.00129198	0.348226	0.235705	0.434298	0.282371	1.00523	0.365257	0.693767	0.212275	0.330804	0.635747	-0.132716	0.200626	0.0500047	-0.196869	0.721864	-0.256401	0.116018	0.681086	0.426109	0.0799062	-0.043334	-0.801215	0.397309	0.711883
TCGA-AA-3854-01A-01R-0905-07	CMS3	0.673201	0.794396	0.541427	0.853045	0.001	0.00129198	0.326799	0.205604	0.458573	0.146955	1.68338	-0.438306	-0.132352	-0.349933	-0.501264	0.0846764	0.941075	-0.300937	-1.51691	-1.05115	1.51147	-0.412349	-0.350215	-0.41551	-0.330781	-0.504841	-0.447054	-0.181463	-0.448382	-0.513242
TCGA-AA-3855-01A-01R-1022-07	CMS2	0.725858	0.627845	0.65986	0.817475	0.001	0.00129198	0.274142	0.372155	0.34014	0.182525	0.477888	-0.383674	-0.582	-0.267838	0.227625	-0.628827	1.06241	-0.158559	-0.0607971	-0.405271	-0.107687	-0.238028	-0.188885	-0.284115	-0.20004	-0.512844	-0.25161	-0.148026	-0.363506	-0.24507
TCGA-AA-3856-01A-01R-0905-07	CMS2	0.732625	0.592864	0.697802	0.799294	0.001	0.00129198	0.267375	0.407136	0.302198	0.200706	0.227372	-0.498666	-0.642068	-0.481937	0.584819	-0.116338	0.517224	-0.164958	-0.341497	-0.220096	0.381423	-0.294315	0.000525172	-0.302082	-0.12544	0.651019	-0.349738	0.392718	-0.379459	-0.0865618
TCGA-AA-3858-01A-01R-0905-07	CMS2	0.77488	0.648832	0.72352	0.72664	0.001998	0.00245045	0.22512	0.351168	0.27648	0.27336	0.937322	0.00164483	-0.730139	-0.359591	0.153045	0.365098	-0.614539	0.498536	0.368777	-0.11707	1.1085	-0.270493	-0.132706	0.30537	0.611315	0.987783	0.113667	-0.625009	0.345088	0.345937
TCGA-AA-3860-01A-02R-0905-07	CMS4	0.740848	0.647363	0.763114	0.615244	0.001	0.00129198	0.259152	0.352637	0.236886	0.384756	0.371917	0.863213	0.364069	0.0705847	-0.009138	0	0.423108	0.0705652	0.082033	-0.0161258	0.162223	0.088483	0.142561	1.40583	0.628574	0.422209	1.55394	-0.24442	0.560157	0.695556
TCGA-AA-3861-01A-01R-1022-07	CMS3	0.702477	0.724922	0.589749	0.908187	0.001	0.00129198	0.297523	0.275078	0.410251	0.0918126	0.921607	-0.731488	-0.351292	-0.78834	-0.710221	-0.169744	0.216762	-0.386175	-0.930301	-0.962365	0.272138	-0.567992	-0.421169	-0.664578	-0.629487	-0.871849	-0.709365	-0.311214	-0.448929	-0.714867
TCGA-AA-3862-01A-01R-1022-07	#N/A	0.729549	0.706348	0.697115	0.855546	0.408591	0.422961	0.270451	0.293652	0.302885	0.144454	-0.0207191	-0.326221	-0.76358	-0.739029	-0.992647	-0.569839	0.122075	-0.40776	-0.469551	-0.691659	-0.925597	-0.392276	-0.0982249	0.804073	0.199381	-0.474815	-0.637906	-0.757173	-0.346148	-0.381243
TCGA-AA-3864-01A-01R-1022-07	CMS3	0.635956	0.814111	0.578079	0.801527	0.001	0.00129198	0.364044	0.185889	0.421921	0.198473	0.126226	-0.10077	-0.353655	-0.321303	-0.871142	0.286195	-0.225853	1.101	0.684764	0.215648	-0.535514	-0.348304	0.0588849	-0.361968	-0.145594	0.019255	0.14614	-0.412445	0.20093	0.0451687
TCGA-AA-3866-01A-01R-1022-07	CMS4	0.74579	0.685373	0.764874	0.596524	0.001	0.00129198	0.25421	0.314627	0.235126	0.403476	-0.672622	0.529179	0.178052	-0.031839	0.390247	1.35854	-0.546504	0.419071	0.590775	0.206207	0.130751	0.198206	0.958152	0.46205	1.05582	0.0272314	1.0678	0.779538	0.563496	1.4893
TCGA-AA-3867-01A-01R-1022-07	CMS4	0.754163	0.605191	0.718431	0.4883	0.001	0.00129198	0.245837	0.394809	0.281569	0.5117	-0.0166558	0.75672	0.278328	0.226809	0.725036	0.636387	1.03076	-0.497483	0.615637	0.473069	0.267532	0.327618	0.399889	0.806103	0.392992	1.6247	0.634946	0.570511	1.05135	0.773332
TCGA-AA-3869-01A-01R-1022-07	CMS2	0.722659	0.648315	0.703258	0.758939	0.001	0.00129198	0.277341	0.351685	0.296742	0.241061	0.176597	-0.223238	0.396962	-0.321397	-0.278882	0.230856	0.44475	-0.102638	-0.0543988	-0.290192	-0.109082	-0.30466	0.170813	-0.0428705	-0.175021	-0.111806	0.381645	0.991292	-0.168793	0.180838
TCGA-AA-3870-01A-01R-1022-07	CMS4	0.553196	0.768778	0.675525	0.544953	0.001	0.00129198	0.446804	0.231222	0.324475	0.455047	1.78442	0.789921	0.866932	2.04057	0.371323	0.480173	1.37583	-0.294847	0.485523	1.16123	2.69304	0.25745	0.539132	1.24982	1.05419	3.03979	1.2193	-0.585301	0.91072	1.92911
TCGA-AA-3872-01A-01R-1022-07	CMS4	0.652493	0.732975	0.732975	0.445308	0.001	0.00129198	0.347507	0.267025	0.267025	0.554692	0.420962	1.09288	0.564268	1.57327	0.184157	0.542583	0.0151276	-0.296813	1.31412	0.318357	0.485768	1.1333	0.773556	1.53957	3.03062	1.25683	0.755364	0.404725	1.36187	2.17301
TCGA-AA-3875-01A-01R-0905-07	CMS2	0.734401	0.603775	0.697177	0.811485	0.001	0.00129198	0.265599	0.396225	0.302823	0.188515	-0.0416667	-0.120632	-0.860396	-0.372921	0.089166	-0.309308	0.31292	0.329678	0.658585	0.0332811	-0.0126446	-0.219364	0.152891	0.345295	0.552103	0.00742929	0.332728	-0.128232	-0.187416	-0.155161
TCGA-AA-3877-01A-01R-1022-07	CMS1	0.533619	0.847896	0.686993	0.723511	0.001	0.00129198	0.466381	0.152104	0.313007	0.276489	0.584968	0.438622	0.445978	0.445265	-0.499107	-0.0268007	0.0778546	0.0568689	0.757098	0.834919	-0.280248	0.116967	0.330474	0.261462	2.06884	0.28199	1.36296	-0.612021	0.464911	0.409601
TCGA-AA-3930-01A-01R-1022-07	CMS1	0.604666	0.747141	0.751395	0.774006	0.001	0.00129198	0.395334	0.252859	0.248605	0.225994	0.510386	-0.166056	-0.333099	0.702764	-0.481748	-0.638025	0.22316	0.337336	0.765371	0.716202	-0.328466	-0.222498	0.0868659	0.629418	-0.0238778	1.23954	0.627751	-0.616878	-0.192362	-0.0255731
TCGA-AA-3939-01A-01R-1022-07	CMS3	0.714543	0.644302	0.625132	0.751628	0.001	0.00129198	0.285457	0.355698	0.374868	0.248372	3.72998	-0.00129493	-0.352129	-0.00146357	0.194599	-0.259354	0.867323	-0.349074	-0.114779	-0.109717	2.42092	-0.161131	-0.0689958	0.112613	-0.215232	-0.123308	-0.0832979	-0.0377917	-0.0300908	-0.131891
TCGA-AA-3941-01A-01R-1022-07	CMS1	0.632365	0.712632	0.673984	0.848765	0.001	0.00129198	0.367635	0.287368	0.326016	0.151235	2.32346	-0.654999	-0.559862	0.845542	-1.00195	-0.803048	0.615544	-0.235717	-0.726602	-0.0678381	0.657918	-0.341636	-0.395511	-0.342414	-0.408706	-0.259014	-0.47807	0.635879	-0.358747	-0.610707
TCGA-AA-3947-01A-01R-1022-07	CMS1	0.682293	0.788927	0.698247	0.772317	0.033966	0.0377586	0.317707	0.211073	0.301753	0.227683	0.706196	-0.321721	1.05535	-0.575433	0.509053	1.51829	-0.816174	0.819326	1.2184	1.00986	-0.0956417	0.214888	0.0715267	-0.274093	-0.629487	-0.797098	1.78264	-1.06661	2.45767	0.0573261
TCGA-AA-3949-01A-01R-1022-07	CMS1	0.561568	0.865675	0.681394	0.707193	0.001	0.00129198	0.438432	0.134325	0.318606	0.292807	2.23801	0.164285	0.582608	0.341088	-0.705768	0.269757	-0.121082	0.00408656	1.19085	0.945531	0.934626	0.160678	0.358413	-0.170516	0.634567	0.586409	1.29381	-1.42405	0.780015	0.771091
TCGA-AA-3950-01A-02R-1022-07	CMS1	0.636905	0.834038	0.718865	0.649287	0.001	0.00129198	0.363095	0.165962	0.281135	0.350713	-0.280285	0.745934	0.31069	0.222668	1.26244	0.913668	-0.806043	0.850652	1.86928	1.46171	-0.662074	-0.229637	0.847443	0.48701	0.709754	0.808296	2.38743	-1.29226	1.89136	1.64574
TCGA-AA-3952-01A-01R-1022-07	CMS4	0.713363	0.725781	0.728204	0.648246	0.001	0.00129198	0.286637	0.274219	0.271796	0.351754	1.46726	0.143707	0.879658	-0.168799	-0.312937	-0.207159	0.813576	-0.0874659	0.622794	0.466306	0.565162	0.0928416	-0.0725875	2.10103	0.604658	0.592808	0.543735	-0.572497	0.414252	0.472603
TCGA-AA-3955-01A-02R-1022-07	CMS2	0.771432	0.646203	0.756492	0.815945	0.001	0.00129198	0.228568	0.353797	0.243508	0.184055	-0.0519409	-0.499248	-0.771135	-0.717415	-0.253699	-0.473305	0.130889	0.555874	-0.14406	0.023971	-0.73361	0.0187165	-0.319355	-0.407612	-0.538175	-0.299003	0.302423	0.461395	-0.470704	-0.473195
TCGA-AA-3956-01A-02R-1022-07	CMS2	0.796472	0.620576	0.651561	0.738994	0.001	0.00129198	0.203528	0.379424	0.348439	0.261006	-0.427955	-0.105408	-0.163126	-0.42638	0.0776484	-0.146378	1.67037	-0.646617	-0.35672	-0.113272	-0.468692	0.0421723	0.216294	-0.264153	0.22425	-0.353463	0.394935	1.68976	-0.0291775	0.00193745
TCGA-AA-3966-01A-01R-1113-07	CMS1	0.576205	0.82214	0.7058	0.63109	0.001	0.00129198	0.423795	0.17786	0.2942	0.36891	2.83706	0.940874	0.530252	0.0647217	0.0602906	0.348032	-0.484118	-0.443706	0.256279	1.09662	1.80181	0.11908	0.653899	1.75169	2.98043	4.07114	0.912784	-1.34363	0.113483	1.41929
TCGA-AA-3968-01A-01R-1022-07	CMS2	0.808267	0.636937	0.78333	0.648036	0.001	0.00129198	0.191733	0.363063	0.21667	0.351964	-0.728842	0.409557	-0.62908	-0.313753	0.28847	0.295371	0.0670278	0.50649	0.474146	0.591204	-0.605289	0.665897	0.748594	0.390677	-0.0564016	0.1386	1.49034	0	0.539726	0.281175
TCGA-AA-3970-01A-01R-1022-07	CMS2	0.733372	0.622279	0.704369	0.82515	0.001	0.00129198	0.266628	0.377721	0.295631	0.17485	0.120235	-0.453829	-0.81208	-0.588394	0.0685244	-0.171381	-0.226331	-0.0233432	-0.322321	-0.232392	-0.00998575	-0.191864	-0.0382792	-0.445348	0.0716333	-0.161205	0.218079	0.627756	-0.1309	-0.170476
TCGA-AA-3971-01A-01R-1022-07	CMS2	0.769571	0.583171	0.651107	0.804502	0.001	0.00129198	0.230429	0.416829	0.348893	0.195498	-0.271242	-0.313869	-0.0680938	-0.771644	0.0670152	0.111705	0.885933	-0.520691	-0.256595	-0.330504	-0.43989	-0.240596	0.106273	-0.317173	1.10651	-0.478368	0.144028	0.378408	-0.415295	-0.168754
TCGA-AA-3972-01A-01R-1022-07	CMS2	0.75147	0.653089	0.728991	0.804752	0.00899101	0.010405	0.24853	0.346911	0.271009	0.195248	0.628668	-0.0586735	0.110114	-0.28464	-0.530203	-0.221586	0.069117	-0.328267	-0.308965	0.17831	-0.0505897	-0.0680596	-0.19828	0.458115	0.285738	-0.512297	0.379464	-0.326005	-0.413675	-0.216336
TCGA-AA-3973-01A-01R-1022-07	#N/A	0.809667	0.669306	0.7697	0.682814	0.0529471	0.0583797	0.190333	0.330694	0.2303	0.317186	0.203943	0.477401	-0.296769	-0.843948	1.29362	1.43339	-0.81914	-0.791091	-0.453344	0.3848	0.65553	-0.0231529	-0.254717	-0.0625106	0.0370229	0.19931	-0.397666	-0.336473	0.265678	-0.0911984
TCGA-AA-3975-01A-01R-1022-07	CMS2	0.793816	0.538463	0.701548	0.730971	0.001	0.00129198	0.206184	0.461537	0.298452	0.269029	-0.614177	-0.149705	-0.183199	-0.174531	0.0831882	-0.370338	0.952557	-0.533424	0.0319683	-0.184193	-0.250381	-0.039141	-0.100214	0.23856	1.17572	0.232192	-0.542861	0.00710224	-0.362013	0.161241
TCGA-AA-3976-01A-01R-1022-07	CMS2	0.774959	0.617114	0.695753	0.780113	0.001	0.00129198	0.225041	0.382886	0.304247	0.219887	0.111528	-0.364707	-0.417962	-0.440475	-0.0195545	-0.257943	-0.10426	-0.0187327	0.0584451	0.171702	-0.20651	-0.192331	-0.0819399	0.274981	-0.106909	-0.297727	0.283312	-0.0516016	0.171572	-0.361026
TCGA-AA-3977-01A-01R-1022-07	CMS3	0.65025	0.733993	0.611891	0.77739	0.001	0.00129198	0.34975	0.266007	0.388109	0.22261	0.224384	-0.159361	-0.693765	-0.091534	-0.350106	-0.0571203	-0.210487	0.609269	-0.00684111	-0.0984505	-0.0310869	-0.111996	0.172217	1.53643	0.975917	-0.230379	-0.0105869	-0.288767	0.133047	0.0689427
TCGA-AA-3979-01A-01R-1022-07	CMS1	0.666062	0.686974	0.733718	0.869431	0.015984	0.0182175	0.333938	0.313026	0.266282	0.130569	0.935591	-0.612673	-0.691452	-0.260092	-0.251819	-0.407965	0.824185	0.380624	-0.551155	-0.124176	0.162393	-0.750269	-0.514043	-0.380089	-0.447522	0.504598	-0.459665	-1.10909	-0.307555	-0.723883
TCGA-AA-3980-01A-02R-1022-07	#N/A	0.707442	0.715971	0.714516	0.839251	0.946054	0.957367	0.292558	0.284029	0.285484	0.160749	-0.335386	-0.229472	-0.409524	-0.425178	0.174826	0.125706	-0.371102	0.786451	0.0487576	0.0634547	-0.0127909	-0.0966437	0.0604955	-0.290481	-0.330383	0.902634	-0.194373	-0.464718	-0.371069	-0.219954
TCGA-AA-3982-01A-02R-1022-07	#N/A	0.773205	0.668746	0.71141	0.734647	0.118881	0.12775	0.226795	0.331254	0.28859	0.265353	0.0640779	-0.384424	-0.150108	-0.579414	-0.0329043	-0.239632	0.43305	0.188896	-0.0805174	-0.0349561	-0.343325	0.408332	0.685729	-0.103432	0.641693	0.200839	0.19442	1.186	-0.20491	0.37212
TCGA-AA-3984-01A-02R-1022-07	CMS1	0.653799	0.703438	0.775553	0.681398	0.001998	0.00245045	0.346201	0.296562	0.224447	0.318602	-0.285864	0.643712	-0.486937	0.740092	0.068233	-0.171474	-0.171115	1.20284	0.0264571	0.254876	-0.042586	0.205121	0.0912713	0.607772	1.15075	1.24265	0.528517	-0.785039	0.546674	0.138582
TCGA-AA-3986-01A-02R-1022-07	CMS2	0.730948	0.627342	0.693887	0.77343	0.001	0.00129198	0.269052	0.372658	0.306113	0.22657	-0.398523	-0.251783	-0.378242	-0.48062	0.570399	0.0755998	-0.324735	-0.212601	0.147344	-0.301849	0.0911948	-0.25823	0.386484	-0.0467504	0.208764	-0.587319	0.34595	-0.110506	-0.35076	0.0864266
TCGA-AA-3989-01A-01R-1022-07	CMS2	0.784612	0.604864	0.706176	0.72902	0.001	0.00129198	0.215388	0.395136	0.293824	0.27098	-0.0657773	0.0168832	0.53478	-0.423316	0.0834785	0.313919	0.140414	-0.269531	-0.621409	-0.823242	-0.031927	-0.346256	0.0615665	0.296418	0.258378	-0.207328	0.194389	0.553355	-0.164282	0.266579
TCGA-AA-3994-01A-01R-1113-07	CMS3	0.626854	0.786284	0.609361	0.778014	0.001	0.00129198	0.373146	0.213716	0.390639	0.221986	4.39806	-0.220419	-0.152905	0.778865	2.17051	3.02039	1.38852	-0.6443	0.116025	-0.321786	2.90142	-0.359502	-0.269208	-0.138351	0.0717311	0.149776	0.042183	-0.841167	0.388548	0.216129
TCGA-AA-A004-01A-01R-A00A-07	#N/A	0.725011	0.724542	0.725429	0.741073	1	1	0.274989	0.275458	0.274571	0.258927	-0.902433	-0.270983	-1.34114	0.273445	-0.889912	-0.88279	0.161948	-1.01599	0.235203	-0.206707	-0.464765	-0.81278	-0.327029	0.354838	1.00062	-0.887285	-0.123684	-1.45276	-0.532189	0.553824
TCGA-AA-A00A-01A-01R-A002-07	CMS1	0.665173	0.78109	0.725002	0.771248	0.021978	0.0249232	0.334827	0.21891	0.274998	0.228752	-0.138874	0.567762	0.0516536	-0.312123	-0.261032	0.0534867	-0.227011	-0.224024	-0.0101295	0.0148641	-0.0826931	-0.302646	-0.00663853	0.288756	0.202022	-0.193789	0.397297	-0.061688	0.330994	0.0793577
TCGA-AA-A00D-01A-01R-A002-07	CMS1	0.639629	0.74308	0.812037	0.715582	0.001	0.00129198	0.360371	0.25692	0.187963	0.284418	-0.528531	-0.170893	0.291188	-0.310375	-0.538526	-0.606131	-0.493446	-0.0329087	0.713992	0.534267	-0.239716	-0.0315001	0.478134	0.493917	1.53176	0.30297	-0.0720916	-0.402363	-0.168365	0.136866
TCGA-AA-A00E-01A-01R-A002-07	CMS1	0.572495	0.825295	0.716512	0.811719	0.001	0.00129198	0.427505	0.174705	0.283488	0.188281	-0.141405	-0.0404133	-0.597849	-0.393545	-0.581311	0.036706	0.189865	0.0269619	0.469543	0.514237	-0.928838	-0.482677	-0.00700839	-0.0684273	-0.248173	0.2624	-0.410939	-0.096786	-0.403809	0.0370514
TCGA-AA-A00F-01A-01R-A002-07	CMS4	0.706672	0.667886	0.661178	0.5592	0.001	0.00129198	0.293328	0.332114	0.338822	0.4408	0.0610414	1.30552	-0.148287	0.4242	-0.661928	-0.22494	1.49971	-0.0320551	0.341391	0.29112	-0.224928	0.211325	0.29318	0.85694	0.520655	-0.122191	1.38311	0.121113	0.867787	1.64015
TCGA-AA-A00J-01A-02R-A002-07	CMS1	0.585154	0.844362	0.672983	0.760756	0.001	0.00129198	0.414846	0.155638	0.327017	0.239244	-0.0914461	0.576269	0.125166	-0.307165	0.0703137	0.879574	-0.715425	0.723554	0.98235	0.627682	-0.369247	-0.0255836	0.126607	0.00361077	0.254766	0.147594	-0.074564	-0.127995	0.286509	0.113005
TCGA-AA-A00K-01A-02R-A002-07	CMS3	0.720153	0.652943	0.61272	0.777542	0.001	0.00129198	0.279847	0.347057	0.38728	0.222458	0.208358	-0.120789	-0.649208	-0.0473126	0.195127	0.0485666	0.382182	0.47257	-0.536632	-0.838108	0.195685	0.0773125	-0.292017	-0.357216	-0.219914	0.303479	-0.493939	-0.239689	-0.173662	-0.141033
TCGA-AA-A00L-01A-01R-A002-07	CMS2	0.802041	0.629571	0.796882	0.838976	0.001	0.00129198	0.197959	0.370429	0.203118	0.161024	-0.404146	-0.388117	-0.537418	-0.643523	-0.00674833	-0.75915	-0.176179	-0.00134587	-0.41105	-0.459516	-0.318047	-0.387747	-0.445137	-0.411306	-0.386491	-0.108818	-0.763788	-0.00423625	-0.395836	-0.585801
TCGA-AA-A00N-01A-02R-A00A-07	CMS4	0.600284	0.746032	0.589801	0.553033	0.001	0.00129198	0.399716	0.253968	0.410199	0.446967	0.132145	1.9733	0.99818	0.998387	0.0947137	0.508864	0.789816	-0.448807	1.12249	0.550439	0.0414757	0.0924504	0.423179	2.36339	1.95286	0.331434	1.13032	-0.172473	2.26625	1.35614
TCGA-AA-A00O-01A-02R-A089-07	CMS4	0.736852	0.688979	0.768906	0.581461	0.001	0.00129198	0.263148	0.311021	0.231094	0.418539	-1.26908	1.86001	0.826428	0.214779	1.80742	-0.0198765	0.103292	-1.03845	1.01846	0.942202	-0.681317	1.64012	0.407688	-0.0366766	0.315503	0.298987	0.492243	0.476931	0.581359	0.77072
TCGA-AA-A00Q-01A-01R-A002-07	CMS2	0.781425	0.623387	0.691709	0.786614	0.001	0.00129198	0.218575	0.376613	0.308291	0.213386	0.802039	-0.275743	-0.221549	-0.453164	-0.0254906	-0.310367	0.330398	-0.337616	-0.966632	-0.450059	0.0717251	-0.151682	-0.266699	0.0460226	0.431052	-0.430121	-0.594488	1.38632	-0.0476069	-0.310625
TCGA-AA-A00R-01A-01R-A002-07	CMS1	0.60736	0.834742	0.815508	0.755739	0.001	0.00129198	0.39264	0.165258	0.184492	0.244261	-0.883915	-0.242604	-0.352547	-0.230245	-0.932714	-0.920598	-0.598329	1.23713	1.08962	0.671492	-1.21288	-0.173867	0.110377	-0.0515662	0.0240082	-0.47052	-0.421852	-1.38127	-0.312172	0.273393
TCGA-AA-A00U-01A-01R-A002-07	#N/A	0.739696	0.697151	0.680814	0.85764	0.207792	0.21844	0.260304	0.302849	0.319186	0.14236	-0.409892	-0.202431	-0.514973	0.0755235	0.405977	0.0164292	-0.414983	0.71617	0.00298383	-0.100899	0.206933	-0.420773	-0.472184	-0.0340118	-0.562268	1.19599	-0.64994	-1.00015	-0.0342903	-0.482012
TCGA-AA-A00W-01A-01R-A002-07	CMS2	0.786361	0.660558	0.711265	0.907803	0.014985	0.0171366	0.213639	0.339442	0.288735	0.0921968	-0.0618938	-0.670967	-0.452392	-0.0275175	-0.19331	-0.0268982	-0.163809	-0.170311	-1.1252	-1.19466	0.225025	-0.65926	-0.644845	-0.597584	-0.629487	-0.514211	-0.8231	0.64099	-0.508145	-0.783556
TCGA-AA-A00Z-01A-01R-A002-07	CMS2	0.78471	0.621896	0.741704	0.818428	0.001	0.00129198	0.21529	0.378104	0.258296	0.181572	-0.577164	-0.0839533	0.149289	-0.408336	0.485539	-0.235624	-0.0769513	1.36569	-0.453042	-0.354409	0.170937	-0.289554	-0.322835	-0.312471	-0.456246	-0.130172	-0.191177	0.464937	-0.00724663	-0.252716
TCGA-AA-A010-01A-01R-A089-07	CMS1	0.655833	0.734854	0.696362	0.826341	0.001	0.00129198	0.344167	0.265146	0.303638	0.173659	-0.725226	-0.372244	-1.03636	-0.38419	-0.055064	-0.152459	-0.634642	0.384767	0.592373	0.19599	-0.801236	-0.433598	-0.375414	1.06534	-0.431899	-0.71362	-0.561478	0.171527	-0.332618	-0.449161
TCGA-AA-A017-01A-01R-A00A-07	CMS2	0.82462	0.597444	0.776981	0.701779	0.001	0.00129198	0.17538	0.402556	0.223019	0.298221	-0.552112	0.349546	-0.310991	-0.540612	-0.257213	-0.384045	-0.170398	-0.892807	-0.332499	-0.0514311	-0.711517	0.125479	-0.230079	0.0428236	0.534009	-0.187938	-0.294353	0.623273	-0.118703	-0.186656
TCGA-AA-A01C-01A-01R-A00A-07	CMS2	0.758488	0.589317	0.755954	0.61576	0.001	0.00129198	0.241512	0.410683	0.244046	0.38424	-0.3498	0.858377	-0.262963	0.0534409	-0.00428969	0.105157	-0.306641	0.116899	0.279453	0.0220025	0.0809382	-0.175522	-0.156974	0.13029	0.133134	-0.00960007	0.321279	0.554875	0.580431	0.528194
TCGA-AA-A01D-01A-01R-A00A-07	CMS4	0.642433	0.752851	0.667566	0.597765	0.001	0.00129198	0.357567	0.247149	0.332434	0.402235	-0.291475	0.789478	1.24039	0.639216	-0.379033	0.503852	1.66861	-0.273072	0.966691	0.534508	-0.816058	0.498589	0.189506	1.42475	3.04555	-0.0129509	-0.247882	0.199273	0.161452	1.12363
TCGA-AA-A01F-01A-01R-A002-07	CMS2	0.733432	0.673572	0.735236	0.890114	0.030969	0.0345974	0.266568	0.326428	0.264764	0.109886	0.329286	-0.699695	-0.816516	-0.879492	-0.992213	-0.925781	0.215778	-0.617646	-0.943634	-0.545652	-0.0916474	-0.673398	-0.650669	-0.517325	-0.237043	-0.680554	-0.889739	0.156611	-0.505765	-0.82687
TCGA-AA-A01G-01A-01R-A002-07	CMS2	0.7536	0.659708	0.674138	0.871313	0.00799201	0.00929655	0.2464	0.340292	0.325862	0.128687	-0.199608	-0.372662	0.341106	-0.454611	0.916142	0.0637279	-0.111804	0.799198	-0.528921	-0.652871	0.112956	-0.399116	-0.454116	-0.283791	-0.248923	-0.310426	-0.569664	1.31902	-0.404062	-0.625032
TCGA-AA-A01I-01A-02R-A089-07	CMS2	0.726863	0.660409	0.682857	0.859682	0.00999001	0.0114826	0.273137	0.339591	0.317143	0.140318	0.408829	-0.483685	0.275787	-0.544245	0.536273	0.129784	0.231604	0.506678	-1.00283	-0.157828	-0.291887	-0.0881964	-0.388805	-0.320125	-0.577031	-0.767611	-0.7149	0.881281	-0.37324	-0.623168
TCGA-AA-A01K-01A-01R-A00A-07	CMS4	0.654626	0.700716	0.773183	0.544037	0.001	0.00129198	0.345374	0.299284	0.226817	0.455963	-0.472641	1.02764	-0.0552651	0.341149	0.222538	-0.393154	1.0959	-0.400761	1.19068	0.749224	-0.472256	0.628716	0.363728	1.35671	1.33791	0.388668	0.82289	-0.0488678	8.2207	0.946247
TCGA-AA-A01P-01A-21R-A083-07	CMS1	0.53707	0.843773	0.771264	0.633188	0.001	0.00129198	0.46293	0.156227	0.228736	0.366812	2.24562	1.14659	0.599518	3.01662	-0.195777	0.0742169	0.139985	0.266691	0.545689	1.22261	1.58081	1.17451	0.658621	1.44369	0.270822	-0.052152	0.767048	-0.360123	0.57251	0.85985
TCGA-AA-A01Q-01A-01R-A002-07	#N/A	0.706544	0.799556	0.690212	0.886678	0.655345	0.674268	0.293456	0.200444	0.309788	0.113322	-0.324312	-0.636387	-0.42493	-0.946423	-1.06335	-0.517034	-0.877906	0.167368	0.324624	-0.338938	-0.807338	-0.528429	-0.485157	-0.444673	-0.026675	-0.16895	-0.671298	-0.917019	-0.396888	-0.570946
TCGA-AA-A01R-01A-21R-A083-07	CMS1	0.593183	0.802705	0.757115	0.746649	0.001	0.00129198	0.406817	0.197295	0.242885	0.253351	-0.184527	-0.367804	-0.751971	0.429963	-1.01704	-0.322483	-0.429319	1.31719	0.595164	0.0670286	0.453013	-0.726726	-0.410793	0.525772	0.512576	-0.423624	-0.693205	-1.39192	-0.307893	0.241687
TCGA-AA-A01S-01A-21R-A083-07	CMS2	0.794115	0.654557	0.710834	0.869777	0.001998	0.00245045	0.205885	0.345443	0.289166	0.130223	-0.0856736	-0.681388	-0.67988	-0.980042	0.0684637	-0.105887	-0.159993	0.52707	-0.449701	-1.26214	0.399538	-0.866131	-0.700891	-0.502336	-0.370053	0.515873	-0.933546	-0.133072	-0.503073	-0.789426
TCGA-AA-A01T-01A-21R-A16W-07	CMS2	0.750889	0.664169	0.721066	0.840587	0.001	0.00129198	0.249111	0.335831	0.278934	0.159413	1.49095	-0.498516	-0.928701	-0.559613	-0.832901	-0.415414	0.897358	-0.137736	-1.13404	-1.67915	0.593531	-0.731405	-0.617113	0.228808	-0.323367	0.735253	-0.770305	-0.749638	-0.532189	-0.501346
TCGA-AA-A01V-01A-23R-A083-07	CMS3	0.703363	0.677021	0.633659	0.880697	0.001	0.00129198	0.296637	0.322979	0.366341	0.119303	-0.208854	-0.555062	0.484219	-0.592501	0.46594	0.716087	-0.178151	-0.145843	-0.76228	-1.85558	1.11864	-0.594682	-0.580837	-0.375722	-0.398541	-0.430421	-0.71158	-0.374328	0.115768	-0.577326
TCGA-AA-A01X-01A-21R-A083-07	CMS2	0.756605	0.636137	0.706283	0.688497	0.001998	0.00245045	0.243395	0.363863	0.293717	0.311503	-0.46614	0.338071	0.174631	-0.235087	4.04838	0.906345	-0.738415	-0.341584	0.303357	-0.069154	-0.0284868	-0.0238071	-0.290274	-0.301023	-0.192466	1.12667	-0.685303	-0.0974324	-0.0602825	-0.407153
TCGA-AA-A01Z-01A-11R-A083-07	#N/A	0.769846	0.7158	0.729078	0.872888	0.999001	1	0.230154	0.2842	0.270922	0.127112	0.404381	-0.4114	-0.805089	-0.455469	0.0361094	0.507978	-0.27387	0.209383	-0.849632	-0.502368	1.11451	-0.499516	-0.445089	0.0615972	-0.314085	-0.101216	-0.653979	-0.0983971	0.0856764	-0.411992
TCGA-AA-A022-01A-21R-A16W-07	CMS1	0.533037	0.820386	0.749189	0.752647	0.001	0.00129198	0.466963	0.179614	0.250811	0.247353	-0.0346017	0.0550163	-0.0518078	1.05168	-1.23474	-1.14273	0.44853	-0.550168	0.458875	0.456703	-0.822482	-0.228702	-0.361854	-0.0801995	0.201142	0.0591423	-0.524484	-1.28586	-0.229232	-0.0795525
TCGA-AA-A024-01A-02R-A00A-07	CMS3	0.725902	0.689253	0.544206	0.867666	0.001	0.00129198	0.274098	0.310747	0.455794	0.132334	1.42767	-0.580583	0.223942	0.180834	-0.632752	-0.53678	1.55646	-1.51662	-1.74729	-1.88833	1.35418	-0.629999	-0.659949	-0.316908	-0.311806	-0.772259	-0.781815	0.466096	-0.451972	-0.684905
TCGA-AA-A029-01A-01R-A00A-07	CMS3	0.663473	0.725433	0.652438	0.878163	0.001	0.00129198	0.336527	0.274567	0.347562	0.121837	2.75055	-0.58525	-0.160342	0.838772	-1.40115	-1.15768	3.72615	-0.558127	-1.20964	-1.2935	0.962917	-0.710665	-0.614879	-0.526351	-0.518973	0.823128	-0.776665	-0.356615	-0.30894	-0.739459
TCGA-AA-A02E-01A-01R-A00A-07	#N/A	0.718396	0.680571	0.71174	0.830594	0.137862	0.147445	0.281604	0.319429	0.28826	0.169406	0.0115806	-0.451791	0.0424329	-0.100715	-0.380289	-0.553047	-0.217446	-0.375465	-0.406233	-0.365455	0.00134619	-0.55483	-0.544991	-0.155406	-0.346293	0.281242	-0.637139	-0.381412	-0.341496	-0.53133
TCGA-AA-A02F-01A-01R-A089-07	CMS2	0.798434	0.64525	0.731472	0.739299	0.001	0.00129198	0.201566	0.35475	0.268528	0.260701	0.0675058	0.0886653	-0.477907	-0.0771392	0.465552	0.597761	-0.421824	1.02878	0.3878	0.43313	0.208967	-0.0578716	-0.307106	0.257248	-0.0278356	-0.244383	-0.295872	-0.0300843	0.500885	-0.246972
TCGA-AA-A02H-01A-01R-A089-07	CMS2	0.819076	0.584174	0.766215	0.75413	0.001	0.00129198	0.180924	0.415826	0.233785	0.24587	-0.683096	0.111872	0.109583	-0.400201	-0.324276	-0.557728	0.532135	-0.737982	-0.19115	0.0391938	-0.217417	-0.163958	-0.350441	0.124648	-0.208816	2.20726	-0.465446	0.00620339	0.175967	-0.444223
TCGA-AA-A02J-01A-01R-A00A-07	CMS2	0.820029	0.626391	0.727784	0.869264	0.001	0.00129198	0.179971	0.373609	0.272216	0.130736	-0.87391	-0.480998	-0.393774	-0.965889	0.439234	-0.266419	-0.261591	0.963634	-0.232333	-0.352076	-0.179207	-0.699207	-0.656065	-0.477715	-0.629487	0.0130087	-0.851433	0.982388	-0.465121	-0.806078
TCGA-AA-A02K-01A-03R-A32Y-07	#N/A	0.697017	0.686204	0.773671	0.839337	0.622378	0.641324	0.302983	0.313796	0.226329	0.160663	-0.0936094	-0.461129	-1.15826	-0.142397	1.02572	1.04676	0.697749	0.300738	-0.283222	-0.36138	-0.566351	-0.546259	-0.472752	-0.583508	-0.422073	-0.0664201	-0.834069	0.644281	-0.348879	-0.646442
TCGA-AA-A02O-01A-21R-A16W-07	CMS3	0.702915	0.676009	0.626172	0.835718	0.001	0.00129198	0.297085	0.323991	0.373828	0.164282	1.15982	-0.303176	0.270165	-0.553291	0.870218	0.798133	-0.173611	0.552152	-0.450656	-1.05556	1.41537	-0.611663	-0.55265	-0.296147	-0.213622	0.0077582	-0.769451	-0.684637	-0.508854	-0.302048
TCGA-AA-A02R-01A-01R-A00A-07	CMS1	0.527002	0.844938	0.792241	0.711562	0.001	0.00129198	0.472998	0.155062	0.207759	0.288438	-0.611842	-0.132607	0.101548	1.74242	0.0421565	-0.62463	-0.526768	0.578468	1.07872	1.1105	-0.583668	-0.247267	0.240894	-0.577149	0.0415676	0.0431535	-0.467311	-1.88435	-0.0238474	0.473386
TCGA-AA-A02W-01A-01R-A00A-07	CMS2	0.796546	0.629192	0.748427	0.759805	0.001	0.00129198	0.203454	0.370808	0.251573	0.240195	-0.723678	-0.239134	-0.304543	-0.738669	1.07998	0.419793	-0.755767	0.219317	-0.188278	0.470765	0.0240854	0.0093549	-0.310914	0.140602	0.106244	0.213075	-0.295044	-0.238119	0.547095	-0.481781
TCGA-AA-A02Y-01A-43R-A32Y-07	CMS3	0.696522	0.711315	0.654393	0.924447	0.001998	0.00245045	0.303478	0.288685	0.345607	0.0755532	1.51926	-0.799643	-0.0155063	-0.474524	-0.4763	-0.208526	-0.0689711	-0.46121	-1.55815	-1.27336	0.728065	-0.806855	-0.687769	-0.629592	-0.629487	-0.623362	-1.00833	-0.350894	-0.494518	-0.923311
TCGA-AA-A03F-01A-11R-A16W-07	CMS3	0.698975	0.730782	0.638662	0.84511	0.001	0.00129198	0.301025	0.269218	0.361338	0.15489	0.361137	-0.503701	-0.427434	-0.0774605	-1.02715	-0.857246	4.49725	-1.15227	-1.28481	-2.80709	-0.24475	-0.655488	-0.689092	-0.320908	0.286422	-0.408443	-0.653899	-0.892099	-0.347169	-0.47699
TCGA-AA-A03J-01A-21R-A16W-07	CMS2	0.669298	0.623313	0.721902	0.726093	0.001	0.00129198	0.330702	0.376687	0.278098	0.273907	0.494738	0.0319142	0.207087	0.00179582	-0.204467	-0.487167	0.930515	0.0573972	0.0318541	-0.66647	0.331637	-0.528891	-0.41826	0.312724	1.42678	0.623694	-0.479359	0.143349	-0.0891175	0.0989772
TCGA-AD-5900-01A-11R-1653-07	CMS1	0.503853	0.840276	0.733911	0.675537	0.001	0.00129198	0.496147	0.159724	0.266089	0.324463	-0.0548042	0.0629155	0.0256367	0.276527	-0.32448	-0.0190985	-0.358796	0.72823	-0.0222954	0.491768	-0.490576	1.13676	0.231307	1.72534	0.0130865	0.0680437	0.901409	-0.705506	-0.0198058	-0.0274277
TCGA-AD-6548-01A-11R-1839-07	CMS4	0.617634	0.673951	0.750205	0.585025	0.001	0.00129198	0.382366	0.326049	0.249795	0.414975	0.176345	0.883046	0.539915	0.683568	0.374033	0.139604	0.41978	1.03623	0.513918	0.468465	1.19311	0.500319	0.655998	1.60935	0.382774	1.00533	0.786147	0.344931	0.131484	0.253541
TCGA-AD-6888-01A-11R-1928-07	CMS2	0.723045	0.632872	0.704412	0.865879	0.001	0.00129198	0.276955	0.367128	0.295588	0.134121	1.40202	-0.380562	0.112219	-0.147895	0.254567	0.0697014	1.11095	-0.464023	-0.967839	-1.15	1.14467	-0.762288	-0.664395	-0.581298	-0.53264	-0.333334	-0.940195	0.440407	-0.532189	-0.918674
TCGA-AD-6889-01A-11R-1928-07	CMS1	0.584624	0.816903	0.664798	0.842435	0.001	0.00129198	0.415376	0.183097	0.335202	0.157565	3.04281	-0.133183	0.637906	0.298322	0.762402	1.33941	0.266734	0.157321	-0.717389	-0.187599	2.13464	-0.463144	-0.465198	0.118385	-0.562712	-0.202542	-0.213933	0.313173	-0.273655	-0.397173
TCGA-AD-6890-01A-11R-1928-07	CMS2	0.7428	0.631409	0.736943	0.720584	0.001	0.00129198	0.2572	0.368591	0.263057	0.279416	0.468502	0.164084	0.28553	0.00829108	0.314243	0.96859	0.179542	0.608439	0.0777022	-0.264272	1.068	-0.257962	-0.235749	1.13085	-0.0899752	-0.111496	-0.107745	0.897478	0.181407	-0.236478
TCGA-AD-6895-01A-11R-1928-07	CMS1	0.481441	0.836846	0.704131	0.675344	0.001	0.00129198	0.518559	0.163154	0.295869	0.324656	2.76722	0.716911	0.572187	5.16806	-0.482638	0.119776	0.627735	0.43802	-0.273132	0.663048	1.91895	0.113478	-0.0138841	-0.0675791	0.0172009	1.33009	-0.158883	-0.248916	-0.241887	0.178373
TCGA-AD-6899-01A-11R-1928-07	CMS4	0.675599	0.671165	0.6762	0.446652	0.001	0.00129198	0.324401	0.328835	0.3238	0.553348	-0.229277	1.86559	1.6046	0.200074	-0.252634	0.00862724	0.404303	-0.0996434	0.97431	0.527024	0.0922617	1.72027	1.08306	0.510416	-0.0263881	-0.29968	0.520128	-0.328726	1.44364	0.896628
TCGA-AD-6901-01A-11R-1928-07	CMS4	0.698325	0.70243	0.74583	0.465214	0.001	0.00129198	0.301675	0.29757	0.25417	0.534786	0.872083	1.82452	1.35689	1.38874	0.823923	2.06914	-0.305844	-0.771276	1.60154	1.28422	1.72996	0.713851	1.00881	1.7847	1.39749	0.454737	0.86695	0.202322	1.05246	1.45096
TCGA-AD-6963-01A-11R-1928-07	CMS2	0.704757	0.648291	0.797149	0.785434	0.015984	0.0182175	0.295243	0.351709	0.202851	0.214566	0.421747	-0.359848	-0.598448	-0.275382	-0.169547	-0.929781	0.181845	1.17501	-0.416246	0.0411974	0.241523	-0.367151	-0.1511	0.237116	0.537732	0.539262	-0.586495	0.104189	-0.432019	-0.468748
TCGA-AD-6964-01A-11R-1928-07	CMS4	0.639103	0.822935	0.704066	0.569612	0.001	0.00129198	0.360897	0.177065	0.295934	0.430388	-0.38728	1.5008	1.67585	0.265796	-0.150619	0.761403	-0.645301	-0.210252	2.19268	1.49832	-0.138962	0.641872	1.38275	0.486959	0.641935	-0.0240002	0.881885	-0.823258	0.486299	1.26363
TCGA-AD-6965-01A-11R-1928-07	CMS2	0.732363	0.619893	0.703907	0.708396	0.001	0.00129198	0.267637	0.380107	0.296093	0.291604	0.0679157	0.0135117	-0.0825899	-0.255822	-0.184391	0.183863	-0.103235	1.50588	0.385843	0.0342376	0.162465	0.21712	-0.0817047	-0.253863	-0.494769	-0.101675	-0.141593	0.800014	-0.0446016	-0.218851
TCGA-AD-A5EJ-01A-11R-A28H-07	CMS1	0.586409	0.830387	0.630311	0.769476	0.001	0.00129198	0.413591	0.169613	0.369689	0.230524	1.29169	0.534035	0.468714	1.24251	-0.440592	-0.154196	0.14675	1.05421	-0.131184	0.0731658	0.741737	-0.110477	-0.199417	-0.128043	-0.343502	-0.155314	0.100675	0.365746	0.601826	-0.290015
TCGA-AD-A5EK-01A-11R-A28H-07	#N/A	0.76806	0.667414	0.76105	0.781316	0.171828	0.182046	0.23194	0.332586	0.23895	0.218684	-0.887208	0.109345	0.10307	-0.432764	0.582584	1.18488	-0.421199	0.998467	0.486117	-0.0038183	0.275031	0.266942	-0.246387	-0.109952	-0.579521	-0.212327	-0.319265	0.262068	0.0145284	-0.457441
TCGA-AF-2687-01A-02R-1736-07	CMS4	0.681987	0.71744	0.812474	0.410385	0.001	0.00129198	0.318013	0.28256	0.187526	0.589615	-0.712335	2.20475	2.13042	1.73526	1.49703	1.17696	-0.438392	0.459384	2.95406	2.62012	-0.0972482	3.31031	2.14803	3.26727	1.00825	3.45025	6.28541	-0.541653	3.46773	1.82641
TCGA-AF-2689-11A-01R-A32Z-07	CMS4	0.695444	0.730222	0.66234	0.50442	0.001	0.00129198	0.304556	0.269778	0.33766	0.49558	0.537753	0.811651	0.769092	3.74208	0.0189417	0.37705	6.73926	-1.20467	0.00853888	0.283838	-0.682062	6.15672	2.34679	0.0372169	3.47237	-0.217652	0.460302	0.489977	2.47303	1.24954
TCGA-AF-2690-01A-02R-1736-07	CMS4	0.686105	0.711707	0.763535	0.367309	0.001	0.00129198	0.313895	0.288293	0.236465	0.632691	-0.541554	2.04401	1.84086	2.42134	2.20001	2.99812	-0.170566	-0.384939	2.40923	2.52646	0.0595888	2.89551	2.99277	3.07198	4.07807	2.11087	2.22061	-0.585115	1.3677	3.38878
TCGA-AF-2691-01A-01R-0821-07	CMS2	0.712905	0.628189	0.634856	0.744234	0.001	0.00129198	0.287095	0.371811	0.365144	0.255766	0.0520748	-0.181011	-0.151868	0.0712699	-0.668024	-0.363307	0.0261603	-0.804977	-0.225831	-0.142346	-0.4376	0.0277926	-0.029571	0.211553	1.41361	-0.0121745	-0.362531	0.0773792	0.0967198	0.0966653
TCGA-AF-2691-11A-01R-A32Z-07	CMS4	0.685551	0.739388	0.644361	0.516791	0.001	0.00129198	0.314449	0.260612	0.355639	0.483209	0.915039	0.591573	1.3699	4.43788	-0.0367733	0.300275	7.14887	-1.06404	-0.42944	0.118601	-0.259852	5.14678	1.74019	-0.30588	2.0727	-0.79355	0.513526	0.654328	2.65201	1.38097
TCGA-AF-2692-01A-01R-0821-07	CMS2	0.780356	0.612825	0.621478	0.703369	0.001	0.00129198	0.219644	0.387175	0.378522	0.296631	0.00454816	0.515741	0.112859	0.256248	0.197043	0.6956	-0.0589425	0.341415	0.337437	-0.151193	0.275886	0.181485	-0.0163152	0.399872	0.0906403	0.44463	-0.235858	0.211388	0.856393	-0.0511451
TCGA-AF-2692-11A-01R-A32Z-07	CMS4	0.700997	0.73324	0.666142	0.451269	0.001	0.00129198	0.299003	0.26676	0.333858	0.548731	0.104904	1.15917	1.46616	6.19042	0.800766	1.21074	3.11832	-1.01782	1.19902	1.27222	-0.76925	8.28025	4.41127	-0.19111	5.84028	-0.252719	0.733003	-0.1775	4.19504	1.62388
TCGA-AF-2693-01A-02R-1736-07	CMS3	0.735888	0.670861	0.659611	0.707269	0.01998	0.0226954	0.264112	0.329139	0.340389	0.292731	1.30781	0.0871499	-0.0607679	0.164342	-0.530952	-0.222571	1.01843	0.227928	-0.84861	-0.378781	0.405536	0.400418	0.279018	-0.205769	-0.234441	0.256725	0.205285	0.757186	-0.351684	-0.0366894
TCGA-AF-3400-01A-01R-0821-07	CMS4	0.637209	0.794638	0.662274	0.497867	0.001	0.00129198	0.362791	0.205362	0.337726	0.502133	-0.268787	4.97913	2.54605	1.83774	0.643621	1.57056	0.390935	-0.443322	4.12673	2.48356	0.0932637	0.711218	2.77868	4.15275	18.4359	3.82857	3.69217	-1.50457	6.10283	4.72728
TCGA-AF-3400-11A-01R-A32Z-07	CMS3	0.755153	0.729927	0.611962	0.77614	0.001	0.00129198	0.244847	0.270073	0.388038	0.22386	0.935584	-0.445935	0.249757	-0.5916	-0.829452	-0.749719	7.27017	-0.942831	-1.31408	-2.16358	-0.49704	-0.289461	0.635509	-0.550413	0.422888	-1.00514	-0.154139	1.61779	-0.271879	-0.190256
TCGA-AF-3911-01A-01R-1736-07	CMS2	0.755642	0.576703	0.727293	0.620584	0.001	0.00129198	0.244358	0.423297	0.272707	0.379416	0.346097	0.318596	-0.060405	0.535998	-0.148309	0.184118	0.200897	0.427623	0.0459385	0.176525	0.250086	0.670039	0.138023	0.578657	0.0403809	0.501844	0.193113	-0.153159	0.413585	0.0280693
TCGA-AF-3913-01A-02R-1119-07	CMS4	0.826692	0.653484	0.767707	0.647418	0.001	0.00129198	0.173308	0.346516	0.232293	0.352582	-0.235821	0.366152	-0.133763	-0.509744	-0.631513	0.540589	0.464171	0.08336	0.0513428	0.0634605	-0.484337	0.0477043	-0.109642	1.47999	0.710693	-0.0760311	0.0310702	-0.193264	0.901067	-0.000753712
TCGA-AF-4110-01A-02R-1736-07	CMS4	0.690028	0.624883	0.665159	0.504401	0.001	0.00129198	0.309972	0.375117	0.334841	0.495599	0.744506	0.408063	0.402849	0.139625	1.09391	0.180556	0.514601	-0.664707	0.901227	0.482133	0.353599	0.604608	0.703409	0.684883	0.564805	0.913132	0.621154	-0.0561545	0.372518	0.514
TCGA-AF-5654-01A-01R-1660-07	CMS2	0.757586	0.651689	0.748098	0.814399	0.00899101	0.010405	0.242414	0.348311	0.251902	0.185601	0.170653	-0.300448	0.368611	0.14702	1.82691	0.146859	-0.483145	0.56046	-1.99257	-0.120516	0.924284	-0.310405	-0.429222	-0.187593	-0.523061	2.84378	-0.285081	-0.113065	-0.436638	-0.713651
TCGA-AF-5654-11A-11R-1660-07	CMS3	0.735041	0.714616	0.611258	0.741521	0.001	0.00129198	0.264959	0.285384	0.388742	0.258479	1.44773	-0.295111	0.574694	-0.0678545	-0.818248	-0.843659	11.2861	-1.27983	-1.70722	-1.94169	-0.601571	-0.0587228	1.09847	-0.50653	0.34255	-1.04731	0.785478	2.09615	-0.218016	0.256049
TCGA-AF-6136-01A-11R-1830-07	CMS3	0.752317	0.717659	0.636261	0.807358	0.001	0.00129198	0.247683	0.282341	0.363739	0.192642	0.920074	-0.294072	-0.27969	-0.537325	-0.995393	-0.487072	0.342375	0.0325419	-0.244133	-0.130955	-0.392173	0.0866277	-0.0567775	-0.446863	-0.629487	-0.867251	-0.43344	0.323005	-0.311557	-0.445704
TCGA-AF-6655-01A-11R-1830-07	CMS4	0.707094	0.663722	0.728892	0.45092	0.001	0.00129198	0.292906	0.336278	0.271108	0.54908	-0.347826	2.8743	1.35759	0.711663	0.242164	1.65153	-0.132215	0.826166	2.06126	0.765204	0.741764	0.991825	0.727668	3.15463	1.43697	0.550068	2.01465	0.436865	0.884122	0.374917
TCGA-AF-6672-01A-11R-1830-07	CMS3	0.752253	0.708702	0.550414	0.79546	0.001	0.00129198	0.247747	0.291298	0.449586	0.20454	1.42785	-0.205749	-0.488748	-0.225234	1.08292	1.10914	-0.114534	-0.454916	0.0844728	-0.216774	1.45875	-0.130139	-0.178539	-0.184786	-0.37375	-0.365801	-0.385281	-1.05046	-0.138582	-0.542926
TCGA-AF-A56K-01A-32R-A39D-07	CMS4	0.754901	0.61988	0.793703	0.476141	0.001	0.00129198	0.245099	0.38012	0.206297	0.523859	-0.428839	1.61768	0.7091	1.39788	0.582355	0.228783	-0.21973	0.0669923	0.947715	1.11222	0.342911	1.55614	1.29376	5.56774	0.458229	2.17534	1.28413	0.154642	0.0814604	1.2076
TCGA-AF-A56L-01A-31R-A39D-07	CMS2	0.76416	0.626651	0.797206	0.670216	0.001	0.00129198	0.23584	0.373349	0.202794	0.329784	-0.138167	0.241976	0.249141	-0.106359	3.50239	4.08791	-0.494336	1.16985	-0.00697323	-0.0682813	0.337777	0.202222	0.0777626	0.335604	0.133277	0.77417	-0.141856	0.145418	0.370777	-0.19722
TCGA-AF-A56N-01A-12R-A39D-07	CMS2	0.802317	0.596555	0.779448	0.610922	0.001	0.00129198	0.197683	0.403445	0.220552	0.389078	-0.163482	1.24934	2.62555	0.260165	1.02069	-0.0619607	-0.354095	0.784702	0.460317	0.420857	0.523203	0.590746	0.195424	1.61087	0.767935	0.0605327	0.260718	1.20646	1.00353	-0.0395783
TCGA-AG-3574-01A-01R-0821-07	CMS2	0.780267	0.575618	0.696251	0.763868	0.001	0.00129198	0.219733	0.424382	0.303749	0.236132	-0.152985	1.36012	0.470615	-0.666208	2.51661	1.02543	-0.049461	-0.31734	-0.253272	-0.568924	-0.018007	-0.307902	-0.390236	-0.192541	-0.106928	0.0350704	-0.349247	-0.398495	0.347487	-0.23878
TCGA-AG-3575-01A-01R-0821-07	CMS1	0.603623	0.795498	0.759341	0.608903	0.001	0.00129198	0.396377	0.204502	0.240659	0.391097	2.05457	1.20918	1.15007	20.3428	-0.465615	0.500939	1.98899	-0.102121	1.38519	2.61765	2.73215	0.497118	0.019083	1.57909	0.651852	1.50766	6.6827	-1.21108	0.762009	0.642581
TCGA-AG-3578-01A-01R-0821-07	CMS3	0.684544	0.787808	0.576772	0.821852	0.001	0.00129198	0.315456	0.212192	0.423228	0.178148	-0.036073	-0.102395	-0.349353	-0.224491	-0.767181	-0.459521	-0.366217	-0.389349	0.0447476	0.171681	-0.735403	-0.0768932	-0.0596443	-0.144046	0.174167	-0.337971	-0.0184385	-0.465972	-0.107003	-0.235728
TCGA-AG-3580-01A-01R-0821-07	CMS2	0.72388	0.648161	0.757538	0.843759	0.002997	0.00361027	0.27612	0.351839	0.242462	0.156241	-0.419747	-0.403842	-0.244659	0.232139	0.259468	-0.701333	-0.408833	0.186726	-0.26237	-0.275729	0.39877	-0.546063	-0.1641	0.0843812	0.301999	-0.292325	0.0630496	-0.22532	-0.532189	-0.327456
TCGA-AG-3581-01A-01R-0821-07	CMS2	0.722098	0.60434	0.681208	0.73869	0.001	0.00129198	0.277902	0.39566	0.318792	0.26131	-0.251926	-0.217813	-0.175858	-0.0654353	0.763174	-0.506353	0.830456	-0.496216	-0.245019	-0.504138	-0.450649	-0.250563	0.0617952	-0.237744	0.394309	0.0111639	0.211207	0.527847	-0.130051	-0.0422023
TCGA-AG-3582-01A-01R-0821-07	CMS2	0.782652	0.613321	0.775121	0.696604	0.001	0.00129198	0.217348	0.386679	0.224879	0.303396	-0.779442	0.25289	-0.108846	-0.491792	-0.146719	-0.171094	0.103471	0.327263	-0.0598863	0.161918	-0.359353	-0.213851	0.133419	0.0311656	0.7249	-0.263987	0.327882	-0.292326	0.314657	0.00182226
TCGA-AG-3583-01A-01R-0821-07	CMS2	0.790994	0.651391	0.658185	0.891736	0.003996	0.00476284	0.209006	0.348609	0.341815	0.108264	0.347978	-0.489687	0.0363159	-0.939704	-0.106056	0.454815	0.0097497	-0.328725	-0.810685	-0.959434	-0.449059	-0.608362	-0.352915	-0.595543	-0.33511	0.494688	-0.532423	-0.336227	-0.532189	-0.564571
TCGA-AG-3584-01A-01R-0821-07	CMS2	0.739137	0.671551	0.764147	0.706787	0.02997	0.0335367	0.260863	0.328449	0.235853	0.293213	0.309489	0.134098	-0.466224	-0.530047	-0.647125	-0.993433	1.81582	-0.155081	-0.348041	-0.456859	-0.807911	-0.0846308	0.0360845	-0.327233	0.179663	1.3063	-0.290018	-0.38744	-0.168958	-0.0493382
TCGA-AG-3586-01A-02R-0821-07	CMS2	0.705528	0.624517	0.65106	0.803672	0.001	0.00129198	0.294472	0.375483	0.34894	0.196328	0.154146	-0.375019	-0.176045	-0.192138	-0.24229	-0.0747094	0.334292	0.00262885	-0.140235	-0.437132	0.272813	-0.352506	-0.19278	-0.504536	0.101705	-0.0076067	-0.211979	0.638796	-0.0398356	-0.205193
TCGA-AG-3587-01A-01R-0821-07	CMS2	0.74192	0.62608	0.823436	0.71451	0.001	0.00129198	0.25808	0.37392	0.176564	0.28549	-0.321834	-0.0193608	-0.139437	-0.364396	0.187302	-0.84173	-0.139172	0.566264	0.209654	0.398657	-0.385721	-0.33309	-0.133548	-0.115565	0.328225	1.29121	0.150997	-0.250169	-0.0753992	0.005376
TCGA-AG-3591-01A-01R-1736-07	CMS3	0.706764	0.741505	0.556151	0.860917	0.001	0.00129198	0.293236	0.258495	0.443849	0.139083	3.90467	-0.552556	-0.353213	0.285336	-0.741947	-0.0538388	0.324341	-0.248972	-0.526699	-0.302862	2.26699	-0.24378	-0.289171	-0.444368	-0.562418	0.0476934	-0.437897	-1.09959	-0.351535	-0.539807
TCGA-AG-3592-01A-02R-1736-07	CMS2	0.796972	0.642168	0.747828	0.749903	0.00999001	0.0114826	0.203028	0.357832	0.252172	0.250097	-0.575209	0.0359228	0	-0.380596	-0.383749	-0.261799	-0.120775	1.10272	-0.596249	-0.0580938	-0.190225	0.49018	0.0765314	-0.0309128	-0.27432	-0.0953818	0.237072	-0.12599	-0.314139	-0.275603
TCGA-AG-3593-01A-01R-0821-07	CMS2	0.820492	0.61889	0.747836	0.77426	0.001	0.00129198	0.179508	0.38111	0.252164	0.22574	-0.961794	-0.164063	0.0281618	-0.778439	0.61368	-0.192992	-0.690355	0.618779	0.414453	-0.219226	-0.530419	0.245945	0.088001	-0.3902	0.180505	-0.032468	-0.139636	-0.0972526	-0.486738	-0.270338
TCGA-AG-3594-01A-02R-0821-07	CMS3	0.658092	0.77787	0.59938	0.830571	0.001	0.00129198	0.341908	0.22213	0.40062	0.169429	0.0688533	-0.443987	-0.65762	0.0548981	-0.755564	-0.499328	0.348117	0.428211	-0.77433	-0.326945	-0.55053	-0.463247	-0.0637708	-0.382312	0.203796	0.381392	-0.358572	-0.291395	-0.368538	-0.212433
TCGA-AG-3598-01A-01R-0826-07	#N/A	0.744826	0.67687	0.69831	0.878214	0.0849151	0.0924237	0.255174	0.32313	0.30169	0.121786	-0.0847919	-0.585749	0.336205	-0.126941	0.114022	0.368792	0.0329168	0.3481	-0.127028	-0.622959	0.351622	-0.636205	-0.405689	-0.379824	-0.174154	0.617487	-0.535308	-0.246329	-0.409548	-0.471634
TCGA-AG-3599-01A-02R-0826-07	CMS1	0.641896	0.672872	0.642422	0.846983	0.001	0.00129198	0.358104	0.327128	0.357578	0.153017	1.87301	-0.450608	0.0145566	-0.2023	0.624717	-0.125842	0.484143	0.128939	-0.452189	-0.705233	1.30265	-0.473927	-0.348558	-0.447043	-0.502998	-0.604747	-0.283406	-0.37755	-0.319256	-0.367939
TCGA-AG-3600-01A-01R-0826-07	CMS1	0.592863	0.78241	0.684733	0.816564	0.001	0.00129198	0.407137	0.21759	0.315267	0.183436	0.56164	-0.420315	-0.612904	-0.486161	-0.0411061	-0.360444	-0.305809	0.631849	0.0470852	0.0252111	-0.217613	-0.352492	-0.342661	0.694645	-0.0276009	0.274237	-0.513882	-1.2116	0.300892	0.0318906
TCGA-AG-3601-01A-01R-0826-07	CMS2	0.792564	0.624695	0.748647	0.739667	0.001	0.00129198	0.207436	0.375305	0.251353	0.260333	0.971848	-0.22429	-0.283362	-0.709615	-0.263188	-0.368466	-0.035455	-0.267045	-0.00747608	0.101078	0.428252	-0.384185	-0.43018	0.00823688	0.0429304	0.138054	0.0156714	-0.320735	0.350725	-0.0155171
TCGA-AG-3602-01A-02R-0826-07	#N/A	0.723795	0.705662	0.750061	0.793239	0.8002	0.815866	0.276205	0.294338	0.249939	0.206761	4.43883	-0.423747	0.503127	0.203716	-0.861225	-0.183086	1.35807	-0.59383	0.0373273	-0.0422776	2.12514	-0.303692	-0.375148	0.76569	0.895233	0.5224	0.502959	-1.05194	-0.290618	-0.362702
TCGA-AG-3605-01A-01R-0826-07	#N/A	0.761843	0.681384	0.707192	0.873832	0.186813	0.196691	0.238157	0.318616	0.292808	0.126168	-0.118707	-0.514858	-0.589966	-0.822648	-0.0224514	0.64848	-0.33975	0.629357	-0.19428	-0.48007	-0.126474	-0.595755	-0.485151	-0.436916	0.42219	1.12649	-0.584943	-0.924054	-0.477716	-0.435624
TCGA-AG-3608-01A-01R-0826-07	CMS2	0.730998	0.624584	0.721916	0.844677	0.001	0.00129198	0.269002	0.375416	0.278084	0.155323	-0.0727462	-0.430277	-0.666294	-0.7812	-0.538748	-0.208029	0.444417	-0.0926087	0.0198973	-0.686383	-0.0941839	-0.430536	-0.347031	-0.256497	0.218819	0.43952	-0.296442	-0.589814	-0.400371	-0.2517
TCGA-AG-3609-01A-02R-0826-07	CMS4	0.71266	0.624213	0.777285	0.548011	0.001	0.00129198	0.28734	0.375787	0.222715	0.451989	1.10552	0.685504	1.1289	0.188139	0.46316	-0.237258	0.475264	-0.0797103	0.523624	0.76693	0.659258	0.109759	0.0145324	1.58789	3.90064	0.793344	0.931611	-0.737824	0.442936	0.982606
TCGA-AG-3611-01A-01R-0826-07	CMS3	0.734587	0.764846	0.604768	0.885077	0.001	0.00129198	0.265413	0.235154	0.395232	0.114923	1.29602	-0.671452	-0.858152	-0.878037	-0.978886	-0.102117	-0.200744	-0.996107	-0.978497	-0.805773	-0.0293108	-0.605775	-0.463387	-0.51012	-0.333102	-0.668316	-0.736596	-0.788717	-0.432403	-0.674999
TCGA-AG-3612-01A-01R-0826-07	CMS2	0.764717	0.631374	0.802706	0.655323	0.001	0.00129198	0.235283	0.368626	0.197294	0.344677	-0.16246	0	0.0110868	-0.231241	-0.0253394	-0.125113	-0.0755465	0.222275	0.390263	0.247573	-0.206748	0.0416091	-0.0439043	0.243814	1.50095	1.39966	0.324514	-0.747178	-0.293099	0.463695
TCGA-AG-3725-01A-11R-1736-07	#N/A	0.738411	0.677103	0.673533	0.880029	0.151848	0.161637	0.261589	0.322897	0.326467	0.119971	0.454966	-0.43064	-0.30346	-0.271555	-0.55148	-0.302461	0.268806	-0.529379	-1.87877	-1.08754	0.166386	-0.288305	-0.393477	-0.44933	-0.629487	-0.707141	-0.79805	-0.482805	-0.318966	-0.767209
TCGA-AG-3725-11A-01R-1736-07	CMS3	0.74491	0.735916	0.651448	0.710081	0.001	0.00129198	0.25509	0.264084	0.348552	0.289919	3.33628	-0.401699	0.236624	0.763679	-0.728719	-0.513848	4.19886	-1.55693	-0.331519	-0.486038	-0.0161531	3.12581	1.90202	0.0772799	1.66124	-0.905106	1.29989	-1.06131	-0.0501644	0.45511
TCGA-AG-3726-01A-02R-0905-07	CMS2	0.737953	0.633041	0.731346	0.650126	0.001	0.00129198	0.262047	0.366959	0.268654	0.349874	-0.382046	0.114071	1.17584	1.98649	0.414892	3.6301	0.973094	0.675334	-0.273431	-2.17433	2.34209	-0.661422	-0.509977	0.270062	1.89974	2.81162	0	-0.767814	-0.351562	0.566443
TCGA-AG-3727-01A-01R-0905-07	CMS2	0.72548	0.660971	0.690556	0.663174	0.001	0.00129198	0.27452	0.339029	0.309444	0.336826	-0.269871	0.115748	0.555352	0.449772	0.903261	-0.304585	-0.0746605	0.519501	0.208052	-1.56156	1.0522	-0.668324	-0.468108	0.830353	2.11702	0.573924	-0.275443	-0.809533	-0.223958	0.284828
TCGA-AG-3728-01A-01R-0905-07	CMS4	0.717579	0.669842	0.730824	0.555955	0.001	0.00129198	0.282421	0.330158	0.269176	0.444045	-0.564993	0.222029	-0.373854	0.167431	-0.280291	0.329941	-0.0223729	-0.49989	0.341443	-0.421288	-0.11675	-0.23552	0.20322	1.42868	1.78052	0.111959	-0.117751	-1.11719	-0.261724	1.69957
TCGA-AG-3731-01A-11R-1736-07	CMS4	0.637024	0.718567	0.724073	0.433728	0.001	0.00129198	0.362976	0.281433	0.275927	0.566272	-0.547483	2.43568	1.35128	0.943598	1.47633	0.548129	-0.321762	0.719464	2.40616	1.5013	-0.220333	1.47311	2.22746	1.49448	2.13746	1.88894	2.62842	-0.472613	0.55045	1.0191
TCGA-AG-3731-11A-01R-1736-07	CMS4	0.727563	0.738024	0.643244	0.550748	0.001	0.00129198	0.272437	0.261976	0.356756	0.449252	-0.0673679	0.616873	0.781076	1.80055	-0.0524476	0.190663	3.92005	-1.65833	0.335685	0.167759	-0.909199	5.89552	3.57899	-0.0553951	2.03392	-0.744417	0.432203	-0.414337	0.696638	1.64748
TCGA-AG-3732-01A-11R-1660-07	CMS3	0.711772	0.750557	0.605773	0.779734	0.001	0.00129198	0.288228	0.249443	0.394227	0.220266	-1.03916	-0.272238	-0.665418	-0.251479	-0.394075	-0.0489784	-0.26059	-0.227824	-0.373244	-0.0102458	-0.706747	0.49523	1.05573	-0.498142	-0.0380662	-0.49008	-0.200124	-0.457597	-0.352982	-0.297656
TCGA-AG-3732-11A-01R-1660-07	CMS4	0.731965	0.742311	0.688194	0.470981	0.001	0.00129198	0.268035	0.257689	0.311806	0.529019	-0.779547	1.33379	1.41286	7.9666	1.52725	1.78993	1.88352	-1.21641	2.26317	2.90859	-1.58196	19.5071	7.13117	-0.289698	1.91364	-0.614442	1.43541	-0.841185	7.07593	2.61814
TCGA-AG-3742-01A-11R-1660-07	CMS2	0.76914	0.632981	0.780496	0.656708	0.001	0.00129198	0.23086	0.367019	0.219504	0.343292	-0.5445	0.571003	0.728157	0.0735532	0.599412	0.473794	-0.234432	0.369573	0.375236	0.359993	-0.00771138	0.711553	0.219855	0.291125	-0.342948	1.31632	0.314624	0.464769	0.293187	-0.27186
TCGA-AG-3742-11A-01R-1660-07	CMS4	0.718877	0.752842	0.681054	0.533367	0.001	0.00129198	0.281123	0.247158	0.318946	0.466633	0.475523	0.326193	0.537966	4.50959	0.506202	0.704464	2.39507	-1.51023	1.15552	1.73674	-0.97303	14.1271	3.72057	-0.125729	2.6061	-0.765522	0.133987	-1.22278	2.54642	0.92126
TCGA-AG-3878-01A-02R-0905-07	CMS4	0.671193	0.675403	0.685278	0.522708	0.001	0.00129198	0.328807	0.324597	0.314722	0.477292	0.0665698	1.52208	0.737389	0.789287	0.865563	2.4641	0.670734	-0.168778	0.904658	-0.619723	1.68086	-0.383906	0.0304716	3.76468	7.81997	1.37067	0.797543	-0.894492	0.416061	1.5107
TCGA-AG-3881-01A-01R-0905-07	CMS4	0.637425	0.762122	0.66618	0.548052	0.001	0.00129198	0.362575	0.237878	0.33382	0.451948	3.56947	1.23502	0.713763	0.829039	0.458489	1.08672	0.250045	0.414895	1.11741	0.239856	2.76407	-0.32601	-0.329913	3.04853	4.66025	5.00207	0.555623	-1.59863	0.667221	2.40478
TCGA-AG-3882-01A-01R-0905-07	CMS2	0.73307	0.633501	0.779147	0.657143	0.001	0.00129198	0.26693	0.366499	0.220853	0.342857	-0.209176	-0.0972543	-0.691746	-0.287288	1.1035	-0.44971	0.0629033	-0.726819	-0.408145	-0.995419	0.305425	-0.551416	-0.176009	0.694645	1.34639	0.675699	-0.191785	-1.31575	-0.532189	0.622024
TCGA-AG-3883-01A-02R-0905-07	CMS4	0.707377	0.675199	0.772515	0.51693	0.001	0.00129198	0.292623	0.324801	0.227485	0.48307	1.05682	1.58697	0.430728	0.780582	0.49598	0.479505	0.337339	-0.224892	2.59545	0.745695	1.22447	-0.211691	0.107261	15.8442	10.4579	7.70055	2.91004	-1.71099	0.578784	2.21422
TCGA-AG-3885-01A-01R-0905-07	CMS1	0.68277	0.697815	0.689494	0.770422	0.033966	0.0377586	0.31723	0.302185	0.310506	0.229578	0.210854	-0.448684	-0.145238	0.227626	-0.195065	-0.277393	0.638214	-0.249885	-0.575063	-1.84537	-0.176247	-0.667764	-0.408102	-0.0508831	0.569917	0.880247	-0.329843	-0.506178	-0.385347	0.0359955
TCGA-AG-3887-01A-01R-1119-07	CMS3	0.738176	0.660705	0.658416	0.756997	0.001	0.00129198	0.261824	0.339295	0.341584	0.243003	-0.318717	-0.0565282	-0.587274	-0.469957	1.07883	1.59481	-0.60816	0.860392	0.404736	-0.32467	0.191242	-0.403396	-0.257767	-0.0694875	-0.13301	0.735491	-0.0845711	-0.698196	0.498591	0.37117
TCGA-AG-3890-01A-01R-1119-07	CMS2	0.779882	0.586799	0.719228	0.702561	0.001	0.00129198	0.220118	0.413201	0.280772	0.297439	-0.899727	-0.186055	-0.761253	-0.441609	-0.124983	-0.29758	0.837586	-0.600122	-0.417711	-0.539772	-0.279485	-0.24611	-0.00552258	-0.119329	0.155205	0.649395	-0.198194	-0.35633	-0.150583	0.152811
TCGA-AG-3892-01A-01R-1119-07	CMS1	0.640276	0.70915	0.656362	0.843573	0.001	0.00129198	0.359724	0.29085	0.343638	0.156427	1.35592	-0.494453	-0.13824	0.402544	0.438381	0.0633937	0.378004	0.0247638	-0.295087	-0.875545	1.11529	-0.436681	-0.319195	-0.05597	0.418571	-0.266786	-0.279598	-0.862184	-0.305351	-0.435654
TCGA-AG-3893-01A-01R-1119-07	CMS4	0.763445	0.611828	0.670514	0.584738	0.001	0.00129198	0.236555	0.388172	0.329486	0.415262	-0.386183	0.753546	-0.361552	-0.21856	-0.480068	-0.344276	1.69608	-0.675698	-0.163934	-0.251534	-0.745801	0.230902	0.00148029	1.2922	0.985476	0.560685	0.314653	-0.0539789	0.623223	0.379408
TCGA-AG-3894-01A-01R-1119-07	CMS2	0.777866	0.609124	0.702968	0.744482	0.001	0.00129198	0.222134	0.390876	0.297032	0.255518	0.532557	-0.288805	-0.0946366	-0.123396	0.96514	-0.00503069	-0.0982822	-0.0874275	-0.230429	-0.327765	1.06929	-0.493487	-0.336549	-0.180675	0.00361231	1.35813	0.295136	-0.0269325	-0.319038	-0.187966
TCGA-AG-3896-01A-01R-1119-07	CMS2	0.815248	0.620383	0.635688	0.741737	0.001	0.00129198	0.184752	0.379617	0.364312	0.258263	-0.209061	-0.0899275	-0.161164	-0.349954	-0.109484	0.5171	-0.0400226	0.280454	-0.194235	-0.427771	-0.147901	-0.271853	-0.0601306	-0.100845	0.497312	0.413688	0.144844	-0.402764	0.125384	0.22382
TCGA-AG-3898-01A-01R-1119-07	CMS4	0.717626	0.655371	0.811194	0.650468	0.001998	0.00245045	0.282374	0.344629	0.188806	0.349532	-0.143396	0.173127	-0.208218	0.0328617	0.0169511	-0.533926	-0.45816	0.899475	0.479407	0.541996	0.265115	0.24007	0.112159	0.77306	0.373652	0.179679	0.0491889	-0.74225	0.73432	0.141836
TCGA-AG-3901-01A-01R-1119-07	CMS4	0.68341	0.698608	0.604156	0.381269	0.001	0.00129198	0.31659	0.301392	0.395844	0.618731	-0.400316	1.61878	1.89689	1.0831	0.620111	1.35957	0.0446312	-0.546551	1.92476	1.13016	-0.0944473	2.21916	1.53423	1.87215	3.35034	1.08633	1.78469	-0.179621	2.4311	2.55193
TCGA-AG-3902-01A-01R-A32Z-07	CMS1	0.57964	0.709959	0.687339	0.815704	0.001	0.00129198	0.42036	0.290041	0.312661	0.184296	0.488475	-0.566116	-0.649882	0.377228	-0.437296	-0.548483	0.440568	0.307248	-0.0697009	-0.0171262	0.642529	-0.319843	0.1993	-0.255207	0.0462363	-0.035788	-0.681342	-0.43584	-0.40422	-0.257365
TCGA-AG-3909-01A-01R-1119-07	CMS2	0.789078	0.624132	0.683845	0.776379	0.001	0.00129198	0.210922	0.375868	0.316155	0.223621	0.587115	-0.260065	-0.257809	-0.577088	-0.444872	-0.581042	1.16214	-0.897153	-1.61715	-1.30457	-0.386486	-0.431942	-0.253774	-0.41426	-0.120047	0.721314	-0.205328	2.28754	-0.0666444	-0.133563
TCGA-AG-3999-01A-01R-1119-07	CMS2	0.742975	0.651212	0.746631	0.676354	0.001	0.00129198	0.257025	0.348788	0.253369	0.323646	0.67516	-0.103854	0.0713139	-0.0356256	0.327697	-0.332818	-0.330842	-0.125611	-0.0065525	0.259184	0.860599	-0.216479	-0.32913	0.060064	0.761004	3.22578	-0.196794	-0.584715	-0.175504	-0.130231
TCGA-AG-4001-01A-02R-1119-07	CMS4	0.770657	0.632497	0.763456	0.46703	0.001	0.00129198	0.229343	0.367503	0.236544	0.53297	-0.81109	1.4734	1.08615	0.513104	0.339932	0.594143	-0.0993635	-0.111458	1.42189	1.03421	-0.326006	0.38811	0.856492	1.25958	1.79469	1.4954	1.31874	0.557385	1.93724	1.80732
TCGA-AG-4005-01A-01R-1119-07	CMS4	0.693824	0.711759	0.747325	0.653821	0.002997	0.00361027	0.306176	0.288241	0.252675	0.346179	0.0570051	0.397648	-0.0222797	0.72022	0.0405737	-0.170484	-0.100863	0.176885	0.566534	0.122724	0.180752	-0.0520318	-0.116143	0.297135	1.1544	1.23302	0.321545	-0.971438	0.441191	0.309591
TCGA-AG-4007-01A-01R-1119-07	CMS2	0.780299	0.624216	0.75508	0.666712	0.001	0.00129198	0.219701	0.375784	0.24492	0.333288	0.44384	0.158406	-0.44618	0.556339	0.0795243	0.484662	0.609687	-0.468262	-0.562278	-0.751935	0.0839033	-0.0687677	-0.0804399	0.637327	1.09881	0.508674	0.433317	-0.366947	-0.00320511	0.456606
TCGA-AG-4008-01A-01R-1119-07	CMS4	0.707059	0.62395	0.704702	0.486679	0.001	0.00129198	0.292941	0.37605	0.295298	0.513321	-0.447482	0.940892	0.272811	0.459138	0.711415	-0.00906554	0.412715	-0.265222	0.956166	0.825505	0.239878	0.38876	0.56823	1.66616	1.97578	2.31488	0.965604	-0.176181	0.612965	0.873012
TCGA-AG-4015-01A-01R-1119-07	CMS2	0.776002	0.644586	0.743155	0.824387	0.001	0.00129198	0.223998	0.355414	0.256845	0.175613	-0.307862	-0.286543	-0.718257	-0.606529	-0.217551	-0.241926	-0.336628	0.217806	-0.543047	-0.4031	-0.407117	-0.479354	-0.476906	-0.465996	-0.0579078	0.649757	-0.495827	0.295947	-0.339751	-0.382538
TCGA-AG-4021-01A-01R-1736-07	CMS4	0.685294	0.725931	0.727214	0.558133	0.001	0.00129198	0.314706	0.274069	0.272786	0.441867	0.2475	1.05072	2.22349	0.925748	-0.352757	-0.365128	1.1922	0.478101	-0.192327	0.796689	0.0221006	0.813435	0.635617	1.57215	0.0737198	1.15418	0.87958	0.0358443	1.15775	0.556642
TCGA-AG-4022-01A-01R-1736-07	CMS4	0.710409	0.580898	0.717467	0.476708	0.001	0.00129198	0.289591	0.419102	0.282533	0.523292	0.108186	0.84547	0.321814	0.232365	-0.0308842	-0.0974355	1.02931	-0.794715	0.591733	0.699053	-0.193076	1.66934	0.919535	1.50861	0.177994	0.648849	0.442448	0.726751	0.972759	0.327845
TCGA-AG-A002-01A-01R-A002-07	#N/A	0.672424	0.818272	0.762018	0.747777	0.0789211	0.086038	0.327576	0.181728	0.237982	0.252223	-0.025929	-0.341587	0.799785	0.474162	0.887669	-0.05401	-0.887441	-0.299089	0.518204	0.697289	-0.416061	-0.243552	-0.409271	0.587569	-0.629487	-0.0739201	-0.193976	-0.91578	-0.50675	-0.456507
TCGA-AG-A008-01A-01R-A002-07	CMS3	0.723596	0.693823	0.601493	0.896579	0.001	0.00129198	0.276404	0.306177	0.398507	0.103421	-0.366013	-0.514683	-0.702408	-0.948731	-0.00788748	0.891465	-0.114851	0.666316	-0.473444	-1.16883	0.26523	-0.697934	-0.607213	-0.563132	-0.629487	-0.194216	-0.715429	0.377516	-0.504882	-0.737849
TCGA-AG-A00C-01A-01R-A002-07	CMS2	0.792075	0.649668	0.716502	0.907671	0.001	0.00129198	0.207925	0.350332	0.283498	0.0923287	-0.387432	-0.631838	-0.0213071	-0.58784	-0.517713	-0.125027	-0.0807452	-0.166132	-1.4124	-1.02399	-0.143469	-0.68814	-0.633576	-0.51368	-0.532972	-0.738114	-0.930005	0.482555	-0.402207	-0.833211
TCGA-AG-A00H-01A-01R-A00A-07	CMS4	0.746072	0.606148	0.731151	0.540842	0.001	0.00129198	0.253928	0.393852	0.268849	0.459158	0.0989631	1.57248	0.990894	0.123053	0.0217049	0.106088	-0.229063	-0.16259	0.901379	0.390571	0.252939	0.2267	0.0488398	1.6674	0.707315	-0.0179752	0.679935	0.954641	1.07859	0.56237
TCGA-AG-A00Y-01A-02R-A002-07	CMS2	0.731545	0.656071	0.71318	0.86982	0.001998	0.00245045	0.268455	0.343929	0.28682	0.13018	-0.232447	-0.438476	-0.407897	-0.651064	-0.11992	0.194017	-0.237272	0.641316	-0.510416	-0.532872	0.338835	-0.540791	-0.490541	-0.497461	0.286729	-0.226135	-0.692099	0.237816	-0.480778	-0.556343
TCGA-AG-A011-01A-01R-A002-07	CMS2	0.752506	0.644906	0.704739	0.781661	0.001	0.00129198	0.247494	0.355094	0.295261	0.218339	-0.909173	0.0265583	0.0163774	-0.739721	-0.62219	-0.324378	0.838559	-0.598627	-0.250608	-0.403263	-0.898661	-0.196656	-0.312567	-0.0627084	0.733944	0.310147	-0.316787	1.09	-0.262167	-0.413877
TCGA-AG-A014-01A-02R-A002-07	#N/A	0.724293	0.687879	0.780995	0.75509	0.328671	0.342851	0.275707	0.312121	0.219005	0.24491	-0.606125	-0.2477	-0.130053	0.189436	-0.792484	-1.46445	0.389321	0.520895	0.152378	-0.0101151	-0.525629	-0.459982	-0.433865	-0.14921	0.588748	0.199909	-0.621081	-0.22469	-0.339176	-0.612064
TCGA-AG-A015-01A-01R-A002-07	CMS3	0.75853	0.662963	0.606715	0.87476	0.001	0.00129198	0.24147	0.337037	0.393285	0.12524	0.0804452	-0.401657	0.0112286	-0.466649	0.0646144	0.316089	-0.248814	-0.0585105	-0.749858	-0.783701	-0.199683	-0.361402	-0.546051	-0.616321	-0.166499	-0.782603	-0.77908	1.69382	-0.480229	-0.707173
TCGA-AG-A016-01A-01R-A002-07	CMS2	0.792803	0.633546	0.738189	0.852693	0.001	0.00129198	0.207197	0.366454	0.261811	0.147307	-0.756562	-0.453923	-0.526022	-0.289429	-0.398407	-0.71163	-0.309523	0.438689	-0.656483	-0.833459	-0.603518	-0.612348	-0.60511	-0.457333	-0.408556	-0.235905	-0.782245	1.38908	-0.507396	-0.674635
TCGA-AG-A01J-01A-01R-A00A-07	CMS2	0.764928	0.626662	0.685787	0.844647	0.001	0.00129198	0.235072	0.373338	0.314213	0.155353	0.280388	-0.556167	-0.310713	-0.609623	-0.664267	-1.3423	2.4104	-0.675797	-1.52086	-1.46946	-0.289671	-0.608097	-0.477067	-0.242568	-0.545133	0.230279	-0.812715	0.478356	-0.276595	-0.617348
TCGA-AG-A01L-01A-01R-A002-07	CMS2	0.767715	0.659755	0.695257	0.863267	0.00699301	0.00819077	0.232285	0.340245	0.304743	0.136733	0.341655	-0.3849	-0.51629	-0.271283	-0.758693	0.00622858	0.701854	-0.224772	-0.535165	-0.984816	-0.256	-0.520551	-0.483842	-0.385013	-0.31017	-0.453127	-0.681196	-0.000838533	-0.188169	-0.592312
TCGA-AG-A01N-01A-01R-A00A-07	CMS2	0.792917	0.62814	0.786134	0.785927	0.001	0.00129198	0.207083	0.37186	0.213866	0.214073	-0.105752	-0.319174	-0.786115	-0.597255	0	-0.82511	0.414777	0.502618	-0.111599	-0.315052	-0.5421	-0.30502	-0.387439	0.0190549	-0.179357	1.8418	-0.678396	0.930506	0.0307032	-0.479765
TCGA-AG-A01W-01A-21R-A083-07	#N/A	0.71609	0.687447	0.771327	0.847354	0.61039	0.62993	0.28391	0.312553	0.228673	0.152646	-0.355598	-0.415848	-0.747223	-0.873439	-0.137962	-0.289621	-0.327702	1.09228	0.360007	-0.0562264	-0.512229	-0.534105	-0.457407	-0.313055	-0.147681	1.14659	-0.636098	0.330733	-0.297882	-0.515632
TCGA-AG-A01Y-01A-41R-A083-07	CMS4	0.716743	0.718955	0.825599	0.648505	0.001998	0.00245045	0.283257	0.281045	0.174401	0.351495	-0.668718	0.329572	0.834667	-0.143152	1.13534	0.237405	-0.853169	0.941372	1.05993	0.819405	0.251575	-0.218122	-0.0791303	0.359034	0.443832	1.06199	-0.000812897	0.193933	0.118264	0.20789
TCGA-AG-A020-01A-21R-A083-07	CMS3	0.740059	0.715477	0.614802	0.911774	0.001	0.00129198	0.259941	0.284523	0.385198	0.0882262	-0.431792	-0.607747	-0.104689	-0.315949	-0.831321	-0.091002	0.204441	1.1905	-0.533483	-0.950575	-0.523003	-0.717366	-0.638586	-0.467549	-0.524469	-0.00472628	-0.916192	-0.426746	-0.532189	-0.758993
TCGA-AG-A023-01A-01R-A00A-07	CMS4	0.775581	0.655486	0.720748	0.587305	0.001	0.00129198	0.224419	0.344514	0.279252	0.412695	-0.155567	1.21053	-0.062103	0.293097	0.310157	0.757045	0.0191444	-0.0536094	0.392095	-0.175097	0.972463	0.453439	-0.0621843	1.03445	0.800426	0.535615	-0.0835521	0.567786	0.647295	0.873674
TCGA-AG-A025-01A-01R-A00A-07	CMS2	0.785372	0.656877	0.716776	0.757165	0.00599401	0.00706959	0.214628	0.343123	0.283224	0.242835	0.121092	-0.00489488	-0.635352	0.153902	0.396255	1.47839	-0.45626	0.62133	-0.247615	-0.968924	1.52762	-0.167507	-0.184514	0.0965081	0.493915	-0.144303	-0.386193	1.09622	-0.174977	-0.164149
TCGA-AG-A026-01A-01R-A00A-07	CMS2	0.78487	0.619929	0.742095	0.654927	0.001	0.00129198	0.21513	0.380071	0.257905	0.345073	0.0650108	-0.11213	-0.213462	0.296941	0.950331	0.260015	-0.336541	-0.232559	-0.473649	-0.282998	0.680191	0.891189	-0.456192	-0.302881	1.0752	0.892277	-0.924958	0.260797	1.06662	-0.410861
TCGA-AG-A02G-01A-01R-A00A-07	#N/A	0.789064	0.675207	0.76456	0.839858	0.111888	0.120811	0.210936	0.324793	0.23544	0.160142	-0.756934	-0.206677	-0.682447	-0.646868	0.718827	-0.316045	-0.282756	-0.387938	-0.200235	-0.047261	-0.707428	-0.690142	-0.594412	-0.432361	-0.629487	-0.247222	-0.922283	-0.664957	-0.532189	-0.63767
TCGA-AG-A02N-01A-11R-A083-07	CMS3	0.648971	0.739707	0.593552	0.891429	0.001	0.00129198	0.351029	0.260293	0.406448	0.108571	-0.0263605	-0.578157	-0.96839	-0.52357	-0.259654	-0.622679	-0.105475	-0.103499	-0.201015	-0.120618	-0.535327	-0.511949	-0.523029	-0.569831	-0.553733	-0.60381	-0.807091	-0.331191	-0.430172	-0.66229
TCGA-AG-A02X-01A-01R-A00A-07	CMS3	0.745693	0.768975	0.637444	0.894105	0.001	0.00129198	0.254307	0.231025	0.362556	0.105895	-0.13414	-0.59013	-1.21739	-0.289708	-1.1992	-0.393822	-0.171895	0.970267	-1.00722	-0.78635	-0.317918	-0.661194	-0.630729	-0.485471	-0.629487	-0.62571	-0.635577	-0.0533833	-0.532189	-0.778672
TCGA-AG-A032-01A-01R-A00A-07	CMS2	0.803661	0.606747	0.670104	0.785122	0.001	0.00129198	0.196339	0.393253	0.329896	0.214878	1.05849	-0.0408024	-0.410809	-0.528167	0.107224	-0.00606249	0.520669	-0.0350953	-1.18491	-0.969913	0.667169	-0.124042	-0.22669	-0.0374228	0.930509	-0.182637	-0.384565	1.0692	-0.00697222	-0.167867
TCGA-AG-A036-01A-12R-A083-07	CMS2	0.770741	0.643155	0.761801	0.757335	0.001	0.00129198	0.229259	0.356845	0.238199	0.242665	-0.672742	0.00611276	-0.552861	-0.503806	0.153097	0.336148	-0.684448	1.12357	0.502376	0.122015	-0.488085	0.060795	-0.160361	-0.133217	0.220188	0.173149	0.199625	0.853774	0.326013	-0.00127508
TCGA-AH-6544-01A-11R-1830-07	CMS3	0.69442	0.692121	0.663915	0.858877	0.026973	0.0302831	0.30558	0.307879	0.336085	0.141123	1.27211	-0.506866	-0.210483	-0.514514	-0.153011	-0.426822	0.349837	0.927591	-0.940914	-0.637267	0.797813	-0.575987	-0.526696	-0.27493	-0.380257	-0.0792943	-0.727894	0.665131	-0.406325	-0.815828
TCGA-AH-6547-01A-11R-1830-07	CMS4	0.67995	0.693464	0.583998	0.531961	0.001	0.00129198	0.32005	0.306536	0.416002	0.468039	0.0513313	0.749628	0.747336	0.546072	-0.455067	-0.343487	4.49549	-1.36401	-0.204923	-0.210055	-0.520506	1.14604	1.90345	1.46255	0.910765	0.295788	0.150283	0.639392	0.569775	1.13941
TCGA-AH-6549-01A-11R-1830-07	CMS4	0.678263	0.717542	0.767971	0.576879	0.001	0.00129198	0.321737	0.282458	0.232029	0.423121	-0.166689	1.04293	0.823611	1.42402	0.804133	0.195083	-0.251653	1.167	0.429657	0.739199	0.368941	0.902315	0.703996	0.942416	-0.0885016	1.5765	0.612796	0.603356	0.105292	0.0232711
TCGA-AH-6643-01A-11R-1830-07	CMS4	0.663651	0.753406	0.767107	0.639801	0.001998	0.00245045	0.336349	0.246594	0.232893	0.360199	1.28391	0.15879	0.57673	0.115841	2.84069	-0.0105749	-0.371792	0.0854072	0.106509	0.694534	0.929302	0.0193149	0.0913088	-0.222753	-0.456468	-0.215205	-0.158243	-0.205098	1.30277	-0.142177
TCGA-AH-6643-11A-01R-1830-07	CMS4	0.726936	0.728791	0.667091	0.53637	0.001	0.00129198	0.273064	0.271209	0.332909	0.46363	-0.334334	0.855073	0.472794	1.86436	-0.261429	0.029661	7.56869	-1.4712	0.132921	0.318649	-0.848453	5.2218	3.27446	-0.189353	1.70585	-0.807816	0.320383	0.498531	1.6893	0.702936
TCGA-AH-6644-01A-21R-1830-07	CMS4	0.71724	0.702139	0.733829	0.490367	0.001	0.00129198	0.28276	0.297861	0.266171	0.509633	0.150395	1.6494	2.00081	0.343377	1.68486	1.96802	-0.352881	0.220371	1.41211	1.01832	1.06851	1.94397	0.836431	2.31215	0.688654	1.60823	1.47897	0.602192	0.513183	0.48114
TCGA-AH-6897-01A-11R-1928-07	#N/A	0.779553	0.671566	0.781682	0.810196	0.16983	0.180212	0.220447	0.328434	0.218318	0.189804	0.0959866	-0.170599	-0.130543	0.660641	0.0187355	-1.15792	0.671152	0.748797	-0.876273	-0.299191	0.0389225	-0.320645	-0.512455	-0.35399	-0.629487	0.621284	-0.44351	0.871844	-0.467879	-0.663592
TCGA-AH-6903-01A-11R-1928-07	CMS3	0.750517	0.656912	0.624706	0.851256	0.001	0.00129198	0.249483	0.343088	0.375294	0.148744	-0.0471205	-0.266701	0.253278	-0.540217	0.638018	1.25123	0.125024	0.321392	-0.425439	-0.658752	0.216945	-0.0679083	-0.386449	-0.416534	-0.427283	-0.822615	-0.170095	0.738054	-0.385558	-0.726643
TCGA-AM-5820-01A-01R-1653-07	#N/A	0.734059	0.724543	0.764291	0.672752	0.255744	0.268017	0.265941	0.275457	0.235709	0.327248	1.93792	0.120789	0.334174	0.922907	0.427601	-0.275421	0.482741	-0.203065	0.660587	0.159662	0.491666	0.794541	0.0666176	-0.366627	-0.248336	0.153616	0.497637	1.02956	1.00772	-0.16269
TCGA-AM-5821-01A-01R-1653-07	CMS1	0.547383	0.82013	0.800363	0.664799	0.001	0.00129198	0.452617	0.17987	0.199637	0.335201	3.09537	0.725399	0.556319	6.21737	0.419722	-0.963065	0.241217	1.01125	0.838417	1.7143	3.04125	0.136085	0.112529	0.914706	0.435629	5.21313	4.91714	-1.15554	-0.0694763	0.0567077
TCGA-AU-3779-01A-01R-1723-07	CMS4	0.735086	0.626208	0.783104	0.625271	0.001	0.00129198	0.264914	0.373792	0.216896	0.374729	0.382691	0.481013	1.08111	-0.219168	0.194469	-0.185147	1.05607	-0.298819	-0.737246	0.0394543	-0.0296694	0.650216	0.411761	0.855115	0.118228	-0.144187	1.03174	0.269357	-0.0172681	0.134422
TCGA-AU-6004-01A-11R-1723-07	CMS1	0.535972	0.821926	0.743996	0.665378	0.001	0.00129198	0.464028	0.178074	0.256004	0.334622	0.625071	1.52611	0.720912	0.307654	-0.455238	0.211526	0.762972	0.581018	0.729088	0.14858	0.300677	0.440227	0.660652	1.07401	1.13837	0.166742	1.17073	-0.218297	0.543012	0.243889
TCGA-AY-4070-01A-01R-1113-07	CMS4	0.695338	0.724893	0.746965	0.650759	0.001998	0.00245045	0.304662	0.275107	0.253035	0.349241	-0.21279	0.2619	-0.324107	0.0955162	-0.781166	-0.955445	0.0801865	-0.445084	0.564278	0.962507	-0.299183	0	-0.104419	0.521503	-0.171682	5.86133	-0.00486004	-0.539841	0.172415	0.18826
TCGA-AY-4071-01A-01R-1113-07	CMS2	0.754405	0.600766	0.746282	0.689509	0.001	0.00129198	0.245595	0.399234	0.253718	0.310491	0.00223151	0.0680289	-0.16872	0.173123	-0.882644	-0.856132	4.50214	-1.22804	-1.75608	-1.18127	-0.980748	0.127651	0.0317225	0.497451	0.85703	0.330169	-0.068789	0.172404	-0.0317109	0.373205
TCGA-AY-5543-01A-01R-1653-07	#N/A	0.719566	0.677658	0.68884	0.884902	0.27972	0.292239	0.280434	0.322342	0.31116	0.115098	1.21043	-0.33093	0.117638	0.308579	-0.172574	0.547066	0.601853	0.128477	-1.51566	-1.02062	0.733692	-0.372566	-0.342369	-0.029453	-0.629487	-0.782743	-0.486763	0.879979	-0.497563	-0.624368
TCGA-AY-6196-01A-11R-1723-07	CMS4	0.649106	0.803738	0.733084	0.448479	0.001	0.00129198	0.350894	0.196262	0.266916	0.551521	-0.629022	5.81376	3.38541	4.22972	1.7443	2.78376	0.387506	-1.14064	4.02702	3.8045	-0.789177	3.45736	5.79999	1.04873	3.0495	2.58466	1.72861	-1.08657	7.90107	4.13452
TCGA-AY-6197-01A-11R-1723-07	CMS1	0.624378	0.764274	0.688094	0.821219	0.001	0.00129198	0.375622	0.235726	0.311906	0.178781	0.213441	0.361906	0.0716496	0.214738	-0.956106	-1.07828	2.9903	0.463195	-0.0925026	-0.642545	0.820088	-0.269258	-0.240268	0.152289	-0.496197	0.395652	-0.228425	0.209827	-0.49629	-0.470732
TCGA-AY-6386-01A-21R-1723-07	CMS3	0.65905	0.703133	0.581361	0.81335	0.001	0.00129198	0.34095	0.296867	0.418639	0.18665	0.807068	-0.105844	-0.3562	0.766603	-0.399266	-0.349487	1.516	0.0286678	-1.48379	-1.02157	0.528487	-0.284723	-0.22602	-0.0563105	-0.455281	-0.519561	-0.241946	1.16008	-0.483314	-0.294581
TCGA-AY-A54L-01A-11R-A28H-07	#N/A	0.761965	0.672088	0.666577	0.900647	0.0859141	0.0933609	0.238035	0.327912	0.333423	0.0993529	1.22972	-0.558723	-0.256447	0.3681	-0.183922	-0.172115	0.433694	0.466015	-0.609087	-0.191383	0.833009	-0.568896	-0.572894	-0.56082	-0.601834	-0.0290285	-0.841756	0.562122	-0.504259	-0.885772
TCGA-AY-A69D-01A-11R-A37K-07	CMS3	0.792563	0.651788	0.636874	0.777966	0.001	0.00129198	0.207437	0.348212	0.363126	0.222034	0.0977316	0.478864	0.390469	0.00784546	0.452466	1.43742	-0.129784	1.93788	-0.781517	-1.0987	0.775745	-0.0324837	-0.158315	-0.259093	-0.46739	-0.619663	-0.467708	0.930835	0.0993234	-0.465883
TCGA-AY-A71X-01A-12R-A37K-07	CMS3	0.714052	0.717153	0.579525	0.902035	0.001	0.00129198	0.285948	0.282847	0.420475	0.0979654	2.17773	-0.543338	-0.128102	-0.620755	-0.442442	-0.261819	0.287307	-0.331644	-0.843886	-0.985782	1.39118	-0.655544	-0.663196	-0.64107	-0.604429	-0.784054	-0.931366	-0.255745	-0.456257	-0.89855
TCGA-AY-A8YK-01A-11R-A41B-07	CMS2	0.807716	0.569348	0.672276	0.811757	0.001	0.00129198	0.192284	0.430652	0.327724	0.188243	-0.0996092	0.0151266	-0.757095	-0.509479	-0.285941	-0.427088	0.60079	0.0406409	-1.38537	-0.646712	-0.315574	-0.144029	-0.371527	-0.399473	-0.508371	-0.0209932	-0.465122	0.622971	-0.287518	-0.527582
TCGA-AZ-4308-01A-01R-1410-07	CMS4	0.707443	0.647533	0.744306	0.572898	0.001	0.00129198	0.292557	0.352467	0.255694	0.427102	0.876977	0.501415	-0.153106	0.38871	-0.21824	0.0164074	-0.119017	-0.105242	1.21022	0.143055	0.617949	-0.343258	-0.238984	4.26539	7.38741	0.538302	0.768413	-1.2308	0.0976045	1.504
TCGA-AZ-4313-01A-01R-1410-07	CMS3	0.639474	0.833283	0.626074	0.838384	0.001	0.00129198	0.360526	0.166717	0.373926	0.161616	2.19971	-0.401075	-0.64117	0.706756	-0.804255	-0.187402	-0.337249	1.00334	-0.146567	0.0913316	0.651217	-0.760054	-0.576187	0.486249	-0.41906	-0.493872	-0.544715	-1.2392	-0.159136	-0.340268
TCGA-AZ-4315-01A-01R-1410-07	CMS1	0.64623	0.781994	0.723246	0.78477	0.001998	0.00245045	0.35377	0.218006	0.276754	0.21523	3.89887	-0.142553	-0.0229514	0.0483425	-0.644053	0.329289	0.257492	0.482521	-0.14294	-0.17576	1.03117	-0.434599	-0.317702	0.683804	-0.150289	-0.311121	0.290383	-0.755268	0.300775	-0.173234
TCGA-AZ-4323-01A-21R-1839-07	CMS4	0.651023	0.743618	0.735479	0.460081	0.001	0.00129198	0.348977	0.256382	0.264521	0.539919	-1.13762	1.59595	-0.144293	0.855557	0.575168	0.742175	-0.563688	0.592234	2.21436	2.23893	-1.4116	2.32743	2.51975	7.30557	0.679342	0.954194	1.14613	-1.53565	1.67108	1.91127
TCGA-AZ-4614-01A-01R-1410-07	CMS1	0.618926	0.779175	0.739748	0.822067	0.001	0.00129198	0.381074	0.220825	0.260252	0.177933	1.04108	-0.43829	-0.549739	0.0139792	-0.41583	-0.550604	0.721285	0.396511	0.0809401	0.0553823	0.480199	-0.620759	-0.576939	-0.224273	-0.462007	0.0878259	-0.752321	-0.112947	-0.415577	-0.655126
TCGA-AZ-4615-01A-01R-1410-07	CMS1	0.50961	0.846425	0.718866	0.702391	0.001	0.00129198	0.49039	0.153575	0.281134	0.297609	1.58774	0.293458	-0.0426817	1.09884	-0.607462	0.241554	0.0787346	-0.0737241	0.306361	0.564222	0.536503	0.095101	0.18885	2.79102	-0.239495	-0.35943	-0.191604	-0.315595	0.55172	0.706925
TCGA-AZ-4616-01A-21R-1839-07	CMS1	0.559703	0.732701	0.745204	0.673196	0.001	0.00129198	0.440297	0.267299	0.254796	0.326804	2.0837	0.389917	-0.316465	1.13271	0.151685	-0.160495	-0.0238921	0.477686	-0.00954486	0.211096	1.56971	-0.21088	-0.253331	2.31189	0.442632	2.35964	-0.0214657	-0.0999946	0.00377808	0.014805
TCGA-AZ-4681-01A-01R-1410-07	CMS2	0.794652	0.664454	0.700459	0.87471	0.001998	0.00245045	0.205348	0.335546	0.299541	0.12529	0.810722	-0.633461	-0.850879	-1.00466	-0.478838	0.141881	0.203312	0.254582	-0.551414	-1.6111	0.354898	-0.813821	-0.716828	-0.38968	-0.336434	0.00581167	-0.718888	-0.587455	-0.532189	-0.721102
TCGA-AZ-4682-01B-01R-A32Z-07	CMS2	0.792166	0.604382	0.686373	0.832515	0.001	0.00129198	0.207834	0.395618	0.313627	0.167485	1.70066	-0.279262	-0.471829	-0.471787	-0.11458	-0.0348773	0.334889	-0.0553547	-0.388694	-0.517579	0.852794	-0.390579	-0.398678	-0.0550362	-0.36245	0.243208	-0.463601	-0.2678	-0.217517	-0.515158
TCGA-AZ-4684-01A-01R-1410-07	CMS4	0.632401	0.676003	0.708378	0.589797	0.001	0.00129198	0.367599	0.323997	0.291622	0.410203	0.755622	0.769068	-0.35388	0.74261	-0.333864	-0.200592	1.16039	0.0659371	-0.000949432	0.485419	0.0292809	-0.0289958	-0.0927347	5.21914	1.61019	1.6102	0.244377	-0.465539	-0.0499405	0.418886
TCGA-AZ-5403-01A-01R-1653-07	CMS4	0.760145	0.644134	0.710426	0.536466	0.001	0.00129198	0.239855	0.355866	0.289574	0.463534	0.97368	0.341311	0.0623	0.459467	0.169031	0.53596	0.217729	-0.23084	0.0969913	0.638986	0.136402	1.39205	0.226254	3.99615	0.698128	0.722239	0.606811	0.0869964	1.24557	0.656625
TCGA-AZ-5407-01A-01R-1723-07	CMS3	0.693631	0.729576	0.603058	0.890055	0.001	0.00129198	0.306369	0.270424	0.396942	0.109945	1.82473	-0.580724	-0.424772	0.241875	-0.647555	-0.120486	-0.151243	0.119233	-0.724173	-0.793911	0.891918	-0.412179	-0.379611	-0.581659	-0.55372	-0.650031	-0.493663	-0.477023	-0.519435	-0.533297
TCGA-AZ-6598-01A-11R-1774-07	CMS1	0.647531	0.838067	0.683276	0.79228	0.001998	0.00245045	0.352469	0.161933	0.316724	0.20772	0.31	0.185275	-0.468952	-0.63386	-0.879265	-0.401092	-0.624657	0.187879	-0.00674186	0.461278	0.155689	-0.587164	-0.097853	-0.0921185	-0.312621	0.149763	-0.254738	0.0229443	0.226439	-0.188788
TCGA-AZ-6598-11A-01R-1774-07	CMS4	0.703523	0.716183	0.676557	0.534209	0.001	0.00129198	0.296477	0.283817	0.323443	0.465791	-0.172933	1.0402	0.788035	2.24616	0.0572952	0.371511	5.12905	-1.08554	0.323583	-0.398793	-0.854067	3.60618	1.77332	-0.327857	2.24218	-0.459739	0.724779	0.280695	1.95538	1.93326
TCGA-AZ-6599-01A-11R-1774-07	CMS3	0.737549	0.754594	0.574589	0.892291	0.001	0.00129198	0.262451	0.245406	0.425411	0.107709	0.07504	-0.706589	0.0593782	-0.482462	-0.324359	0.876492	0.0811053	-0.166495	-1.00014	-0.825406	0.104416	-0.674203	-0.632334	-0.602253	-0.596266	-0.958726	-0.998503	0.202165	-0.50982	-0.881216
TCGA-AZ-6599-11A-01R-1774-07	CMS4	0.741367	0.722806	0.648305	0.562617	0.001	0.00129198	0.258633	0.277194	0.351695	0.437383	-0.415207	0.841768	0.680598	0.381627	0.280217	0.629225	4.29892	-1.19729	-0.00466162	-0.560763	-1.01712	0.847285	3.39572	-0.192368	2.56853	0.149005	1.39758	0.649323	0.424882	1.69427
TCGA-AZ-6600-01A-11R-1774-07	CMS4	0.607586	0.747962	0.669039	0.505438	0.001	0.00129198	0.392414	0.252038	0.330961	0.494562	0.408956	1.563	0.826501	1.00278	-0.545922	0.0380742	0.0602297	0.0991532	1.15736	0.642915	-0.26455	0.690148	0.716771	0.243685	0.228097	0.897509	0.380161	-0.409751	2.86738	1.15726
TCGA-AZ-6600-11A-01R-1774-07	CMS4	0.714486	0.729529	0.651926	0.580848	0.001	0.00129198	0.285514	0.270471	0.348074	0.419152	0.0831739	0.353398	0.512233	1.99986	-0.498739	-0.135823	3.75273	-1.29207	-0.303225	-0.985706	-1.30903	0.615526	1.49272	-0.504825	3.38476	-0.333195	0.595005	0.432472	0.315576	1.37388
TCGA-AZ-6601-01A-11R-1774-07	CMS1	0.534547	0.819059	0.733675	0.674553	0.001	0.00129198	0.465453	0.180941	0.266325	0.325447	0.999929	0.32051	0.215398	0.617854	-0.234551	0.15493	0.252266	0.89383	0.856132	0.587313	0.659567	0.00812251	0.880149	0.032238	-0.0242168	0.234511	0.20143	-0.427144	0.458931	1.33365
TCGA-AZ-6601-11A-01R-1774-07	CMS4	0.725603	0.728765	0.659396	0.528193	0.001	0.00129198	0.274397	0.271235	0.340604	0.471807	-0.379816	0.597708	0.822578	2.93441	0.138913	0.650106	4.57664	-1.17333	0.237711	0.0807569	-1.17143	4.29267	2.74789	-0.279695	2.26478	-0.658454	-0.035231	0.310207	0.655055	0.927643
TCGA-AZ-6603-01A-11R-1839-07	CMS4	0.798742	0.5768	0.780549	0.574414	0.001	0.00129198	0.201258	0.4232	0.219451	0.425586	-0.72565	0.79221	0.72663	-0.176449	0.0250843	0.0863228	-0.142449	0.0566065	-0.179047	0.326427	-0.20042	0.93126	0.68866	0.386616	-0.0811009	0.131837	0.769203	1.53697	-0.0344923	0.0886159
TCGA-AZ-6603-11A-02R-1839-07	CMS4	0.669558	0.752221	0.676853	0.458319	0.001	0.00129198	0.330442	0.247779	0.323147	0.541681	-0.234708	1.71551	1.7019	3.58148	0.805699	1.58088	1.10052	-1.0166	1.34341	1.65276	-1.0681	11.717	4.01999	0.118764	4.14071	-0.480742	0.920572	-0.651994	2.9456	2.0319
TCGA-AZ-6605-01A-11R-1839-07	CMS4	0.678584	0.678531	0.731404	0.330523	0.001	0.00129198	0.321416	0.321469	0.268596	0.669477	-0.115419	2.77367	1.56049	1.03212	0.546475	0.687111	0.324957	-0.121043	2.77767	1.79688	0.17157	2.647	2.47778	6.53957	2.2264	1.36016	3.65781	0.354605	1.36924	1.861
TCGA-AZ-6605-11A-01R-1839-07	CMS4	0.72792	0.763661	0.733192	0.452142	0.001	0.00129198	0.27208	0.236339	0.266808	0.547858	-0.848245	3.2828	3.44112	15.7332	3.36085	4.61187	0.41447	-0.735101	4.05775	5.72474	-1.52559	22.8685	3.36451	0.0938271	2.72574	-0.283738	1.38524	-1.69707	6.25921	3.58531
TCGA-AZ-6606-01A-11R-1839-07	CMS1	0.614034	0.711371	0.652444	0.852822	0.001	0.00129198	0.385966	0.288629	0.347556	0.147178	3.20366	-0.50719	-0.382221	-0.00490909	-0.559276	-0.692645	0.823583	0.813472	-1.05563	-0.952139	1.73018	-0.357835	-0.376179	-0.410227	-0.602375	-0.373841	-0.518095	-0.643953	-0.532189	-0.638476
TCGA-AZ-6607-01A-11R-1839-07	CMS4	0.597472	0.790807	0.717883	0.421566	0.001	0.00129198	0.402528	0.209193	0.282117	0.578434	0.7267	11.1239	5.25071	13.5669	0.480939	1.12119	1.42119	-0.901875	5.48876	3.88964	3.02991	3.29124	1.77158	14.0948	1.59408	2.70366	11.0716	-1.27326	5.02342	2.85022
TCGA-AZ-6608-01A-11R-1839-07	CMS2	0.781941	0.643729	0.705681	0.893942	0.002997	0.00361027	0.218059	0.356271	0.294319	0.106058	0.650354	-0.685182	-0.610392	-0.406492	0.115061	0.213582	-0.354434	0.864429	-0.571799	-0.669279	0.666776	-0.726901	-0.645186	-0.548073	-0.602871	0.356537	-0.823441	0.459256	-0.523228	-0.878919
TCGA-BM-6198-01A-11R-1736-07	CMS1	0.62595	0.759305	0.691525	0.633261	0.001	0.00129198	0.37405	0.240695	0.308475	0.366739	0.744222	1.28946	0.38689	0.111194	-0.159416	0.714364	-0.150297	0.383853	0.343442	0.410012	0.400318	0.361164	0.45375	5.64642	1.80642	0.68803	0.964115	-0.797544	0.205918	0.55233
TCGA-CA-5254-01A-21R-1839-07	#N/A	0.667937	0.794972	0.709948	0.714398	0.0699301	0.0764825	0.332063	0.205028	0.290052	0.285602	1.06797	0.606997	0.263843	-0.119845	-0.0733676	-0.146631	0.385342	-0.516434	-0.345439	-0.146111	1.21072	-0.0383669	-0.100436	0.64843	-0.011965	-0.32091	0.128163	0.325636	0.923156	-0.26429
TCGA-CA-5255-01A-11R-1839-07	CMS1	0.587335	0.729984	0.618236	0.845168	0.001	0.00129198	0.412665	0.270016	0.381764	0.154832	5.14817	-0.5108	-0.157854	0.648714	-0.57882	-0.695779	1.08699	-0.72808	-1.7284	-0.689477	2.81784	-0.454884	-0.564336	-0.494863	-0.484747	-0.605481	-0.696656	0.522672	-0.373817	-0.798318
TCGA-CA-5256-01A-01R-1410-07	CMS2	0.799664	0.599408	0.775438	0.813668	0.001	0.00129198	0.200336	0.400592	0.224562	0.186332	1.83588	-0.513358	-0.0130096	-0.671682	0.127574	-0.787067	0.113829	0.0489936	-0.265903	-0.381992	0.556453	-0.255981	-0.277987	0.0717394	-0.251959	-0.563458	0.152425	0.583313	-0.480092	-0.564671
TCGA-CA-5796-01A-01R-1653-07	CMS3	0.696783	0.781723	0.557542	0.850047	0.001	0.00129198	0.303217	0.218277	0.442458	0.149953	1.24356	-0.409366	-0.43575	0.11844	-1.29686	-0.752156	2.24964	-1.10941	-2.26302	-1.52536	-0.252313	-0.0570904	-0.400766	-0.638522	-0.587822	-0.977242	-0.502173	0.494174	-0.448024	-0.481753
TCGA-CA-5797-01A-01R-1653-07	CMS4	0.76919	0.649052	0.794331	0.634893	0.001	0.00129198	0.23081	0.350948	0.205669	0.365107	-0.358401	0.283431	-0.156622	-0.209121	0.668979	0.226974	0.0733698	0.312728	-0.0734798	-0.0541826	-0.645694	0.494391	-0.0288853	0.26113	-0.0713594	0.0950269	-0.0473339	1.51955	0.840374	-0.110575
TCGA-CA-6715-01A-21R-1839-07	CMS2	0.815009	0.588747	0.748876	0.764336	0.001	0.00129198	0.184991	0.411253	0.251124	0.235664	-0.625337	0.0656218	1.44063	-0.658226	1.47412	-0.208707	0.278019	0.732616	0.106245	-0.0886733	-0.201187	-0.423185	-0.402021	-0.423474	-0.50901	-0.0499	-0.285988	2.09809	-0.0210923	-0.546812
TCGA-CA-6716-01A-11R-1839-07	CMS2	0.824265	0.643275	0.772274	0.671082	0.001	0.00129198	0.175735	0.356725	0.227726	0.328918	-0.247985	0.510739	0.940681	-0.579803	1.75763	1.98296	-0.64256	-0.0731125	0.187068	-0.0296687	0.925885	0.782536	-0.194623	-0.00709922	-0.131484	-0.561303	0.339449	1.08012	0.455188	-0.249719
TCGA-CA-6717-01A-11R-1839-07	CMS4	0.634054	0.762721	0.674964	0.452544	0.001	0.00129198	0.365946	0.237279	0.325036	0.547456	-0.137126	0.832541	1.2731	1.01796	0.923476	1.31113	0.222907	0.17179	1.5303	1.30207	-0.140231	2.1917	2.05957	0.280941	0.192535	-0.0280308	0.387596	-0.50943	1.01963	1.22056
TCGA-CA-6718-01A-11R-1839-07	CMS1	0.5643	0.838106	0.792427	0.672519	0.001	0.00129198	0.4357	0.161894	0.207573	0.327481	-0.126271	0.623623	0.80483	1.24803	0.0581782	0.0827616	-0.464162	1.27	0.97122	1.25927	-0.119651	0.386102	0.740249	-0.0494131	-0.271784	0.656171	-0.0149895	-0.587483	0.930186	0.191524
TCGA-CA-6719-01A-11R-1839-07	CMS4	0.696173	0.667926	0.767881	0.438658	0.001	0.00129198	0.303827	0.332074	0.232119	0.561342	-0.4773	1.1844	0.830838	0.430393	1.03146	0.882526	-0.159607	0.179379	0.564028	0.827136	0.941297	2.26065	0.717995	0.148309	0.186699	2.403	0.2572	0.0521626	1.80863	0.634124
TCGA-CI-6619-01B-11R-1830-07	CMS4	0.68108	0.661219	0.681807	0.630354	0.001	0.00129198	0.31892	0.338781	0.318193	0.369646	-0.281121	-0.0229799	0.253424	0.581488	0.99592	-0.432379	0.334721	0.583737	0.198786	0.366635	0.11905	0.757979	0.442391	-0.24437	-0.0234278	1.59038	0.403916	-0.488255	-0.301527	0.0107547
TCGA-CI-6620-01A-11R-1830-07	CMS4	0.743011	0.746049	0.735911	0.647009	0.00699301	0.00819077	0.256989	0.253951	0.264089	0.352991	-0.573756	0.239288	0.525766	1.48469	0.957489	0.223939	-0.736409	1.46271	0.116119	0.570562	-0.22151	0.933879	0.673848	-0.0815411	-0.0420045	2.03388	0.441226	0.893359	0.000990073	0.0277171
TCGA-CI-6621-01A-11R-1830-07	CMS4	0.707587	0.646086	0.726978	0.541319	0.001	0.00129198	0.292413	0.353914	0.273022	0.458681	-0.288835	1.11337	0.392269	0.388039	0.741481	0.33724	-0.256626	1.16088	0.549784	0.599438	0.105131	1.21131	0.778444	0.365314	-0.0119193	1.3022	1.4332	-0.0551719	-0.0990161	0.369236
TCGA-CI-6622-01A-11R-1830-07	CMS2	0.763048	0.581147	0.644633	0.788204	0.001	0.00129198	0.236952	0.418853	0.355367	0.211796	1.12343	0.225426	0.972447	0.0767507	0.159442	-0.168086	1.69051	-0.250164	-1.10219	-0.742206	0.399057	-0.186904	-0.249314	-0.0163698	-0.0766735	1.10704	-0.266176	1.63425	-0.327457	-0.518914
TCGA-CI-6623-01B-11R-1830-07	#N/A	0.779093	0.676094	0.778989	0.763904	0.334665	0.348031	0.220907	0.323906	0.221011	0.236096	-0.254934	0.033872	0.118076	-0.406148	-0.108908	0.00454554	-0.655505	1.03913	-0.474553	0.141095	-0.436314	0.0755143	-0.144355	-0.275817	-0.00783754	-0.372753	0.130707	0.512345	-0.470175	-0.165182
TCGA-CI-6624-01C-11R-1830-07	CMS4	0.742502	0.6324	0.628771	0.535949	0.001	0.00129198	0.257498	0.3676	0.371229	0.464051	0.622079	0.954485	0.774675	0.181307	0.0258549	0.136045	2.72727	-0.617064	-1.19616	-0.144463	-0.145188	1.14009	1.08773	0.0400875	0.091664	-0.112213	0.55984	1.56297	0.803191	0.416141
TCGA-CK-4947-01B-11R-1653-07	CMS3	0.687237	0.67145	0.661528	0.66483	0.01998	0.0226954	0.312763	0.32855	0.338472	0.33517	-0.0186892	0.342655	-0.144602	0.0157562	0.0509881	0.231649	-0.0806783	0.454659	0.170668	-0.12339	0.187184	0.675303	1.1406	0.524598	0.00436216	-0.517214	-0.0202858	0.402383	-0.16105	-0.0955645
TCGA-CK-4948-01B-11R-1653-07	CMS4	0.645396	0.660589	0.734507	0.505964	0.001	0.00129198	0.354604	0.339411	0.265493	0.494036	0.0783649	1.78416	0.490251	1.42512	0.591168	-0.0985437	0.755537	0.871006	1.3768	0.556148	0.45453	0.358185	0.645129	1.56204	1.42959	2.16506	0.807782	0.212389	0.998731	0.960364
TCGA-CK-4950-01A-01R-1723-07	CMS3	0.603299	0.71159	0.564146	0.745988	0.001	0.00129198	0.396701	0.28841	0.435854	0.254012	1.09046	0.176708	-0.0905191	0.22768	-0.125771	0.0357706	2.86555	0.122971	-0.514316	-0.572073	0.478597	-0.100131	0.138875	-0.0773044	-0.323739	-0.168365	0.261603	0.212468	-0.142494	0.156148
TCGA-CK-4951-01A-01R-1410-07	CMS1	0.514652	0.799945	0.703641	0.601342	0.001	0.00129198	0.485348	0.200055	0.296359	0.398658	0.525319	1.21401	0.117981	0.761015	0.129825	0.673317	0.0505435	0.251142	0.870698	0.743423	0.573132	0.340197	0.689312	1.9484	1.97582	-0.0438442	2.10378	-1.00653	0.69068	0.565066
TCGA-CK-4952-01A-01R-1723-07	CMS3	0.65649	0.814551	0.603962	0.83056	0.001	0.00129198	0.34351	0.185449	0.396038	0.16944	-0.0731118	-0.226152	-0.552037	0.21197	0.420199	0.281202	-0.621142	2.20556	0.176175	0.156498	-0.352493	-0.462323	-0.175457	-0.205569	-0.522729	0.389374	-0.270738	0.0829492	-0.316525	-0.372403
TCGA-CK-5912-01A-11R-1653-07	#N/A	0.821157	0.67093	0.776691	0.745309	0.143856	0.153613	0.178843	0.32907	0.223309	0.254691	-1.20997	-0.107365	-0.261809	-0.773969	-0.425938	-0.875455	-0.692149	-0.242089	-0.25128	0.0224093	-0.693253	0.317432	-0.046859	2.45878	-0.401729	-0.201442	-0.197698	2.57091	-0.400736	-0.400571
TCGA-CK-5913-01A-11R-1653-07	CMS1	0.51327	0.821862	0.676298	0.692994	0.001	0.00129198	0.48673	0.178138	0.323702	0.307006	0.440414	0.910944	0.608067	0.885507	-0.297581	0.211148	0.638846	0.768797	-0.370454	-0.193583	0.50556	0.251874	0.192587	0.750682	-0.218017	0.767183	0.606882	0.528026	-0.0796493	-0.0442976
TCGA-CK-5914-01A-11R-1653-07	CMS2	0.751945	0.645785	0.816158	0.757447	0.004995	0.00592227	0.248055	0.354215	0.183842	0.242553	-0.307616	0.354242	0.159712	-0.628614	0.0464997	-0.0183414	-0.629394	1.21303	0.286403	0.165172	0.173951	-0.0404179	-0.00644112	0.194225	-0.391805	-0.304876	0.286307	0.720264	-0.381035	-0.269861
TCGA-CK-5915-01A-11R-1653-07	CMS2	0.819443	0.625828	0.727333	0.806135	0.001	0.00129198	0.180557	0.374172	0.272667	0.193865	-0.603053	-0.114051	0.102338	-0.765288	1.15983	0.70343	-0.564981	0.995672	-1.07759	-0.888958	0.805377	-0.278214	-0.522718	-0.519723	-0.629487	-0.127379	-0.441026	1.1571	-0.512693	-0.764219
TCGA-CK-5916-01A-11R-1653-07	CMS1	0.544376	0.827738	0.751409	0.673429	0.001	0.00129198	0.455624	0.172262	0.248591	0.326571	-0.148681	0.199535	1.2037	-0.116958	0.445104	0.871649	-0.366303	1.47399	0.21164	0.737126	0.196	0.552514	0.686401	-0.516031	-0.561623	-0.140559	0.181315	-0.587495	0.324667	0.170124
TCGA-CK-6746-01A-11R-1839-07	CMS1	0.560058	0.846359	0.769842	0.781781	0.001	0.00129198	0.439942	0.153641	0.230158	0.218219	0.00485238	-0.496214	1.36668	0.157264	0.0703062	1.02865	-0.828107	0.689565	0.997168	1.15594	-0.483736	-0.484005	0.00168932	-0.478553	-0.629487	-0.627201	-0.58153	-0.509324	-0.45207	-0.594934
TCGA-CK-6747-01A-11R-1839-07	CMS3	0.719	0.678445	0.575949	0.771384	0.001	0.00129198	0.281	0.321555	0.424051	0.228616	0.851943	0.215094	-0.0567794	-0.101045	0.104632	0.376441	1.77364	0.435635	-0.514617	-1.00236	1.67726	0.163845	0.120511	-0.364998	-0.389966	-0.298032	0.10549	-0.170669	-0.274136	-0.312744
TCGA-CK-6748-01A-11R-1839-07	CMS4	0.727316	0.652402	0.730536	0.395003	0.001	0.00129198	0.272684	0.347598	0.269464	0.604997	0.699456	3.88453	4.66808	1.03383	1.30441	0.566466	0.085119	-0.469904	0.677051	0.959754	1.10726	1.70716	0.490543	2.26876	0.271523	2.84542	1.10917	1.53831	3.12587	1.68414
TCGA-CK-6751-01A-11R-1839-07	CMS3	0.657739	0.748308	0.617636	0.655855	0.001	0.00129198	0.342261	0.251692	0.382364	0.344145	0.875158	0.993335	0.125613	0.460794	0.00381908	0.610955	0.501532	0.675233	0.998415	0.0774311	1.24114	0.285246	0.266194	1.0796	0.0636458	0.942178	0.517196	0.173503	0.123452	0.281179
TCGA-CL-4957-01A-01R-1736-07	CMS2	0.811119	0.619745	0.73224	0.758999	0.001998	0.00245045	0.188881	0.380255	0.26776	0.241001	-0.590935	0.216118	0.00484358	-0.480234	0.263631	0.544996	-0.636618	1.49527	0.262762	0.155021	-0.384172	0.066254	-0.163906	-0.168701	-0.345452	0.158809	0.315191	0.133997	-0.205457	-0.297352
TCGA-CL-5917-01A-11R-1660-07	CMS4	0.735772	0.615055	0.737262	0.583742	0.001	0.00129198	0.264228	0.384945	0.262738	0.416258	-0.376111	0.989579	0.665838	0.533089	1.29822	0.297943	0.396295	0.360618	0.316631	0.530945	-0.108348	0.466197	0.175854	0.440508	-0.207982	1.9215	-0.0858473	2.13595	0.646779	-0.346452
TCGA-CL-5918-01A-11R-1660-07	CMS2	0.768426	0.596718	0.79019	0.838418	0.001	0.00129198	0.231574	0.403282	0.20981	0.161582	-0.0305466	-0.416064	-0.537141	-0.576809	0.169757	-0.487843	-0.46886	0.0802562	-0.615029	-0.0834085	0.13355	-0.22776	-0.438998	-0.362405	-0.414737	0.652571	-0.716746	0.258744	-0.52014	-0.682715
TCGA-CM-4743-01A-01R-1723-07	CMS1	0.517876	0.832918	0.730614	0.789804	0.001	0.00129198	0.482124	0.167082	0.269386	0.210196	8.79517	-0.140628	-0.653293	6.79268	-0.940911	-0.878151	1.51356	-0.54626	-0.4624	0.668764	4.73555	-0.409127	-0.299734	0.490676	-0.467083	1.16597	0.028645	-0.698719	-0.491182	0.102929
TCGA-CM-4744-01A-01R-A32Z-07	CMS1	0.620939	0.73045	0.764587	0.843433	0.001	0.00129198	0.379061	0.26955	0.235413	0.156567	5.27325	-0.682142	-0.619923	0.642805	-1.036	-0.800875	0.38226	0.511304	-0.486358	-0.346454	3.33866	-0.652211	-0.570629	-0.47546	-0.553883	-0.608717	-0.714583	-0.574533	-0.413405	-0.671721
TCGA-CM-4746-01A-01R-1410-07	CMS3	0.688902	0.723715	0.59838	0.881112	0.001	0.00129198	0.311098	0.276285	0.40162	0.118888	2.54331	-0.566129	-0.43829	-0.866097	-0.325209	-0.327841	-0.356869	0.184392	-0.847761	-1.27079	1.59257	-0.782628	-0.679424	-0.418935	-0.334888	-0.340909	-0.840243	-1.23542	-0.433004	-0.614937
TCGA-CM-4747-01A-01R-1410-07	#N/A	0.794815	0.679988	0.69868	0.691395	0.374625	0.388394	0.205185	0.320012	0.30132	0.308605	1.2651	-0.0480092	0.672107	-0.387094	0.518782	1.25147	-0.426855	-0.262579	-1.13502	-0.252723	1.05301	-0.298138	-0.399076	-0.0572841	0.163496	-0.415676	-0.275248	0.225474	0.251926	0.0607412
TCGA-CM-4748-01A-01R-1410-07	#N/A	0.73434	0.700864	0.706012	0.721803	0.951049	0.960985	0.26566	0.299136	0.293988	0.278197	0.112952	0.064625	-0.194155	0.0654859	-0.387974	0.0448694	-0.358708	-0.184211	0.176008	0.382662	-0.202773	0.532154	-0.46626	0.583687	-0.629487	0.0839747	0.485655	-0.750114	-0.532189	0.187547
TCGA-CM-4750-01A-01R-1410-07	CMS2	0.729031	0.646505	0.810138	0.747786	0.001998	0.00245045	0.270969	0.353495	0.189862	0.252214	-0.0113784	-0.275215	-0.303208	-0.348029	-0.195019	-0.664125	0.0831499	0.527307	-0.276751	-0.176657	0.196876	-0.570427	-0.445373	-0.0571791	0.53603	1.27855	-0.589476	-0.169691	-0.0525836	-0.327681
TCGA-CM-4751-01A-02R-1839-07	CMS1	0.579025	0.747442	0.642467	0.626462	0.001	0.00129198	0.420975	0.252558	0.357533	0.373538	1.85009	0.85955	0.247708	1.8193	-0.947311	-0.577514	1.47832	-0.0774734	0.113114	0.102443	0.630026	0.467428	0.398482	0.528158	-0.0334693	-0.0295348	-0.0479696	-0.18311	-0.000425885	0.371559
TCGA-CM-4752-01A-01R-1410-07	CMS2	0.752818	0.642778	0.76737	0.759512	0.001	0.00129198	0.247182	0.357222	0.23263	0.240488	-0.197478	-0.112237	-0.376931	-0.611603	-0.282865	-0.120258	0.231313	-0.361988	-0.352688	0.163672	-0.583596	-0.108345	-0.205408	1.49874	1.50496	-0.0676639	0.565694	0.108739	0.136872	0.278781
TCGA-CM-5341-01A-01R-1410-07	CMS4	0.735866	0.722584	0.758692	0.670548	0.022977	0.0259257	0.264134	0.277416	0.241308	0.329452	2.73111	-0.397539	1.99886	0.728294	0.0720438	0.517324	0.969045	-0.510814	-0.0804172	1.13557	0.653587	0.330382	0.66199	2.32951	1.57438	-0.393008	0.720474	-0.931226	0.0818753	0.906026
TCGA-CM-5344-01A-21R-1723-07	CMS4	0.740523	0.674591	0.75339	0.492195	0.001	0.00129198	0.259477	0.325409	0.24661	0.507805	1.08428	1.53554	1.26878	0.557235	0.381701	0.356355	0.0801321	-0.00183132	0.694607	0.511726	0.187654	0.538973	0.359949	2.19094	0.367347	0.39218	1.63957	-0.252303	3.78747	0.989638
TCGA-CM-5348-01A-21R-1723-07	CMS4	0.634778	0.745621	0.704375	0.443522	0.001	0.00129198	0.365222	0.254379	0.295625	0.556478	0.10302	1.38741	1.91972	2.67635	-0.0637899	0.0272879	0.917765	-0.995737	0.749437	1.33943	0.0539201	2.33771	1.96267	1.99738	-0.0820138	-0.270319	0.461807	0.404496	0.601396	1.88738
TCGA-CM-5349-01A-21R-1723-07	CMS4	0.706725	0.667283	0.718711	0.486524	0.001	0.00129198	0.293275	0.332717	0.281289	0.513476	0.0954917	0.662601	0.906185	0.424158	1.13221	0.788422	0.343216	0.379601	1.15709	0.8987	0.171798	1.43088	0.734188	1.62896	0.55001	0.474917	1.22167	-0.0842213	1.00662	1.13054
TCGA-CM-5860-01A-01R-1653-07	CMS4	0.656236	0.699955	0.754801	0.49543	0.001	0.00129198	0.343764	0.300045	0.245199	0.50457	0.321629	1.19797	0.853198	0.606578	0.159123	0.86191	0.138559	0.337771	1.8774	1.45085	0.588239	1.49971	0.935967	4.84351	0.368338	0.564772	3.16485	-0.110223	0.889125	1.17215
TCGA-CM-5861-01A-01R-1653-07	CMS1	0.53367	0.859993	0.682928	0.7673	0.001	0.00129198	0.46633	0.140007	0.317072	0.2327	2.34087	-0.120499	0.16396	0.163109	-0.195873	1.1975	-0.699506	0.221978	-0.178354	0.355095	1.47659	-0.478144	-0.47321	-0.07382	-0.214763	-0.136249	-0.617169	-0.610732	0.196985	-0.490808
TCGA-CM-5862-01A-01R-1653-07	CMS2	0.805545	0.656228	0.75984	0.704676	0.002997	0.00361027	0.194455	0.343772	0.24016	0.295324	-0.343801	-0.270039	0.0526107	-0.643602	-0.0326445	-0.226669	-0.633964	-0.552667	0.774829	0.756207	-0.644196	0.306925	-0.14013	0.588038	-0.24593	0.2576	-0.0355527	-0.705099	-0.173482	-0.321155
TCGA-CM-5863-01A-21R-1839-07	CMS3	0.587371	0.725137	0.531823	0.56822	0.001	0.00129198	0.412629	0.274863	0.468177	0.43178	1.79752	1.13033	2.06205	1.38513	0.0550363	0.667231	3.23429	-0.557713	-0.406893	0.128206	1.15976	0.571099	0.479998	1.74731	0.123047	-0.379177	0.325817	0.0724649	2.77209	1.01063
TCGA-CM-5864-01A-01R-1653-07	CMS2	0.79374	0.628366	0.720195	0.836405	0.001	0.00129198	0.20626	0.371634	0.279805	0.163595	0.00908446	-0.260101	0.594952	-0.705779	0.0802888	0.226536	-0.282659	0.00431331	-0.303869	-0.135585	-0.034698	-0.198306	-0.317537	-0.511804	-0.540653	-0.51862	-0.489785	-0.516471	-0.292921	-0.522909
TCGA-CM-5868-01A-01R-1653-07	CMS4	0.767576	0.649107	0.729709	0.618572	0.001	0.00129198	0.232424	0.350893	0.270291	0.381428	-0.183038	0.480531	-0.0290413	0.083616	0.177079	0.417825	-0.557969	0.534247	0.599788	0.480102	-0.210381	0.222757	0.0813828	1.76887	0.188486	0.221036	0.646144	1.47721	0.711017	0.445857
TCGA-CM-6161-01A-11R-1653-07	CMS2	0.767798	0.602716	0.750839	0.684394	0.001	0.00129198	0.232202	0.397284	0.249161	0.315606	-0.573176	-0.0279995	0.322479	-0.252166	1.06927	-0.318006	-0.648645	0.700546	0.380088	0.195283	0.0552902	0.495764	0.801577	-0.193071	-0.29439	-0.252885	-0.0803728	0.372785	0.379771	-0.260714
TCGA-CM-6162-01A-11R-1653-07	CMS4	0.613045	0.76674	0.632094	0.405844	0.001	0.00129198	0.386955	0.23326	0.367906	0.594156	-0.0248537	4.80746	3.44038	2.45604	0.814131	1.69443	0.385634	0.571765	3.1729	1.92061	0.471248	2.59462	2.57948	2.96962	1.901	1.40923	1.91649	0.14851	5.71882	2.44148
TCGA-CM-6163-01A-11R-1653-07	CMS4	0.782571	0.665581	0.712451	0.649496	0.001998	0.00245045	0.217429	0.334419	0.287549	0.350504	0.0640804	0.0373786	-0.121476	-0.659122	-0.110378	0.0957147	0.161867	0.0555319	-0.103867	0.22063	-0.59293	0.837748	0.853693	0.677056	0.212859	-0.363911	0.165195	-0.0230257	-0.328353	-0.209424
TCGA-CM-6164-01A-11R-1653-07	CMS2	0.776132	0.579785	0.787595	0.638475	0.001	0.00129198	0.223868	0.420215	0.212405	0.361525	-0.258153	0.043404	0.238742	0.0381468	0.0402209	-0.194591	0.114811	0.204238	-0.909596	0.0478288	0.449241	0.299163	-0.071433	0.0460266	-0.0492487	0.637399	-0.454732	1.00696	0.452718	0.0562498
TCGA-CM-6165-01A-11R-1653-07	CMS4	0.777697	0.670378	0.705781	0.579547	0.001	0.00129198	0.222303	0.329622	0.294219	0.420453	-0.161612	0.366063	0.346123	-0.292038	0.0925241	0.330348	-0.153749	-0.339983	0.518439	0.0894877	-0.627328	1.53337	1.21436	0.138508	-0.0516091	-0.449425	0.435426	0.0030663	0.764876	0.330593
TCGA-CM-6166-01A-11R-1653-07	CMS2	0.812556	0.610804	0.779388	0.699123	0.001	0.00129198	0.187444	0.389196	0.220612	0.300877	-0.347207	-0.184621	1.49593	-0.324334	1.95193	1.20414	-0.718774	1.05455	0.19443	0.304995	0.576278	0.151295	-0.0758323	0.251066	-0.00477946	1.19113	-0.158288	0.392205	0.203953	-0.37586
TCGA-CM-6167-01A-11R-1653-07	CMS4	0.700897	0.74519	0.739019	0.355264	0.001	0.00129198	0.299103	0.25481	0.260981	0.644736	-0.363912	2.10299	1.18524	3.05736	2.68793	3.68464	-0.546056	-0.819854	3.56094	3.31839	-0.588834	10.5546	3.89294	1.22623	1.582	1.26679	1.49075	-0.412367	1.48044	2.39979
TCGA-CM-6168-01A-11R-1653-07	CMS4	0.638316	0.717972	0.689929	0.381852	0.001	0.00129198	0.361684	0.282028	0.310071	0.618148	-0.181166	2.63595	1.98508	1.5951	0.82697	0.942124	0.542084	0.290699	1.66257	1.62365	0.268467	2.83005	2.39563	1.89524	0.744097	1.32009	2.80066	-0.176971	1.59511	1.17387
TCGA-CM-6169-01A-11R-1653-07	CMS4	0.681108	0.666143	0.767744	0.456804	0.001	0.00129198	0.318892	0.333857	0.232256	0.543196	-0.854646	0.984359	1.00959	0.902186	0.658188	0.722134	0.0872557	-0.194693	1.41965	1.22588	-0.0117521	2.76342	2.21932	1.35512	0.186412	0.713491	0.851516	-0.25626	0.95575	1.06662
TCGA-CM-6170-01A-11R-1653-07	CMS2	0.81011	0.612947	0.778986	0.61539	0.001	0.00129198	0.18989	0.387053	0.221014	0.38461	-0.339041	0.755678	0.367477	-0.0814464	-0.0434929	0.794297	-0.254187	-0.225919	-0.814543	0.148195	0.0675666	0.358075	0.502559	1.21742	0.210981	-0.150132	0.210715	2.25166	0.0520019	-0.202954
TCGA-CM-6171-01A-11R-1653-07	CMS1	0.62265	0.796947	0.637073	0.788136	0.001	0.00129198	0.37735	0.203053	0.362927	0.211864	-0.34247	0.715742	0.0393914	-0.377515	0.442347	0.353057	-0.573071	0.237321	0.385906	0.389761	-0.00963818	0.066977	0.147848	-0.371055	-0.570817	-0.723926	0.468764	1.62813	-0.482807	-0.41377
TCGA-CM-6172-01A-11R-1653-07	CMS3	0.7795	0.690919	0.643748	0.697155	0.001	0.00129198	0.2205	0.309081	0.356252	0.302845	-0.787226	0.41784	-0.104408	-0.727027	-0.560398	-0.601571	0.857554	0.116478	-0.316754	-0.319345	-0.916008	0.748044	0.363192	0.00443242	-0.177466	-0.680434	0.284166	1.27864	-0.19738	-0.239441
TCGA-CM-6674-01A-11R-1839-07	CMS1	0.552691	0.846741	0.636196	0.673755	0.001	0.00129198	0.447309	0.153259	0.363804	0.326245	1.00586	0.686537	-0.13265	0.422734	-0.399122	0.441397	-0.253463	0.234458	0.860295	0.515562	0.0718205	0.400586	0.0157078	1.75165	0.768796	0.0897136	0.261141	-0.634256	0.372188	0.45926
TCGA-CM-6675-01A-11R-1839-07	CMS1	0.565589	0.788653	0.671372	0.750024	0.001	0.00129198	0.434411	0.211347	0.328628	0.249976	-0.0749148	0.557499	0.084482	0.454725	-0.433227	-0.34513	1.10256	0.632813	0.298698	0.232393	-0.338781	-0.1784	-0.233762	0.156939	-0.524398	-0.309161	-0.252446	0.317099	0.591199	-0.441807
TCGA-CM-6676-01A-11R-1839-07	CMS4	0.795419	0.620768	0.769396	0.605892	0.001	0.00129198	0.204581	0.379232	0.230604	0.394108	0.181816	0.267386	0.152194	0.0389089	1.48227	-0.4756	0.812107	0.327021	0.037839	0.509566	0.455254	0.658705	0.0947313	0.569222	-0.237702	0.993798	-0.107149	0.600111	3.10463	-0.02462
TCGA-CM-6677-01A-11R-1839-07	CMS4	0.770864	0.693292	0.773501	0.648025	0.00899101	0.010405	0.229136	0.306708	0.226499	0.351975	0.184709	0.486833	-0.247543	-0.38037	-0.15784	0.237206	-0.378313	0.83	-0.0145916	0.388727	0.229669	0.568365	0.385382	0.71581	0.341735	0.307624	0.432556	0.18026	0.121788	0.0641636
TCGA-CM-6678-01A-11R-1839-07	CMS3	0.75069	0.631821	0.631113	0.673404	0.001	0.00129198	0.24931	0.368179	0.368887	0.326596	2.1214	0.036753	0.704875	-0.0820208	1.41592	0.675887	0.224679	-0.11445	-0.494934	-0.250531	0.93673	0.113237	-0.415082	0.683998	0.108245	-0.42082	-0.432998	0.146407	-0.159621	-0.199396
TCGA-CM-6679-01A-11R-1839-07	CMS4	0.792621	0.6441	0.788451	0.444068	0.001	0.00129198	0.207379	0.3559	0.211549	0.555932	-0.628167	2.0192	1.53347	0.281266	0.323736	0.540667	-0.41632	-0.214207	0.647287	0.909067	0.13417	1.97659	0.937667	3.46297	0.245389	-0.200343	1.07208	2.84604	1.72894	0.674259
TCGA-CM-6680-01A-11R-1839-07	CMS3	0.71364	0.708042	0.509026	0.623077	0.001	0.00129198	0.28636	0.291958	0.490974	0.376923	-0.211984	1.07376	0.398988	-0.170949	0.440259	1.27192	-0.0447473	-0.209114	0.0944321	-0.149485	1.42629	0.636712	0.305778	0.412594	-0.0251166	-0.0833029	0.140677	-0.00142775	0.44451	0.34464
TCGA-D5-5537-01A-21R-1928-07	CMS2	0.781561	0.601153	0.67199	0.649733	0.001	0.00129198	0.218439	0.398847	0.32801	0.350267	0.466265	0.775955	0.634283	-0.617558	0.415096	0.770738	0.273261	-0.440159	0.466048	0.103431	0.844858	0.661088	0.10093	0.314103	0.177192	-0.327567	0.0666104	1.10086	0.173952	0.00301277
TCGA-D5-5538-01A-01R-1653-07	CMS4	0.66297	0.697378	0.705638	0.590017	0.001	0.00129198	0.33703	0.302622	0.294362	0.409983	-0.273647	0.475761	1.48023	0.344109	-0.200256	0.176712	-0.14172	0.0711391	0.503398	0.692459	0.0829137	0.446563	1.30751	0.524216	-0.242853	-0.0628191	1.12145	0.209831	1.04071	0.890703
TCGA-D5-5539-01A-01R-1653-07	CMS3	0.689127	0.748728	0.534416	0.58881	0.001	0.00129198	0.310873	0.251272	0.465584	0.41119	0.715567	0.659988	1.21983	-0.0670266	0.229825	0.616111	-0.190938	0.185243	0.112139	0.383426	0.868859	0.634906	0.920386	0.551777	-0.139406	0.0340488	0.741057	0.265603	0.303127	0.465195
TCGA-D5-5540-01A-01R-1653-07	#N/A	0.80065	0.672955	0.789375	0.794127	0.165834	0.176248	0.19935	0.327045	0.210625	0.205873	0.212866	-0.521699	1.59258	-0.780892	0.67376	-0.0992334	-1.1087	1.8473	0.802404	0.788829	0.23996	-0.334725	-0.333464	0.151457	-0.468883	2.16537	0.366194	-0.280163	-0.16721	-0.595676
TCGA-D5-5541-01A-01R-1653-07	CMS2	0.76736	0.624859	0.804221	0.626733	0.001	0.00129198	0.23264	0.375141	0.195779	0.373267	-0.49562	0.051035	0.621267	-0.382213	0.680954	0.211509	-0.36304	0.588748	0.454675	0.780024	0.127202	0.390183	0.640375	0.151793	-0.205504	1.13525	0.165722	1.0047	0.00122936	0.341816
TCGA-D5-6529-01A-11R-1774-07	CMS4	0.653281	0.69247	0.701998	0.452148	0.001	0.00129198	0.346719	0.30753	0.298002	0.547852	0.957499	2.40826	1.38313	0.662877	0.576037	0.570599	0.320363	0.152944	0.857098	0.824541	1.46872	0.98465	1.82532	1.72798	0.840833	0.505574	2.12218	-0.52211	1.09432	1.14849
TCGA-D5-6530-01A-11R-1723-07	CMS1	0.584618	0.807051	0.59743	0.813257	0.001	0.00129198	0.415382	0.192949	0.40257	0.186743	-0.180987	-0.0159613	-0.322049	-0.491758	-0.623985	0.312575	-0.467303	0.0944639	0.156956	-0.252081	0.174787	-0.396575	0.140909	0.315391	-0.371012	-0.588254	-0.413899	0.290528	-0.401653	-0.391908
TCGA-D5-6531-01A-11R-1723-07	CMS1	0.609482	0.734042	0.755239	0.66428	0.001	0.00129198	0.390518	0.265958	0.244761	0.33572	-0.303214	0.0933844	4.8175	-0.135339	1.47745	2.08064	-0.151964	1.12888	0.591773	0.23405	0.352628	0.111674	0.270544	-0.175362	-0.0302938	1.51459	-0.142738	-0.317478	0.0506035	0.000119253
TCGA-D5-6532-01A-11R-1723-07	CMS2	0.811584	0.629554	0.739706	0.829739	0.001	0.00129198	0.188416	0.370446	0.260294	0.170261	-0.230363	-0.325288	0.347521	-0.680706	-0.0226454	0.799269	-0.620719	0.646814	-0.266932	-0.448128	-0.0731329	-0.460758	-0.457643	-0.422713	-0.314356	-0.0197832	-0.38436	3.03098	-0.252473	-0.685529
TCGA-D5-6533-01A-11R-1723-07	CMS2	0.79054	0.645544	0.818067	0.739242	0.003996	0.00476284	0.20946	0.354456	0.181933	0.260758	-0.918136	-0.00895535	-0.301598	-0.723449	0.214792	-0.559801	0.364764	0.198012	-0.239975	0.132601	-0.770042	0.206966	0.0847408	-0.0323807	-0.0348321	0.654214	0.366894	0.373759	-0.432085	-0.366914
TCGA-D5-6534-01A-21R-1928-07	CMS4	0.613434	0.757325	0.734565	0.385871	0.001	0.00129198	0.386566	0.242675	0.265435	0.614129	-0.0166865	3.03514	3.76281	3.63405	0.713176	1.08033	0.266931	-0.863993	3.22531	2.90584	0.843296	3.72821	4.39258	2.73197	1.87026	0.819207	2.26658	-0.557397	1.15868	4.16143
TCGA-D5-6535-01A-11R-1723-07	CMS3	0.654681	0.706312	0.650224	0.745375	0.001998	0.00245045	0.345319	0.293688	0.349776	0.254625	0.959314	0.253797	-0.158859	-0.213086	-0.246137	0.156556	0.904354	-0.0717846	-0.462333	-0.472011	0.874631	-0.0529706	0.207682	0.408099	-0.311845	0.485236	-0.350189	-0.222993	-0.350385	-0.223772
TCGA-D5-6536-01A-11R-1723-07	CMS4	0.697746	0.752876	0.633269	0.590469	0.001	0.00129198	0.302254	0.247124	0.366731	0.409531	0.269757	1.56681	1.16691	0.172363	1.21428	0.81491	-0.47209	-0.195961	0	0.706494	0.470949	-0.214972	0.557722	0.196862	1.36425	0.880464	0.744421	-0.332004	1.78666	0.560712
TCGA-D5-6537-01A-11R-1723-07	CMS2	0.702942	0.657566	0.740843	0.823263	0.022977	0.0259257	0.297058	0.342434	0.259157	0.176737	0.381742	-0.395937	0.65872	0.233157	1.9028	0.87196	0.119651	1.32343	-0.847046	-0.217535	1.01433	-0.653599	-0.447439	-0.185469	-0.0444497	-0.169794	-0.288496	0.175718	-0.438394	-0.619327
TCGA-D5-6538-01A-11R-1723-07	#N/A	0.780742	0.66208	0.687063	0.808358	0.0599401	0.0657689	0.219258	0.33792	0.312937	0.191642	-0.43936	-0.361467	-0.185206	-0.508036	0.570708	0.594757	-0.592926	0.254781	-0.00617755	-0.290731	-0.277614	-0.189174	-0.375414	-0.582201	-0.629487	-0.384747	-0.48581	2.27444	-0.315372	-0.623854
TCGA-D5-6539-01A-11R-1723-07	CMS3	0.716309	0.721907	0.583084	0.784517	0.001	0.00129198	0.283691	0.278093	0.416916	0.215483	0.355709	-0.0990937	0.0993368	0.0803338	-0.930393	-0.722747	3.89389	0.0894105	-0.935889	-0.861935	-0.654722	0.12982	0.363792	-0.560251	-0.417163	-0.626455	0.275198	1.12055	-0.470917	-0.229996
TCGA-D5-6540-01A-11R-1723-07	CMS1	0.537901	0.858369	0.713607	0.718316	0.001	0.00129198	0.462099	0.141631	0.286393	0.281684	1.51763	0.888123	0.253685	0.862926	-0.397559	0.468993	-0.01467	1.09369	-0.316238	0.66679	1.3583	-0.285998	-0.0720412	0.186629	0.135194	0.191367	0.792702	-0.339582	0.374037	0.0745472
TCGA-D5-6541-01A-11R-1723-07	CMS4	0.688669	0.724588	0.728572	0.525872	0.001	0.00129198	0.311331	0.275412	0.271428	0.474128	0.211381	1.226	2.52435	0.757506	0.593821	0.870735	-0.340711	-0.475612	1.1309	0.971497	0.601501	0.541681	1.73552	1.32214	-0.445983	0.202901	2.32847	0.873738	3.48358	1.08505
TCGA-D5-6898-01A-11R-1928-07	CMS4	0.74264	0.663916	0.766786	0.533906	0.001	0.00129198	0.25736	0.336084	0.233214	0.466094	0.15246	0.422328	1.31063	0.0243705	0.563238	0.0382116	-0.0881457	0.360392	0.502943	0.796226	0.45502	1.25804	0.623097	0.0423058	0.212259	0.992048	0.174297	0.384819	1.28965	0.318023
TCGA-D5-6920-01A-11R-1928-07	CMS3	0.706125	0.671983	0.626889	0.753727	0.001	0.00129198	0.293875	0.328017	0.373111	0.246273	0.00744883	0.30901	0.0515147	0.111038	-0.142891	0.637568	1.88357	0.172477	-1.17547	-1.01946	1.15637	0.0663337	0.283309	-0.279287	-0.141741	-0.355588	-0.0592211	0.98986	-0.307476	-0.19283
TCGA-D5-6922-01A-11R-1928-07	CMS4	0.768111	0.689021	0.780222	0.503581	0.001	0.00129198	0.231889	0.310979	0.219778	0.496419	-0.451713	0.910704	0.490083	-0.0975352	0.31154	0.108733	-0.359878	0.235185	0.872436	0.655226	-0.236978	1.3187	0.643203	0.172167	0.614621	-0.117435	0.10941	1.18268	0.763919	0.140209
TCGA-D5-6923-01A-11R-A32Z-07	CMS4	0.723131	0.645571	0.77732	0.410959	0.001	0.00129198	0.276869	0.354429	0.22268	0.589041	-0.174228	3.94245	0.919214	0.777071	0.596402	0.0828153	0.179008	0.889185	2.16645	1.229	0.65903	1.27106	1.23781	2.49723	2.48513	2.19289	3.71236	0.346349	1.49323	0.923388
TCGA-D5-6924-01A-11R-1928-07	CMS4	0.748838	0.599249	0.78761	0.467939	0.001	0.00129198	0.251162	0.400751	0.21239	0.532061	-0.802247	2.72199	1.4794	0.22509	1.28234	0.29317	-0.368036	0.551898	2.42511	1.21098	-0.0946677	1.02219	1.59571	0.400861	0.535065	0.505182	1.28321	0.73379	0.992565	0.883769
TCGA-D5-6926-01A-11R-1928-07	CMS4	0.737661	0.665773	0.764037	0.426761	0.001	0.00129198	0.262339	0.334227	0.235963	0.573239	-0.551013	2.63568	1.99209	0.386733	0.0493848	0.206591	-0.165153	0.153638	1.82468	1.23984	0.252573	1.03352	1.60749	1.90677	1.17633	0.383839	1.37131	0.471334	1.97457	1.01013
TCGA-D5-6927-01A-21R-1928-07	CMS1	0.55407	0.788845	0.693371	0.624945	0.001	0.00129198	0.44593	0.211155	0.306629	0.375055	-0.373089	1.2996	1.30767	0.503717	0.152263	0.315982	-0.221596	0.817067	1.22131	0.570045	-0.113777	0.184053	0.780151	0.681035	0.290048	0.662665	1.07553	-0.0194252	0.223203	0.545514
TCGA-D5-6928-01A-11R-1928-07	CMS1	0.536772	0.821193	0.742146	0.570786	0.001	0.00129198	0.463228	0.178807	0.257854	0.429214	-0.688598	1.23188	1.59044	1.16667	0.248719	0.435743	-0.511043	-0.0517713	2.06613	1.76223	-0.35361	1.63833	3.17302	1.42809	0.675704	0.0266264	0.939553	-0.985892	0.514965	1.7634
TCGA-D5-6929-01A-31R-1928-07	CMS4	0.776999	0.604697	0.778578	0.56485	0.001	0.00129198	0.223001	0.395303	0.221422	0.43515	-0.287981	1.48194	0.966854	0.187691	0.554827	0.161385	-0.0642147	0.0233126	0.69044	0.840386	-0.0067663	0.602246	0.428379	2.74587	-0.0899165	-0.0878289	1.39529	0.924451	1.37525	0.908653
TCGA-D5-6930-01A-11R-1928-07	CMS1	0.528066	0.840676	0.625661	0.637288	0.001	0.00129198	0.471934	0.159324	0.374339	0.362712	0.787016	1.22835	0.499878	0.412089	-0.187661	0.524283	-0.174336	1.03595	1.04327	0.66619	0.600891	0.573753	0.271672	1.70145	0.575185	0.371198	-0.180425	-0.608526	1.02678	0.847334
TCGA-D5-6931-01A-11R-1928-07	CMS1	0.603999	0.746751	0.64063	0.651013	0.001	0.00129198	0.396001	0.253249	0.35937	0.348987	0.946432	0.948608	0.218107	0.503696	-0.00193559	-0.102249	0.556562	0.627257	-0.101749	-0.00948044	0.715481	0.15623	0.73251	-0.0637992	0.102455	-0.563059	0.354737	0.453988	0.535676	0.00395076
TCGA-D5-6932-01A-11R-1928-07	CMS4	0.73162	0.635848	0.756792	0.584047	0.001	0.00129198	0.26838	0.364152	0.243208	0.415953	0	1.08404	1.06456	0.237223	0.309509	1.51373	-0.514205	0.168088	0.139025	0.137967	0.536777	0.269943	0.197459	0.337939	0.547082	0.27084	0.142766	0.558007	0.40861	0.696379
TCGA-D5-7000-01A-11R-A32Z-07	CMS1	0.601297	0.764096	0.645942	0.672998	0.001	0.00129198	0.398703	0.235904	0.354058	0.327002	0.788896	1.18126	0.642721	0.459433	-0.283666	0.154993	1.27203	0.390372	0.331484	0.103803	0.488917	0.600925	0.39613	-0.12105	0.341898	-0.186953	0.872882	0.102438	0.319846	0.121775
TCGA-DC-4745-01A-01R-A32Z-07	#N/A	0.823675	0.683732	0.758126	0.782922	0.697303	0.715264	0.176325	0.316268	0.241874	0.217078	0.464161	-0.39902	-0.107029	-0.512022	-0.205637	0.6527	-0.263596	0.707992	0.292022	-0.254662	-0.105434	0.202653	-0.287032	-0.0041898	-0.30228	-0.231619	-0.0322895	-0.369047	-0.29183	-0.145049
TCGA-DC-4749-01A-01R-1736-07	CMS2	0.789205	0.625192	0.716913	0.801547	0.001	0.00129198	0.210795	0.374808	0.283087	0.198453	0.672453	-0.146344	-0.347017	-0.871636	-0.269711	-0.181996	0.170621	0.621973	-0.330769	-0.502593	0.228374	-0.358023	-0.427521	0.344924	-0.48536	0.361656	-0.226726	1.29514	-0.211922	-0.592041
TCGA-DC-5337-01A-01R-1660-07	CMS2	0.738768	0.657492	0.74854	0.827359	0.002997	0.00361027	0.261232	0.342508	0.25146	0.172641	1.31776	-0.411603	-0.0891523	-0.740301	0.316876	-0.424588	0.641319	0.461664	-1.13172	-0.775453	0.806476	-0.152624	-0.330958	0.204593	-0.483189	-0.0574479	0.177376	-0.364655	-0.458305	-0.418003
TCGA-DC-5869-01A-01R-1660-07	CMS2	0.804478	0.640407	0.797635	0.670496	0.001	0.00129198	0.195522	0.359593	0.202365	0.329504	-0.359258	0.0772913	-0.169914	0.115497	-0.0429317	-0.763679	-0.698078	0.809611	0.551445	0.83962	-0.240782	0.729217	0.255623	1.31229	-0.0318587	0.637672	0.516092	-0.475706	0.346771	-0.00360672
TCGA-DC-6154-01A-31R-1928-07	CMS2	0.786626	0.626355	0.768733	0.649468	0.001	0.00129198	0.213374	0.373645	0.231267	0.350532	0.31533	0.178369	0.420975	-0.244139	-0.0658865	-0.081716	0.0628813	-0.53819	-0.324383	0.360349	0.461132	-0.161985	0.209018	-0.395483	-0.490681	0.60761	0.114669	1.32018	5.35617	0.24383
TCGA-DC-6155-01A-11R-1660-07	#N/A	0.697276	0.705804	0.748092	0.752592	0.276723	0.289554	0.302724	0.294196	0.251908	0.247408	3.19027	-0.416107	0.204648	1.31927	0.56949	0.319631	0.158841	1.16123	-0.860191	-1.39345	1.59695	-0.64529	-0.179277	0.233153	0.447157	-0.834742	0.119174	-1.41812	-0.381156	-0.386157
TCGA-DC-6156-01A-11R-1660-07	CMS4	0.690136	0.683419	0.763774	0.417642	0.001	0.00129198	0.309864	0.316581	0.236226	0.582358	-0.456172	2.72545	3.32182	0.769875	0.603816	0.66466	-0.0551518	-0.491269	1.77401	2.13488	0.230953	2.12495	2.94006	2.18891	0.273747	0.825016	4.11191	-0.25484	4.14465	2.36909
TCGA-DC-6157-01A-11R-1660-07	CMS2	0.813013	0.574766	0.742093	0.718201	0.001	0.00129198	0.186987	0.425234	0.257907	0.281799	-1.06002	-0.0250142	0.376307	-0.359743	0.697579	0.133624	-0.350315	0.140208	-0.011726	0.100952	-0.389387	0.14695	-0.0312778	0.415463	-0.336212	-0.309621	-0.177111	0.981981	0.696555	-0.275355
TCGA-DC-6158-01A-11R-1660-07	CMS4	0.682537	0.681982	0.776941	0.414054	0.001	0.00129198	0.317463	0.318018	0.223059	0.585946	-0.848408	2.69346	1.42379	0.431519	0.653726	0.427123	-0.0720011	0.0862088	2.32752	1.6593	-0.133284	1.84984	2.51524	3.41725	1.94582	0.795604	2.90087	-0.282262	0.354793	0.423011
TCGA-DC-6160-01A-11R-1660-07	#N/A	0.753092	0.673461	0.694302	0.81719	0.113886	0.122577	0.246908	0.326539	0.305698	0.18281	0.0186095	-0.176402	-0.149921	-0.535816	0.012142	0.389781	0.174886	0.922098	-0.960929	-0.188388	-0.0358651	-0.0248332	0.000454336	-0.471299	-0.492128	-0.249348	-0.249863	0.669288	-0.462818	-0.497109
TCGA-DC-6681-01A-11R-A32Z-07	CMS4	0.760185	0.665567	0.660696	0.514816	0.001	0.00129198	0.239815	0.334433	0.339304	0.485184	0.948534	0.545279	-0.213969	0.475047	0.255683	1.60367	0.82049	-0.101757	0.156396	-0.0434251	0.872944	1.65591	1.15066	0.285284	0.423931	-0.121647	-0.174925	0.802449	1.99169	0.474262
TCGA-DC-6682-01A-11R-1830-07	#N/A	0.75854	0.690057	0.728521	0.788224	0.734266	0.750903	0.24146	0.309943	0.271479	0.211776	-0.223528	-0.41676	1.78522	-0.789998	1.19994	0.556522	-0.415278	1.80848	-0.364392	0.139401	-0.0624652	-0.0933273	-0.351408	-0.328876	-0.378979	-0.23386	-0.537066	-0.370635	-0.315311	-0.561078
TCGA-DC-6683-01A-11R-1830-07	CMS2	0.771464	0.591328	0.727709	0.670519	0.001	0.00129198	0.228536	0.408672	0.272291	0.329481	0.834634	0.303832	0.263037	-0.401834	0.194765	-0.0856072	1.41786	-0.290334	-0.861691	-0.117788	0.0292617	0.52451	0.08074	1.38292	-0.058625	0.115976	-0.308079	3.4997	0.134847	-0.233557
TCGA-DM-A0X9-01A-11R-A155-07	CMS2	0.749605	0.651393	0.659029	0.86269	0.00799201	0.00929655	0.250395	0.348607	0.340971	0.13731	0.402943	-0.169772	0.172155	-0.700848	0.890935	0.985949	0.245319	1.03642	-0.46625	-0.492918	0.379917	-0.157324	-0.346566	-0.232317	-0.587594	-0.115118	-0.468041	0.0767441	-0.243057	-0.572691
TCGA-DM-A0XD-01A-12R-A155-07	CMS1	0.636136	0.726503	0.746974	0.724313	0.001	0.00129198	0.363864	0.273497	0.253026	0.275687	0.999605	0.278832	0.143352	0.970242	0.332198	-0.310298	0.533969	0.69863	-0.38903	0.160277	1.17243	-0.25619	-0.335518	1.05845	-0.172824	1.12519	-0.272872	-0.627924	0.513306	-0.257904
TCGA-DM-A0XF-01A-11R-A155-07	CMS2	0.713251	0.63088	0.766948	0.719584	0.001	0.00129198	0.286749	0.36912	0.233052	0.280416	0.576375	0.0918189	-0.506219	0.257873	0.237153	-0.224487	-0.21859	1.18229	0.247186	0.299957	0.479033	-0.159148	-0.192329	0.733937	-0.228638	0.353419	-0.382542	1.4415	0.192313	-0.473654
TCGA-DM-A1D0-01A-11R-A155-07	CMS2	0.76887	0.642307	0.721849	0.864247	0.002997	0.00361027	0.23113	0.357693	0.278151	0.135753	1.86755	-0.714059	-0.406638	-0.333174	0.0219614	0.141113	0.962963	0.317558	-0.850893	-1.93174	0.528466	-0.710334	-0.600996	-0.352166	-0.586048	-0.575364	-0.547828	0.398295	-0.510252	-0.754713
TCGA-DM-A1D4-01A-21R-A155-07	#N/A	0.784444	0.702143	0.672617	0.911972	0.175824	0.18541	0.215556	0.297857	0.327383	0.0880284	1.68052	-0.573576	-1.19882	-1.10569	-0.832523	-0.177126	-0.462147	0.105286	-0.485546	-0.617902	0.477347	-0.64393	-0.603907	-0.456788	-0.576326	-0.266947	-0.784499	-0.013234	-0.505341	-0.78785
TCGA-DM-A1D6-01A-21R-A155-07	CMS3	0.729582	0.790429	0.619639	0.83059	0.001	0.00129198	0.270418	0.209571	0.380361	0.16941	2.58658	-0.526141	-0.761403	-0.797529	-0.255585	-0.490505	-0.346748	1.12817	-0.719583	-0.157535	0.826948	-0.53865	-0.628878	-0.16372	-0.537432	-0.365338	-0.733283	-0.115389	-0.364823	-0.869811
TCGA-DM-A1D7-01A-11R-A155-07	#N/A	0.743738	0.672807	0.704168	0.834823	0.240759	0.252704	0.256262	0.327193	0.295832	0.165177	1.31527	-0.385854	-0.267034	-0.247746	-0.696164	-0.00505467	0.666448	0.50677	-0.499016	-0.614083	0.121308	-0.235498	-0.391829	-0.145369	-0.515758	-0.114237	-0.351005	0.921792	-0.463266	-0.548856
TCGA-DM-A1D8-01A-11R-A155-07	#N/A	0.74099	0.722996	0.755331	0.833895	1	1	0.25901	0.277004	0.244669	0.166105	-0.073154	-0.482461	-0.246724	-0.716107	-0.273789	0.610614	-0.540728	-0.0093497	0.189924	-0.00259617	-0.0990387	-0.410308	-0.425861	-0.0785909	-0.370999	0.223408	-0.676372	-0.371634	-0.292862	-0.663007
TCGA-DM-A1D9-01A-11R-A155-07	#N/A	0.755526	0.696246	0.687274	0.821883	0.835165	0.848959	0.244474	0.303754	0.312726	0.178117	0.335895	-0.229406	0.39921	0.446918	0.219942	0.233979	-0.628485	0.553806	0.00337871	0.0814186	0.481138	-0.288444	-0.456804	0.0375369	-0.564713	-0.265182	-0.458553	-0.35391	-0.350462	-0.60183
TCGA-DM-A1DA-01A-11R-A155-07	#N/A	0.685335	0.77388	0.756901	0.885136	0.679321	0.697876	0.314665	0.22612	0.243099	0.114864	0.268555	-0.520357	-0.420912	-0.766776	-0.569335	-0.601094	-0.456699	1.18745	0.331578	-0.0763723	-0.442824	-0.694186	-0.535271	-0.463484	-0.484265	0.946974	-0.639426	-0.744794	-0.371543	-0.688254
TCGA-DM-A1DB-01A-11R-A155-07	#N/A	0.790809	0.662008	0.788607	0.842696	0.102897	0.111458	0.209191	0.337992	0.211393	0.157304	-1.02331	-0.616774	-0.698951	-1.02409	0.453147	-0.318757	-0.750414	1.16539	0.281794	0.18438	-0.900305	-0.692849	-0.508603	-0.407349	-0.536004	0.0181267	-0.752665	0.643238	0.777113	-0.615129
TCGA-DM-A1HA-01A-11R-A155-07	#N/A	0.675858	0.784252	0.808394	0.793623	0.333666	0.347526	0.324142	0.215748	0.191606	0.206377	1.48739	-0.476014	0.205466	1.2677	0.868998	-0.908667	-0.743493	-0.334447	0.00141354	0.472102	1.17678	-0.673497	-0.675558	-0.615734	-0.52535	1.77659	-0.833017	0.392355	-0.418239	-0.841325
TCGA-DM-A1HB-01A-21R-A180-07	CMS1	0.557601	0.830058	0.673998	0.810792	0.001	0.00129198	0.442399	0.169942	0.326002	0.189208	0.49749	0.104141	0.967464	0.883515	-0.753214	0.434972	-0.131087	0.663641	-0.612037	-0.323411	0.00611181	-0.54689	-0.47587	0.107738	-0.209071	0.478162	-0.438652	-0.396196	-0.151786	-0.436093
TCGA-DM-A280-01A-12R-A16W-07	CMS1	0.603969	0.714629	0.618612	0.743206	0.001	0.00129198	0.396031	0.285371	0.381388	0.256794	2.62783	0.17573	-0.188608	0.705657	-0.0211269	0.444902	1.18211	-0.0485894	-0.330689	-0.635291	1.19514	-0.61101	-0.416642	0.0525264	-0.000658562	-0.576696	-0.638793	0.273247	0.99962	-0.114135
TCGA-DM-A282-01A-12R-A16W-07	CMS2	0.824708	0.596061	0.736936	0.750417	0.001	0.00129198	0.175292	0.403939	0.263064	0.249583	0.55585	0.170829	-0.172976	-0.460547	0.59036	-0.314891	-0.461923	-0.0343834	0.131393	-0.242045	0.352411	-0.0209095	-0.289176	0.266514	-0.23988	-0.328218	0.290269	1.17032	0.0674611	-0.403731
TCGA-DM-A285-01A-11R-A16W-07	CMS4	0.71887	0.725532	0.685513	0.62244	0.001	0.00129198	0.28113	0.274468	0.314487	0.37756	-0.788926	0.846037	0.755259	1.12148	-0.650024	-0.166824	0.144755	0.0819846	0.401379	0.483034	-0.310107	0.0757972	-0.0509469	1.82656	-0.344102	1.27369	-0.0856566	0.109385	2.31826	0.107754
TCGA-DM-A288-01A-11R-A16W-07	#N/A	0.730934	0.731133	0.722435	0.864529	1	1	0.269066	0.268867	0.277565	0.135471	0.461536	-0.526803	-0.0838179	-0.344708	-0.919032	-0.285694	-0.219714	-0.0752423	-0.187681	-0.486709	-0.472404	-0.535907	-0.458488	-0.356313	-0.519944	-0.410884	-0.666137	-0.456896	-0.298616	-0.624736
TCGA-DM-A28A-01A-21R-A32Y-07	CMS4	0.740962	0.654912	0.754628	0.637636	0.001	0.00129198	0.259038	0.345088	0.245372	0.362364	0.340104	1.11316	1.21906	-0.256702	0.793065	1.09759	-0.400658	0.798632	0.474179	0.359705	0.942817	-0.13175	-0.13261	1.04808	0.14118	1.36262	0.364599	0.561786	0.190614	0.0609143
TCGA-DM-A28C-01A-11R-A32Y-07	#N/A	0.824097	0.669691	0.706035	0.826964	0.110889	0.119923	0.175903	0.330309	0.293965	0.173036	-0.000595354	-0.102862	0.570124	-0.0447092	1.47894	3.1907	-0.747345	-0.0392788	-0.213325	-0.957007	0.966051	-0.41149	-0.627272	-0.303203	-0.548856	0.0713975	-0.745402	0.223566	-0.459798	-0.770561
TCGA-DM-A28E-01A-11R-A32Y-07	#N/A	0.810344	0.66709	0.765673	0.872754	0.113886	0.122577	0.189656	0.33291	0.234327	0.127246	0.175498	-0.554998	0.388771	-0.895595	-0.567461	-0.02178	-0.359847	0.0882693	-1.10737	-0.697554	-0.12251	-0.565379	-0.63735	-0.518096	-0.629487	-0.644156	-0.913837	1.23913	-0.512474	-0.903755
TCGA-DM-A28F-01A-11R-A32Y-07	CMS2	0.769928	0.643198	0.735037	0.847063	0.003996	0.00476284	0.230072	0.356802	0.264963	0.152937	1.20344	-0.259795	-0.0785764	-0.0605621	-0.914745	-0.664801	0.0202364	0.0874653	-1.05278	-0.579468	0.372973	-0.395823	-0.540949	-0.216991	-0.288672	1.00296	-0.536414	0.911919	-0.310347	-0.607676
TCGA-DM-A28G-01A-11R-A16W-07	CMS3	0.786124	0.625408	0.605821	0.825566	0.001	0.00129198	0.213876	0.374592	0.394179	0.174434	0.640204	-0.398126	0.295641	-0.516088	1.20561	0.169558	-0.395582	-0.0674129	-0.449852	-0.618178	0.696503	-0.165659	-0.448214	-0.412062	-0.509844	-0.418661	-0.636184	-0.0580689	-0.310648	-0.640227
TCGA-DM-A28H-01A-11R-A16W-07	#N/A	0.808552	0.693176	0.766572	0.839124	0.939061	0.951713	0.191448	0.306824	0.233428	0.160876	-0.608771	-0.518916	-1.0676	-0.755019	0.209954	0.173742	-0.53754	1.91116	0.529309	0.190305	-0.840101	-0.394544	-0.412516	-0.487287	-0.577943	0.990855	-0.382554	-0.0105556	-0.393358	-0.657103
TCGA-DM-A28K-01A-21R-A32Y-07	CMS3	0.700679	0.798965	0.585678	0.854547	0.001	0.00129198	0.299321	0.201035	0.414322	0.145453	2.27324	-0.430145	-0.936296	-0.505035	-0.821077	-0.173754	-0.589085	0.612955	-0.264889	-0.354404	1.20534	-0.597788	-0.542654	-0.453082	-0.595666	-0.174924	-0.382455	-0.585663	-0.350007	-0.423534
TCGA-DM-A28M-01A-12R-A16W-07	CMS3	0.719602	0.704602	0.660533	0.903441	0.022977	0.0259257	0.280398	0.295398	0.339467	0.0965593	1.52778	-0.530734	-0.127653	-0.702266	0.340339	0.717858	0	0.416759	-1.16898	-1.29814	0.944758	-0.719417	-0.593587	-0.40509	-0.558356	-0.291992	-0.87669	0.35475	-0.380515	-0.69843
TCGA-DT-5265-01A-21R-1830-07	CMS4	0.565961	0.773024	0.697768	0.509332	0.001	0.00129198	0.434039	0.226976	0.302232	0.490668	2.01568	2.16523	0.966454	2.06455	0.671383	1.37878	-0.0827569	-0.601722	1.33988	1.52593	2.30507	1.2118	0.507614	2.23336	0.225	0.712234	1.03947	-0.753775	5.14412	1.80768
TCGA-DY-A0XA-01A-11R-A155-07	CMS2	0.831769	0.638827	0.751151	0.787596	0.002997	0.00361027	0.168231	0.361173	0.248849	0.212404	-0.468217	0.19382	0.876687	-0.967344	1.08101	0.962393	-0.685753	0.566561	-0.118754	0.0194505	0.27759	-0.378222	-0.304575	0.469248	-0.365769	0.415505	-0.0788895	0.497895	-0.132646	-0.576359
TCGA-DY-A1DC-01A-31R-A155-07	CMS4	0.788601	0.659937	0.748832	0.652383	0.00999001	0.0114826	0.211399	0.340063	0.251168	0.347617	0.591035	0.625651	-0.358579	0.585459	-0.0107783	0.236499	-0.308779	0.307768	-0.0127167	-0.0422306	0.309037	0.212342	-0.160295	1.54592	0.0806836	0.940866	-0.195173	0.215515	0.109029	0.0327995
TCGA-DY-A1DD-01A-21R-A155-07	CMS2	0.779984	0.63406	0.79814	0.642847	0.001	0.00129198	0.220016	0.36594	0.20186	0.357153	-0.698367	0.0565872	-0.711285	0.287359	1.05365	-0.263613	-0.232638	-0.404993	0.729107	0.738759	-0.505066	0.282946	-0.582199	-0.245914	0.284909	0.196359	-0.826343	-0.289014	1.74376	-0.393124
TCGA-DY-A1DE-01A-11R-A155-07	#N/A	0.716007	0.717236	0.775663	0.703617	0.977023	0.984292	0.283993	0.282764	0.224337	0.296383	0.372629	-0.19998	-0.667053	-0.00542128	0.356159	0.23177	-0.386862	0.480577	-0.0158238	-0.208895	-0.252599	0.358071	-0.131988	0.344968	-0.0860499	-0.183625	-0.369104	0.574737	0.382625	-0.00553252
TCGA-DY-A1DF-01A-11R-A155-07	CMS4	0.728699	0.711201	0.782608	0.66655	0.025974	0.02921	0.271301	0.288799	0.217392	0.33345	1.44927	-0.200384	-1.10715	0.887391	-1.0841	-0.505758	-0.354886	-0.646398	0.353733	0.151882	0.954393	0.620495	-0.4872	0.07613	1.21743	0.3733	-0.541206	-0.170613	0.143699	-0.220695
TCGA-DY-A1DG-01A-11R-A32Y-07	#N/A	0.790305	0.665977	0.769481	0.854956	0.0729271	0.0796317	0.209695	0.334023	0.230519	0.145044	0.652003	-0.524591	-1.14229	-0.954773	0.225557	-0.211132	-0.377534	0.066496	-0.77217	-0.471009	0.285337	-0.672724	-0.615845	-0.514591	-0.565529	-0.432568	-0.779795	0.42847	-0.478357	-0.728123
TCGA-DY-A1H8-01A-21R-A155-07	#N/A	0.778024	0.675882	0.786059	0.845705	0.150849	0.160827	0.221976	0.324118	0.213941	0.154295	1.79655	-0.758967	-0.716138	-0.732543	1.91345	-0.247694	-0.791829	0.541762	-0.00943149	-0.0736981	1.6754	-0.557518	-0.644677	-0.406007	-0.629487	0.765904	-0.860855	-0.313614	-0.434745	-0.841709
TCGA-EF-5830-01A-01R-1660-07	CMS2	0.746045	0.619257	0.722491	0.797485	0.001	0.00129198	0.253955	0.380743	0.277509	0.202515	0.0459021	-0.474371	-0.00269693	-0.636963	-0.147215	-0.832107	-0.437835	-0.286846	-0.106077	-0.171043	0.21293	-0.398021	-0.513238	-0.33507	-0.53069	-0.225346	-0.483648	-0.023425	-0.255006	-0.688934
TCGA-EF-5831-01A-01R-1660-07	CMS4	0.791971	0.673943	0.74743	0.645587	0.001	0.00129198	0.208029	0.326057	0.25257	0.354413	0.181754	0.814664	0.336464	-0.564908	0.127749	0.104181	0.0301626	0.117086	-0.422418	0.052882	0.237949	0.297405	0.206699	0.650331	0.205373	-0.210076	0.671613	-0.174314	0.435975	0.122551
TCGA-EI-6506-01A-11R-1736-07	CMS3	0.731378	0.657494	0.635118	0.747093	0.001	0.00129198	0.268622	0.342506	0.364882	0.252907	0.0546264	0.0952314	-0.10336	-0.048507	-0.38948	-0.528091	1.38509	0.0578031	-0.605529	-0.484149	-0.0399009	0.257468	0.437279	-0.404156	-0.441419	0.957964	0.171189	0.71102	-0.287964	-0.269107
TCGA-EI-6507-01A-11R-1736-07	CMS1	0.588876	0.82847	0.708953	0.608071	0.001	0.00129198	0.411124	0.17153	0.291047	0.391929	1.70751	3.12143	2.82983	2.46727	0.561498	0.261929	-0.788942	0.826794	1.7648	1.54167	1.51912	0.162993	1.69555	0.772485	0.519481	0.64177	2.40087	-0.709853	2.88162	0.850578
TCGA-EI-6508-01A-11R-1736-07	CMS3	0.788402	0.657816	0.654464	0.758827	0.00999001	0.0114826	0.211598	0.342184	0.345536	0.241173	-0.438113	0.098439	-0.528887	0.435367	-0.186526	0.702273	0.599897	1.13586	-0.502522	-0.416318	0.334862	0.21904	0.320927	-0.227034	-0.297448	-0.578158	-0.0673645	0.94018	0.170495	-0.422541
TCGA-EI-6509-01A-11R-1736-07	CMS4	0.74886	0.691446	0.737522	0.611747	0.001	0.00129198	0.25114	0.308554	0.262478	0.388253	-0.0352054	1.12408	1.7062	-0.38033	0.292635	-0.136048	5.91026	0.456349	0.99949	0.566421	-0.0191596	0.00431819	0.483405	0.232845	-0.300624	0.147673	1.93819	1.09375	2.50759	1.04553
TCGA-EI-6510-01A-11R-1736-07	CMS3	0.774577	0.691374	0.615997	0.895296	0.001	0.00129198	0.225423	0.308626	0.384003	0.104704	-0.340661	-0.53383	0.519085	-1.04149	0.260957	1.33727	-0.478234	0.367401	-1.00716	-1.27742	0.351828	-0.521617	-0.523459	-0.594993	-0.629487	-0.881332	-0.873164	-0.196936	-0.447899	-0.739142
TCGA-EI-6511-01A-11R-1736-07	CMS4	0.72061	0.637172	0.7691	0.621784	0.001	0.00129198	0.27939	0.362828	0.2309	0.378216	-0.338965	0.937173	0.427221	-0.483613	0.0337122	-0.0488414	0.320108	0.251063	0.464587	0.227406	-0.373544	0.213131	0.920359	0.374701	-0.217456	-0.162339	0.605144	0.287194	0.670073	0.457748
TCGA-EI-6512-01A-11R-1736-07	CMS1	0.650803	0.676882	0.686542	0.807321	0.003996	0.00476284	0.349197	0.323118	0.313458	0.192679	0.276369	0.161567	0.347146	-0.197453	-0.73661	-0.273673	0.550444	0.810844	-0.319704	-0.271267	-0.0790961	-0.0928175	0.0367101	-0.0891357	-0.289735	-0.288213	-0.129121	1.08697	-0.389206	-0.38729
TCGA-EI-6513-01A-21R-1736-07	CMS2	0.717165	0.620101	0.792859	0.72075	0.001	0.00129198	0.282835	0.379899	0.207141	0.27925	-0.930835	0.477157	0.585295	0.198618	0.582418	-0.283945	-0.378742	0.949767	0.405079	0.405487	-0.353368	-0.244806	-0.0415211	-0.204273	-0.350296	0.0274427	-0.0370793	1.20248	0.407792	-0.182556
TCGA-EI-6514-01A-11R-1736-07	CMS4	0.799432	0.596297	0.763892	0.566811	0.001	0.00129198	0.200568	0.403703	0.236108	0.433189	-0.00629823	0.499791	0.472173	-0.00882983	0.519339	0.252402	-0.302753	-0.729323	-0.680307	0.421632	0.0524362	1.7209	-0.0556401	-0.120059	-0.136081	-0.120503	0.0621365	2.43395	0.366808	0.158356
TCGA-EI-6881-01A-11R-A32Z-07	CMS2	0.752661	0.651446	0.728584	0.822725	0.013986	0.0160212	0.247339	0.348554	0.271416	0.177275	0.63033	-0.167324	-0.0905339	0.12366	-0.45139	-0.553286	0.156757	0.643645	-1.1514	-0.303689	0.488632	-0.320451	-0.159833	-0.301994	-0.228091	-0.536536	-0.428043	0.50136	-0.427079	-0.438132
TCGA-EI-6882-01A-11R-1928-07	CMS3	0.620076	0.797135	0.556441	0.81074	0.001	0.00129198	0.379924	0.202865	0.443559	0.18926	-0.211636	0.0552608	-0.558758	-0.227372	-0.299361	0.947791	0.00167732	1.32508	-0.144073	-0.199841	0.320946	-0.0660226	0.153751	-0.454749	-0.256676	-0.401337	0.0310586	0.172463	-0.419225	-0.345282
TCGA-EI-6883-01A-31R-1928-07	CMS2	0.733019	0.615631	0.738812	0.763252	0.001	0.00129198	0.266981	0.384369	0.261188	0.236748	-0.436178	0.172486	0.333458	-0.63845	1.21707	0.691116	-0.572961	-0.147017	0.0276899	-0.295712	-0.124162	-0.304202	-0.366986	0.0277934	-0.551334	0.165645	-0.698186	-0.382355	-0.10243	-0.371621
TCGA-EI-6884-01A-11R-1928-07	CMS4	0.720365	0.686607	0.62782	0.600469	0.001	0.00129198	0.279635	0.313393	0.37218	0.399531	-0.0853615	0.904344	0.634171	-0.149217	-0.339554	0.324974	0.347161	-0.213392	-0.0589923	0.0111105	0.00512837	0.997609	0.900134	0.0743277	-0.191876	-0.342675	0.494713	0.240698	0.116082	0.0866525
TCGA-EI-6885-01A-11R-1928-07	CMS4	0.719994	0.673305	0.772912	0.516247	0.001	0.00129198	0.280006	0.326695	0.227088	0.483753	-0.461566	2.32115	1.90743	0.279581	2.1696	0.579006	-0.528296	0.594733	0.920719	1.22954	0.690921	1.36649	1.21165	1.56111	0.859377	1.03025	0.564107	0.172781	0.896084	0.785078
TCGA-EI-6917-01A-11R-1928-07	CMS4	0.586065	0.792748	0.772925	0.568394	0.001	0.00129198	0.413935	0.207252	0.227075	0.431606	-0.169372	1.4316	2.27399	1.3012	0.400284	0.308644	-0.555558	1.66152	1.8286	1.31282	0.418634	0.527031	2.0884	1.19932	-0.238602	-0.0236344	1.42479	-0.88341	2.26435	1.69631
TCGA-EI-7002-01A-11R-1928-07	CMS2	0.791599	0.580897	0.735976	0.597539	0.001	0.00129198	0.208401	0.419103	0.264024	0.402461	0.236121	0.722933	1.83994	-0.373016	1.16002	0.507873	-0.00856577	-0.143929	-0.442938	0.191266	0.351014	1.00049	0.414702	0.092508	-0.217873	-0.362943	-0.042497	-0.292433	0.715039	-0.125387
TCGA-EI-7004-01A-11R-1928-07	CMS4	0.666129	0.786746	0.664559	0.390878	0.001	0.00129198	0.333871	0.213254	0.335441	0.609122	-0.204654	5.53166	3.37259	3.45182	1.73979	2.97442	-0.0205959	0.330659	5.4708	3.30058	0.108547	4.72794	4.59883	4.41044	1.93916	2.37567	3.89569	-0.627559	1.91018	4.13178
TCGA-F4-6459-01A-11R-1774-07	CMS4	0.735097	0.64967	0.710074	0.400994	0.001	0.00129198	0.264903	0.35033	0.289926	0.599006	-0.276067	1.85398	1.36324	1.01018	1.06189	0.854513	1.23333	-0.337994	0.568413	1.19515	-0.307739	2.6503	1.01459	0.371822	0.428932	0.907153	0.546529	1.39852	2.95626	0.738775
TCGA-F4-6460-01A-11R-1774-07	CMS4	0.773409	0.630151	0.725394	0.472744	0.001	0.00129198	0.226591	0.369849	0.274606	0.527256	-0.454306	0.843307	-0.199752	0.656736	0.328756	0.165433	-0.644519	-0.235492	1.2249	0.925837	-0.420238	2.95663	0.749603	0.419681	0.424388	0.0587346	0.364419	0.327996	2.58104	0.45071
TCGA-F4-6461-01A-11R-1774-07	CMS4	0.650968	0.800905	0.630375	0.588605	0.001	0.00129198	0.349032	0.199095	0.369625	0.411395	1.92882	1.03051	2.16169	0.46099	0.635411	1.88705	-0.216269	-0.0981819	0.41076	0.55859	2.29754	0.923646	0.555628	0.369037	0.242325	0.218369	0.265332	0.610277	0.70304	0.674304
TCGA-F4-6463-01A-11R-1723-07	CMS4	0.729882	0.645531	0.68489	0.457248	0.001	0.00129198	0.270118	0.354469	0.31511	0.542752	-0.383062	0.836955	1.54153	0.520297	3.26378	1.65739	-0.60927	0.359389	1.04595	0.574501	0.477388	1.37282	0.615029	0.375227	0.446381	1.05127	0.280839	0.174753	2.48633	0.451331
TCGA-F4-6569-01A-11R-1774-07	CMS4	0.670839	0.727678	0.733712	0.366818	0.001	0.00129198	0.329161	0.272322	0.266288	0.633182	-0.343759	5.56595	3.72958	2.0944	1.28289	2.478	0.0392317	0.244947	5.04921	2.83916	0.875949	1.7829	2.60512	3.9197	1.32711	1.93626	3.38298	0.199168	4.51216	3.4943
TCGA-F4-6570-01A-11R-1774-07	CMS1	0.557871	0.833632	0.753881	0.601742	0.001	0.00129198	0.442129	0.166368	0.246119	0.398258	0.627473	2.1793	1.36081	1.89303	-0.277214	0.371418	0.292199	-0.431741	1.5731	1.14101	0.641241	0.0712403	1.86059	0.14143	-0.142588	0.439613	1.77732	0.704481	2.79459	2.57404
TCGA-F4-6703-01A-11R-1839-07	CMS4	0.60117	0.793016	0.748446	0.442769	0.001	0.00129198	0.39883	0.206984	0.251554	0.557231	0.113849	9.45111	6.85169	8.81166	1.77083	2.64657	0.386346	-0.15081	5.20328	3.97021	0.807585	2.97498	5.00609	4.83864	3.0993	2.34795	11.7392	-0.724485	7.01698	3.61179
TCGA-F4-6704-01A-11R-1839-07	CMS4	0.698729	0.808372	0.695407	0.481461	0.001	0.00129198	0.301271	0.191628	0.304593	0.518539	-1.24337	2.77932	1.82405	1.4506	0.278281	0.99691	-0.589264	-0.0176734	3.18853	2.47549	-1.40532	3.79889	1.64895	3.10941	0.783108	1.41363	2.70599	-0.111993	5.27723	2.17012
TCGA-F4-6704-11A-01R-1839-07	CMS4	0.71233	0.740353	0.639742	0.539892	0.001	0.00129198	0.28767	0.259647	0.360258	0.460108	0.737359	0.535756	1.25456	2.36246	0.165055	0.530011	4.41941	-0.716213	0.246131	0.0805652	-0.737344	6.41016	1.23965	-0.445762	0.821944	-0.506533	0.517298	0.214586	1.19559	0.742163
TCGA-F4-6805-01A-11R-1839-07	CMS4	0.627622	0.731244	0.674304	0.383871	0.001	0.00129198	0.372378	0.268756	0.325696	0.616129	0.266336	2.53959	1.83945	1.84665	0.682926	1.11574	0.276637	0.694236	1.97136	1.44143	1.17344	2.64854	1.37316	1.13296	0.0662213	1.63406	1.42279	0.0311763	2.13063	1.21246
TCGA-F4-6806-01A-11R-1839-07	CMS3	0.714356	0.667975	0.582931	0.711417	0.001	0.00129198	0.285644	0.332025	0.417069	0.288583	0.583018	0.466839	-0.0458172	-0.527921	0.608537	0.31917	-0.305201	-0.698903	-0.444701	-0.348011	0.922566	0.321277	0.0425189	0.304995	-0.105409	-0.388776	-0.196581	-0.104366	0.0265563	-0.289277
TCGA-F4-6807-01A-11R-1839-07	CMS4	0.6697	0.713643	0.728814	0.375283	0.001	0.00129198	0.3303	0.286357	0.271186	0.624717	-0.0316496	2.02397	1.49374	1.35198	1.10936	2.00301	-0.503925	0.0784093	1.36274	1.49786	0.899269	2.80017	1.55369	1.29624	0.752814	0.966168	0.785679	-0.0335098	0.988846	1.35675
TCGA-F4-6808-01A-11R-1839-07	CMS2	0.778392	0.63099	0.778219	0.811819	0.001	0.00129198	0.221608	0.36901	0.221781	0.188181	0.268648	-0.18841	-0.694396	-0.212469	-0.596552	-0.836148	-0.115717	-0.111587	-0.125591	-0.0821873	-0.485606	-0.441948	-0.499514	-0.30244	-0.204832	0.332902	-0.590716	0.260001	-0.415212	-0.54316
TCGA-F4-6809-01A-11R-1839-07	CMS4	0.704658	0.693216	0.721955	0.426403	0.001	0.00129198	0.295342	0.306784	0.278045	0.573597	0.305562	0.997892	0.702723	1.48352	0.64596	1.28409	-0.241725	-0.345071	0.782037	1.16551	0.21509	2.72982	1.1356	0.847267	1.99525	1.68889	0.447675	-0.110116	1.93285	1.67465
TCGA-F4-6854-01A-11R-1928-07	CMS4	0.757526	0.586014	0.774718	0.566775	0.001	0.00129198	0.242474	0.413986	0.225282	0.433225	-0.380819	0.470776	0.475035	-0.00488101	0.180105	-0.110545	-0.172003	0.33723	0.448584	0.262374	-0.406788	0.579343	0.157541	-0.0623679	0.0729113	0.235057	-0.1564	0.258476	0.535796	0.0825605
TCGA-F4-6855-01A-11R-1928-07	CMS4	0.726403	0.709732	0.656903	0.411263	0.001	0.00129198	0.273597	0.290268	0.343097	0.588737	0.498012	3.76454	3.65182	1.31297	1.22919	1.78141	-0.722802	0.0189897	3.09763	1.77206	1.20982	1.49464	1.76104	3.92621	0.224107	0.279224	1.65556	-0.262953	6.19268	2.31915
TCGA-F4-6856-01A-11R-1928-07	CMS3	0.606434	0.821837	0.554345	0.783678	0.001	0.00129198	0.393566	0.178163	0.445655	0.216322	0.757222	-0.204173	0.362155	-0.224378	-0.65637	-0.0609256	-0.37852	0.255621	0.0723357	0.00438438	0.0554854	-0.296548	-0.362795	-0.0518679	-0.128217	-0.377197	-0.615641	-1.00959	0.0508252	-0.393625
TCGA-F5-6464-01A-11R-1736-07	CMS4	0.615033	0.765408	0.753394	0.390492	0.001	0.00129198	0.384967	0.234592	0.246606	0.609508	1.45674	3.17409	2.94572	3.16788	0.238634	0.889654	0.535486	-0.608666	2.18807	2.46327	2.01301	5.16509	1.96757	2.52168	1.59217	0.181167	1.99356	-0.548822	2.51959	2.51582
TCGA-F5-6465-01A-11R-1736-07	CMS4	0.765242	0.656395	0.777058	0.450922	0.001	0.00129198	0.234758	0.343605	0.222942	0.549078	-0.727729	2.70524	1.51555	0.329189	1.03678	1.55347	-0.209293	-0.0824258	1.18253	1.14324	0.650306	1.80513	2.19174	1.89655	0.901728	-0.0144768	1.72785	-0.94812	1.50537	0.647346
TCGA-F5-6571-01A-12R-1830-07	CMS4	0.747196	0.664894	0.787334	0.494813	0.001	0.00129198	0.252804	0.335106	0.212666	0.505187	-0.475278	0.760554	1.31544	0.186358	-0.0209218	0.174748	0.454556	-0.837759	0.290926	0.708825	-0.327327	2.0858	1.49371	0.91503	0.260458	-0.184218	0.401721	1.09778	0.384315	0.423919
TCGA-F5-6702-01A-11R-1830-07	CMS4	0.670938	0.695772	0.717965	0.287037	0.001	0.00129198	0.329062	0.304228	0.282035	0.712963	-0.310441	8.57952	5.93194	3.25116	0.76234	1.21949	0.601	-0.255299	6.35158	3.468	0.889695	5.09968	3.00159	14.0393	0.717148	2.2764	3.21372	0.0842931	7.7466	3.37739
TCGA-F5-6810-01A-11R-1830-07	CMS4	0.744352	0.659985	0.760147	0.412548	0.001	0.00129198	0.255648	0.340015	0.239853	0.587452	-0.354177	2.01061	0.661647	1.44542	0.643251	0.491578	-0.133803	1.18705	1.44314	1.0768	-0.0587768	3.17491	0.964492	0.811741	0.193735	0.83989	1.51685	0.827606	2.57365	0.645082
TCGA-F5-6811-01A-11R-1830-07	CMS4	0.699425	0.654069	0.732151	0.431452	0.001	0.00129198	0.300575	0.345931	0.267849	0.568548	0.625571	2.74401	1.85029	0.322528	0.236341	0.300492	0.360112	-0.37979	1.82407	1.34962	0.943641	2.13467	1.41893	3.30195	-0.0779515	-0.101365	2.58381	-0.501081	2.2016	0.784918
TCGA-F5-6812-01A-11R-1830-07	CMS4	0.712754	0.72435	0.767804	0.422177	0.001	0.00129198	0.287246	0.27565	0.232196	0.577823	0.0983932	1.08388	0.528593	1.31942	0.570891	0.962031	-0.305563	-0.723305	0.559962	1.44048	-0.168026	3.19612	1.03252	1.64947	0.825856	-0.582676	0.239598	-0.0341311	1.50072	1.13951
TCGA-F5-6813-01A-11R-1830-07	CMS4	0.748175	0.712489	0.759495	0.579417	0.001	0.00129198	0.251825	0.287511	0.240505	0.420583	0.748542	0.343405	0.379353	0.16575	0.428339	0.622139	-0.47415	0.48665	-0.263812	0.29761	0.048629	0.68392	0.196329	0.671485	0.196604	-0.496383	-0.173756	4.05322	0.820083	0.501167
TCGA-F5-6814-01A-31R-1928-07	CMS1	0.627902	0.753725	0.764571	0.724504	0.001998	0.00245045	0.372098	0.246275	0.235429	0.275496	-0.614924	0.0505039	0.497672	-0.106961	1.25333	0.428998	-0.917544	1.23747	0.879874	0.686318	-0.467716	-0.145117	0.0900863	-0.0853639	-0.536865	-0.0569496	0.195769	-0.956907	0.871047	-0.180603
TCGA-F5-6861-01A-11R-1928-07	CMS2	0.735548	0.625645	0.654948	0.762367	0.001	0.00129198	0.264452	0.374355	0.345052	0.237633	0.643521	-0.14173	0.436532	0.180126	0.639987	0.214315	-0.424657	0.52679	0.0121476	-0.128109	0.706295	0.0615776	-0.238416	-0.0567774	-0.327116	-0.476181	-0.451964	0.215977	-0.263142	-0.383112
TCGA-F5-6863-01A-11R-1928-07	CMS4	0.778746	0.614701	0.754759	0.564896	0.001	0.00129198	0.221254	0.385299	0.245241	0.435104	-0.0517265	-0.0510668	0.152325	0.487291	1.09209	1.11761	-0.708747	-0.17181	0.330293	0.616032	0.516791	1.21092	-0.309222	-0.20224	0.073459	0.723529	-0.667916	0.160691	2.02217	-0.153919
TCGA-F5-6864-01A-11R-1928-07	CMS4	0.757174	0.661663	0.721085	0.434271	0.001	0.00129198	0.242826	0.338337	0.278915	0.565729	-0.488367	1.08794	0.751199	0.42835	0.478099	0.354678	0.239005	-0.441624	1.52089	1.21447	-0.377365	2.50599	0.811028	1.27239	0.333024	0.0518705	1.13694	0.327076	1.25428	1.40124
TCGA-G4-6293-01A-11R-1723-07	CMS2	0.689338	0.602178	0.681924	0.712943	0.001	0.00129198	0.310662	0.397822	0.318076	0.287057	0.661285	0.0162359	-0.132267	0.350277	0.723276	-0.742568	1.02974	-0.775632	-1.00412	-1.17754	1.52021	0.362491	0.0456336	-0.329457	-0.387476	-0.602706	0.118381	0.695999	-0.450709	-0.195877
TCGA-G4-6294-01A-11R-1774-07	CMS2	0.809624	0.645391	0.777346	0.796097	0.004995	0.00592227	0.190376	0.354609	0.222654	0.203903	-0.230397	-0.0446606	0.1979	-0.556556	-0.49181	-0.372749	-0.45775	-0.0161542	-1.27891	-0.12642	-0.623461	0.811063	-0.313121	-0.447253	-0.56905	-0.577546	0.26566	0.535101	-0.308363	-0.643008
TCGA-G4-6295-01A-11R-1723-07	#N/A	0.704531	0.715304	0.804439	0.79018	0.981019	0.98685	0.295469	0.284696	0.195561	0.20982	-1.1467	-0.270716	-0.474778	-0.729703	0.194785	-0.149094	-1.06644	1.3465	0.39847	0.500379	-0.244876	-0.371556	0.0981026	-0.159265	-0.154182	-0.00790471	-0.618773	-0.254998	-0.3935	-0.403194
TCGA-G4-6297-01A-11R-1723-07	CMS4	0.652867	0.684275	0.739337	0.37802	0.001	0.00129198	0.347133	0.315725	0.260663	0.62198	0.696606	3.42	2.17518	1.88231	-0.0888714	0.412297	0.619998	-0.0276266	1.58028	1.18895	0.909712	1.44655	1.03977	3.28407	0.339511	1.58221	2.09904	1.67115	3.61422	1.35628
TCGA-G4-6298-01A-11R-1723-07	CMS4	0.765795	0.650978	0.770851	0.611017	0.001	0.00129198	0.234205	0.349022	0.229149	0.388983	-0.118848	0.603231	0.940059	0.395491	1.29888	0.160048	-0.836548	0.1107	0.36026	0.622166	0.327627	-0.224237	-0.340607	1.06094	-0.0122975	1.14993	-0.116176	0.533388	0.0911921	-0.179673
TCGA-G4-6299-01A-11R-1774-07	CMS1	0.558157	0.8082	0.764836	0.634086	0.001	0.00129198	0.441843	0.1918	0.235164	0.365914	0.0619877	0.759788	0.646768	0.277692	-0.0642171	0.0234207	-0.542837	0.142881	1.32869	1.46788	0.187201	0.0427911	0.365463	3.01794	0.260471	0.423415	0.990203	-0.98316	1.1757	0.832579
TCGA-G4-6302-01A-11R-1723-07	CMS4	0.605064	0.788242	0.705415	0.397449	0.001	0.00129198	0.394936	0.211758	0.294585	0.602551	0.194057	4.30506	2.50635	5.37569	1.96596	3.07594	-0.037947	-0.63636	3.93618	3.49027	0.264101	8.54654	1.77752	1.40727	3.55726	0.733372	1.11803	-1.02955	9.12657	3.62621
TCGA-G4-6303-01A-11R-1774-07	CMS4	0.761196	0.611726	0.756724	0.572639	0.001	0.00129198	0.238804	0.388274	0.243276	0.427361	-0.110833	0.444686	0.138688	-0.154116	0.810671	0.620293	0.00560082	0.173275	-0.328415	0.291483	0.0671216	0.786755	0.453398	0.408953	0.4925	-0.0559928	-0.132219	0.407105	-0.00334122	-0.0468068
TCGA-G4-6304-01A-11R-1928-07	#N/A	0.673067	0.728298	0.725998	0.88583	0.174825	0.184644	0.326933	0.271702	0.274002	0.11417	-0.0418359	-0.682092	0.0603726	-0.876599	0.313786	0.241466	-0.93488	0.154041	0.211145	-0.251888	-0.16683	-0.740329	-0.559658	-0.379675	-0.515595	-0.37915	-0.93542	-0.266296	-0.302117	-0.683381
TCGA-G4-6306-01A-11R-1774-07	CMS2	0.706323	0.656439	0.716534	0.893049	0.001998	0.00245045	0.293677	0.343561	0.283466	0.106951	1.16966	-0.78734	-0.457663	-0.593817	-1.22387	-1.35259	2.13424	-0.823639	-0.772167	-0.957234	0.40351	-0.681085	-0.641958	-0.435011	-0.537712	-0.617422	-0.897049	1.74473	-0.532189	-0.891307
TCGA-G4-6307-01A-11R-1723-07	CMS2	0.821713	0.648304	0.749582	0.819802	0.003996	0.00476284	0.178287	0.351696	0.250418	0.180198	0.95292	-0.121247	-0.771352	-0.861522	0.102275	-0.338329	-0.0487496	0.438494	-1.11465	-0.8383	0.634607	-0.592703	-0.62392	-0.413626	-0.492461	0.213004	-0.719615	2.34543	-0.288342	-0.694707
TCGA-G4-6309-01A-21R-1839-07	CMS1	0.597629	0.78616	0.650511	0.806959	0.001	0.00129198	0.402371	0.21384	0.349489	0.193041	1.09184	-0.237931	-0.378585	0.016977	-0.26737	-0.0640447	-0.279619	1.27543	0.138126	-0.0892552	-0.189568	-0.382044	-0.443581	-0.17969	-0.518718	-0.493069	-0.606894	-0.340248	-0.370588	-0.619728
TCGA-G4-6310-01A-11R-1723-07	CMS4	0.777602	0.677043	0.771574	0.530224	0.001	0.00129198	0.222398	0.322957	0.228426	0.469776	-0.588162	0.226594	-0.30686	1.85315	0.641875	1.31723	-0.558927	-0.736157	0.713938	1.16845	-0.698522	6.0906	-0.217076	0.022154	0.0537869	-0.330753	-0.488469	1.05241	0.322263	0.118774
TCGA-G4-6311-01A-11R-1723-07	CMS4	0.708287	0.654658	0.757279	0.491366	0.001	0.00129198	0.291713	0.345342	0.242721	0.508634	0.245286	2.04159	0.653552	0.926695	-0.355297	0.0110679	0.584492	0.435375	1.02247	0.813098	1.25054	0.162953	0.714952	2.69425	0.909963	0.949993	0.868773	0.412507	1.33369	0.701643
TCGA-G4-6314-01A-11R-1723-07	CMS4	0.740933	0.708956	0.771742	0.435272	0.001	0.00129198	0.259067	0.291044	0.228258	0.564728	-0.29377	2.8336	1.66357	1.04816	1.4873	1.18117	-0.584373	0.678852	2.0815	1.35578	0.596476	2.7307	0.9858	0.422917	0.660714	0.218324	0.980534	-0.122001	1.24311	1.17282
TCGA-G4-6315-01A-11R-1723-07	CMS2	0.793426	0.619447	0.692237	0.872676	0.001	0.00129198	0.206574	0.380553	0.307763	0.127324	-0.139354	-0.467909	-0.138358	-0.674008	0.0243766	-0.410192	0.655759	0.437251	-0.717368	-0.599837	-0.342103	-0.436544	-0.468453	-0.465412	-0.562438	-0.193577	-0.819428	1.58363	-0.453181	-0.670849
TCGA-G4-6317-01A-11R-1723-07	CMS2	0.806072	0.63738	0.772629	0.837965	0.001	0.00129198	0.193928	0.36262	0.227371	0.162035	-0.0709287	-0.54266	-0.854551	-0.91851	-0.0905824	-0.525001	-0.513803	0.0950306	-0.398893	-0.163432	-0.591007	-0.670583	-0.645166	-0.363932	-0.41582	0.937476	-0.971107	0.313359	-0.448264	-0.863786
TCGA-G4-6317-02A-11R-2066-07	CMS2	0.814545	0.620245	0.748393	0.746787	0.001	0.00129198	0.185455	0.379755	0.251607	0.253213	0.448286	0.0222156	-0.161883	-0.747067	-0.690436	-0.589794	-0.0213472	-0.850088	-1.36184	-0.370698	-0.404983	-0.428988	-0.322145	-0.214752	-0.413701	-0.421789	-0.428088	1.2286	1.10247	-0.279336
TCGA-G4-6320-01A-11R-1723-07	CMS3	0.697037	0.737719	0.604953	0.891316	0.001	0.00129198	0.302963	0.262281	0.395047	0.108684	3.18514	-0.552185	-0.888503	-0.511234	-1.00977	-0.422369	-0.104052	-0.185655	-0.361161	-0.258381	1.64051	-0.535439	-0.585138	-0.097289	-0.392848	-0.654161	-0.719805	0.160138	-0.439239	-0.691871
TCGA-G4-6321-01A-11R-1723-07	CMS3	0.61256	0.757149	0.601613	0.834705	0.001	0.00129198	0.38744	0.242851	0.398387	0.165295	5.11131	-0.47783	0.0527781	2.1211	-1.44276	-1.52354	12.051	-2.02541	-5.213	-2.36222	1.75773	-0.522013	-0.358967	-0.543698	-0.414718	-0.611194	-0.7569	3.18576	-0.37311	-0.614673
TCGA-G4-6322-01A-11R-1723-07	CMS3	0.709867	0.748661	0.536321	0.7816	0.001	0.00129198	0.290133	0.251339	0.463679	0.2184	-0.232285	0.183037	0.0280732	-0.209934	-0.078041	-0.027549	0.31792	0.322577	-1.08484	-0.857205	0.20328	0.289316	-0.304233	-0.121329	-0.576841	0.159195	-0.243056	0.311378	-0.461288	-0.174533
TCGA-G4-6323-01A-11R-1723-07	CMS3	0.729397	0.708972	0.617917	0.87343	0.001	0.00129198	0.270603	0.291028	0.382083	0.12657	0.757968	-0.0530145	0.0161016	-0.477186	-0.135341	0.31262	0.314489	-0.548709	-0.769613	-0.971658	0.843874	-0.209731	-0.316195	-0.640375	-0.435974	-0.976726	-0.640916	0.218646	-0.232492	-0.574879
TCGA-G4-6586-01A-11R-1774-07	CMS1	0.585462	0.809509	0.728908	0.883984	0.001	0.00129198	0.414538	0.190491	0.271092	0.116016	1.36856	-0.664446	-0.66829	-0.089568	-1.27603	-1.02858	0.690821	0.0273522	-0.690844	-0.490354	-0.533446	-0.654629	-0.532815	-0.508479	-0.574018	-0.292814	-0.849219	-1.29858	-0.44815	-0.604264
TCGA-G4-6588-01A-11R-1774-07	CMS1	0.516375	0.851142	0.686743	0.756145	0.001	0.00129198	0.483625	0.148858	0.313257	0.243855	-0.470584	0.363989	-0.651598	0.456677	-0.398808	0.522452	-0.293113	1.48813	0.510947	0.401158	-0.605863	-0.342132	-0.069064	0.305323	-0.205021	-0.0334647	-0.180113	-0.178067	0.512138	-0.0351215
TCGA-G4-6625-01A-21R-1774-07	CMS4	0.717669	0.644335	0.768456	0.590286	0.001	0.00129198	0.282331	0.355665	0.231544	0.409714	-0.470097	0.204021	-0.0699014	-0.0244996	0.148992	0.326708	0.00119726	0.169476	0.258753	0.238154	-0.333844	0.649333	1.17686	0.50047	1.11521	0.133695	-0.173916	0.457749	-0.0443491	0.428308
TCGA-G4-6626-01A-11R-1774-07	#N/A	0.791449	0.668977	0.75939	0.839218	0.134865	0.144468	0.208551	0.331023	0.24061	0.160782	-0.144383	-0.317132	-0.750809	-0.800519	0.135331	0.306902	-0.718805	1.72957	-0.56453	-0.458583	0.689732	-0.584733	-0.473458	-0.208524	-0.314903	0.341086	-0.470079	-0.376113	-0.435904	-0.660991
TCGA-G4-6627-01A-11R-1774-07	CMS4	0.604096	0.658133	0.635415	0.423628	0.001	0.00129198	0.395904	0.341867	0.364585	0.576372	1.54846	1.0713	0.523947	1.8717	0.481229	0.57222	1.74878	-0.486878	-0.0312641	0.450297	1.23581	3.09109	0.927723	1.58596	0.274379	1.94916	0.0999507	0.300532	0.978106	0.751196
TCGA-G4-6628-01A-11R-1839-07	CMS1	0.533613	0.846982	0.794814	0.73689	0.001	0.00129198	0.466387	0.153018	0.205186	0.26311	-0.601445	0.133014	-0.237691	0.329573	0.367571	0.326087	-0.569083	0.818377	1.18101	1.23371	-0.370857	-0.0734982	0.720352	-0.081329	-0.115855	0.384191	-0.495845	-1.0644	-0.350159	0.450217
TCGA-G5-6233-01A-11R-1736-07	CMS1	0.586163	0.724291	0.670622	0.76671	0.001	0.00129198	0.413837	0.275709	0.329378	0.23329	0.817265	-0.00682359	-0.319821	0.158964	-0.739928	-0.672924	0.758827	0.376532	-0.0711684	0.0514729	-0.14531	0.345817	-0.186296	-0.286118	-0.412247	1.33984	-0.0920519	-0.467091	-0.166484	-0.12564
TCGA-G5-6235-01A-11R-1736-07	CMS2	0.726116	0.636836	0.662738	0.870437	0.001	0.00129198	0.273884	0.363164	0.337262	0.129563	0.247588	-0.459825	-0.324934	-0.494747	-0.342904	-0.95446	2.90945	-0.455151	-1.05436	-0.62142	-0.339394	-0.444664	-0.569549	-0.543924	-0.570125	-0.111074	-0.814998	1.56348	-0.482223	-0.858873
TCGA-G5-6572-01A-11R-1830-07	CMS4	0.78538	0.612585	0.72683	0.537802	0.001	0.00129198	0.21462	0.387415	0.27317	0.462198	0.0432361	1.58258	1.04065	0.0270627	3.20971	2.50406	-0.398485	-0.388479	1.20826	1.07415	0.703947	0.986192	0.694921	3.49378	0.186882	1.38343	1.49609	1.08368	-0.283934	1.02542
TCGA-G5-6572-02A-12R-1830-07	CMS4	0.685022	0.676615	0.71201	0.549462	0.001	0.00129198	0.314978	0.323385	0.28799	0.450538	-0.110019	9.10714	4.32258	-0.05935	5.23281	6.97761	2.19663	-1.61206	1.11329	1.99072	-0.311872	0.638226	0.687695	0.243394	-0.209664	0.430431	0.783911	-0.14635	40.2226	0.354193
TCGA-G5-6641-01A-11R-A32Z-07	CMS3	0.760724	0.69179	0.581512	0.882414	0.001	0.00129198	0.239276	0.30821	0.418488	0.117586	0.449562	-0.576124	-0.298893	-0.902162	-0.385923	-0.696686	0.237829	-0.801381	-1.26644	-1.47517	0.333077	-0.736593	-0.642631	-0.521472	-0.521803	-0.910124	-0.780629	0.791551	-0.459677	-0.871099
TCGA-NH-A50T-01A-11R-A28H-07	CMS2	0.771025	0.636957	0.780793	0.826305	0.001	0.00129198	0.228975	0.363043	0.219207	0.173695	0.122713	-0.26603	-0.427555	-0.52028	0.790362	-0.521185	-0.602747	1.36707	0.128846	-0.115075	0.0807893	-0.481226	-0.457659	-0.197985	-0.60023	-0.877054	-0.451504	-0.727054	-0.394275	-0.624464
TCGA-NH-A50U-01A-33R-A37K-07	#N/A	0.671327	0.696736	0.714775	0.763006	0.173826	0.183875	0.328673	0.303264	0.285225	0.236994	0.104419	0.285191	-0.0704114	-0.0698577	-0.0681321	0.439334	0.0941297	0.405108	0.202689	-0.428252	0.101503	-0.150268	-0.0855081	-0.218644	-0.461704	-0.126627	0.00983759	-0.781832	0.78823	-0.126178
TCGA-NH-A50V-01A-11R-A28H-07	CMS4	0.690339	0.761394	0.738653	0.643366	0.002997	0.00361027	0.309661	0.238606	0.261347	0.356634	-0.413261	0.948416	0.959211	0.274835	-0.244935	0.50569	-0.40729	-0.420648	-0.242107	0.110978	-0.23104	0.724102	0.576478	1.34712	0.148535	-0.0386843	0.318772	-0.275829	0.737227	0.00437
TCGA-NH-A5IV-01A-42R-A37K-07	#N/A	0.681236	0.832786	0.664912	0.774675	0.133866	0.143625	0.318764	0.167214	0.335088	0.225325	-0.0290996	0.0252058	-0.537867	-0.594128	-0.901445	-0.368947	-0.623663	0.583659	0.638388	0.257103	0.0341705	-0.240084	0.451817	-0.111538	-0.552586	-0.247031	-0.636258	-0.658818	0.16685	0.185657
TCGA-NH-A6GA-01A-11R-A37K-07	CMS1	0.659543	0.728419	0.730137	0.700234	0.02997	0.0335367	0.340457	0.271581	0.269863	0.299766	0.269309	-0.208171	-0.700438	0.0659001	-0.347664	-0.377496	-0.16994	0.028144	-0.273175	0.148924	0.565456	0.258059	0.168293	-0.295504	-0.334399	-0.550084	-0.292193	0.0638842	-0.386987	-0.154493
TCGA-NH-A6GB-01A-11R-A37K-07	#N/A	0.665158	0.703551	0.768399	0.786887	0.0549451	0.0604842	0.334842	0.296449	0.231601	0.213113	-0.439242	0.00510315	0.438947	0.661049	-0.0215257	-1.42301	0.565357	0.41957	-0.164643	0.130453	-0.0446023	-0.3091	-0.264	-0.110478	-0.589211	-0.0529688	-0.468132	-0.533026	-0.477951	-0.488331
TCGA-NH-A6GC-01A-12R-A41B-07	CMS3	0.732025	0.77158	0.597103	0.669844	0.001	0.00129198	0.267975	0.22842	0.402897	0.330156	0.517559	1.26866	-0.316211	0.439235	-0.420403	0.292691	-0.303887	-0.647575	0.612665	0.00336494	-0.0572078	0.175047	0.0806364	1.14381	-0.0665017	-0.315012	-0.187188	0.466622	5.91236	0.346034
TCGA-NH-A8F7-01A-11R-A41B-07	CMS2	0.805518	0.595263	0.777664	0.805008	0.001	0.00129198	0.194482	0.404737	0.222336	0.194992	-1.08128	-0.341707	0.102833	-0.952362	1.61491	-0.815657	0.030419	0.541093	-0.349447	-1.07116	-0.134671	-0.459265	-0.537695	11.8514	-0.507823	-0.620389	-0.862191	0.126876	-0.204497	-0.807462
TCGA-NH-A8F7-06A-31R-A41B-07	#N/A	0.797856	0.659699	0.751492	0.86423	0.047952	0.053045	0.202144	0.340301	0.248508	0.13577	-0.491868	-0.673535	-0.34333	-1.00399	-0.50331	-0.592005	2.13019	0.188369	-0.570195	-0.992887	-0.710126	-0.607056	-0.567023	-0.475511	-0.498042	-0.762737	-0.756754	2.41213	-0.443678	-0.736757
TCGA-NH-A8F8-01A-72R-A41B-07	CMS4	0.718712	0.61505	0.780649	0.562251	0.001	0.00129198	0.281288	0.38495	0.219351	0.437749	0.380882	0.616206	1.21743	-0.00283576	0.432204	0.531247	-0.388237	-0.388544	0.279581	0.501166	0.501938	0.950098	-0.0240856	-0.20667	-0.336597	0.525618	-0.0160663	0.983552	0.971597	0.101897
TCGA-QG-A5YV-01A-11R-A28H-07	CMS2	0.785012	0.606522	0.678339	0.867009	0.001	0.00129198	0.214988	0.393478	0.321661	0.132991	0.408495	-0.368774	-0.52756	-0.574353	0.279107	0.388469	-0.334105	0.862641	-0.573511	-0.55046	0.632793	-0.263288	-0.405998	-0.391743	-0.501172	-0.606879	-0.540956	0.130852	-0.359383	-0.692877
TCGA-QG-A5YW-01A-11R-A28H-07	#N/A	0.693899	0.712414	0.67187	0.761185	0.0959041	0.10405	0.306101	0.287586	0.32813	0.238815	0.530326	0.163644	0.0826703	0.468499	0.220065	0.298509	0.275728	-0.125501	-0.560686	-0.879498	0.778005	0.215497	-0.0134559	-0.135275	-0.44719	-0.455744	-0.13282	-0.635231	0.00265849	-0.224652
TCGA-QG-A5YX-01A-11R-A28H-07	CMS3	0.753711	0.689731	0.649879	0.909892	0.00799201	0.00929655	0.246289	0.310269	0.350121	0.0901076	0.247214	-0.465036	-0.647916	-0.742507	-0.613808	-0.622982	2.4974	-0.11361	-0.878384	-1.24901	-0.503988	-0.453402	-0.572439	-0.614525	-0.629487	-0.822444	-0.75974	0.505015	-0.469312	-0.711626
TCGA-QG-A5Z1-01A-11R-A28H-07	CMS4	0.808751	0.632179	0.705501	0.588794	0.001	0.00129198	0.191249	0.367821	0.294499	0.411206	-0.241046	0.471829	0.341719	0.546153	0.354506	0.399627	0.58391	-0.193739	-0.476585	-0.213555	0.694469	1.99435	-0.011258	-0.00594931	-0.0809509	-0.365067	-0.085359	0.250196	0.0809467	-0.132209
TCGA-QG-A5Z2-01A-11R-A28H-07	CMS3	0.656323	0.779449	0.638124	0.911482	0.004995	0.00592227	0.343677	0.220551	0.361876	0.0885184	0.110757	-0.302427	-0.321796	-0.561111	-0.680614	-0.311835	0.19911	0.181149	-0.107073	-0.378196	-0.267176	-0.250921	-0.368381	-0.566724	-0.540073	-0.914363	-0.872211	-0.0973474	-0.381672	-0.710829
TCGA-QL-A97D-01A-12R-A41B-07	#N/A	0.746297	0.688332	0.752309	0.856781	0.771229	0.787514	0.253703	0.311668	0.247691	0.143219	0.36167	-0.411469	-0.460797	-0.290254	-0.802186	-0.288235	0.180458	0.488964	-0.579463	-0.869558	-0.131386	-0.211944	-0.301728	-0.356394	-0.537086	-0.0677387	-0.390744	0.0796117	-0.428491	-0.481399
TCGA-RU-A8FL-01A-11R-A37K-07	#N/A	0.781514	0.679095	0.757822	0.886988	0.361638	0.375505	0.218486	0.320905	0.242178	0.113012	0.213877	-0.763295	-0.954737	-0.815173	0.0327789	-0.202892	-0.347719	0.983955	-0.23462	-0.451219	0.0478412	-0.781244	-0.676799	-0.55347	-0.629487	-0.570672	-0.938117	-0.308833	-0.532189	-0.887379
TCGA-SS-A7HO-01A-21R-A37K-07	#N/A	0.808725	0.661652	0.782884	0.767052	0.0599401	0.0657689	0.191275	0.338348	0.217116	0.232948	-1.02319	-0.396094	-0.63937	-0.662486	1.37974	-0.610123	-0.831198	0.856817	0.424853	0.397153	-0.604717	-0.278822	-0.336751	0.178294	-0.60111	1.33577	-0.416223	1.22606	-0.446211	-0.523434
TCGA-T9-A92H-01A-11R-A37K-07	CMS2	0.773908	0.635009	0.71963	0.846698	0.001	0.00129198	0.226092	0.364991	0.28037	0.153302	0.361162	-0.330625	-0.515689	-0.527646	-0.230094	-0.181891	-0.0148436	0.511568	-0.943782	-0.405896	0.412494	-0.417279	-0.513343	-0.398681	-0.519762	-0.42364	-0.596546	-0.14005	-0.338243	-0.735275
TCGA-WS-AB45-01A-11R-A41B-07	CMS4	0.671393	0.824497	0.740769	0.461723	0.001	0.00129198	0.328607	0.175503	0.259231	0.538277	-0.693207	14.4635	8.40316	4.72406	2.35532	3.72656	-0.199657	0.0709599	10.2611	4.87848	-0.0851044	5.31333	8.80718	2.66543	5.24623	2.62451	9.8319	-1.59753	15.223	5.86082
