# Supplementary material for: An integrative gene expression signature analysis identifies CMS4 KRAS-mutated colorectal cancers sensitive to combined MEK and SRC targeted therapy
Source: BMC Cancer. 2022 Mar 10;22:256. doi: 10.1186/s12885-022-09344-3 (PMC8908604; doi:10.1186/s12885-022-09344-3)
Supplement: Supplementary file 6 — Additional file6. TCGA 677 CRC_CMS_signature scores.xls. [file 12885_2022_9344_MOESM6_ESM.xlsx]

## Sheet: 154 CRC cell lines
Gene symbol	d.CMS1	d.CMS2	d.CMS3	d.CMS4	p.value	FDR	CMS1*	CMS2*	CMS3*	CMS4*	5-gene Dasa-S	SRC activation	18-gene MEK	13-gene MEKi BP	EMT score	PC1 score	Hu-Lgr5_ISC	Hu-EphB2-ISC	64-gene Wnt	Mut KRAS	Mut NRAS	Mut BRAF (V600E)	MUT RAS_BRAF
CL34	0.710999	0.738368	0.658309	0.83408	0.00599401	0.00902011	0.289001	0.261632	0.341691	0.16592	-0.238709	-0.685465	0.0942561	-0.410668	-0.169977	-0.445616	-0.488607	-0.252509	-0.178342	WT	WT	p.V600E	BRAF
COLO201	0.670845	0.726376	0.732458	0.715452	0.047952	0.0609227	0.329155	0.273624	0.267542	0.284548	0.6075	0.503929	2.17182	-0.492398	0.313625	0.455199	1.05011	-0.068729	1.17354	WT	WT	p.V600E	BRAF
COLO205	0.697236	0.707157	0.683867	0.766573	0.679321	0.721197	0.302764	0.292843	0.316133	0.233427	-0.561195	-0.453415	0.449024	0.14593	-0.753856	-0.291887	-0.256958	0.0994328	-0.144549	WT	WT	p.V600E	BRAF
CX1	0.68965	0.757631	0.67146	0.773176	0.012987	0.0179731	0.31035	0.242369	0.32854	0.226824	1.35473	-0.0793629	-0.314683	-0.39047	-0.161265	0.187516	-0.432123	-0.206603	-0.311139	WT	WT	p.V600E	BRAF
HDC135	0.596993	0.764564	0.739371	0.733771	0.001	0.00184524	0.403007	0.235436	0.260629	0.266229	1.83685	-0.326407	1.12792	1.25006	1.30682	0.566533	1.17132	0.693492	0.451208	WT	WT	p.V600E	BRAF
HROC24	0.659532	0.737289	0.621903	0.789438	0.001	0.00184524	0.340468	0.262711	0.378097	0.210562	0.111704	-0.167778	0.87974	-0.156059	-0.62536	-0.673589	-0.4462	-0.298057	-0.239206	WT	WT	p.V600E	BRAF
HROC87	0.626216	0.766991	0.704013	0.768015	0.001	0.00184524	0.373784	0.233009	0.295987	0.231985	2.13402	-0.276263	0.518677	0.206661	0.395901	0.113948	-0.205295	0.156279	0.131132	WT	WT	p.V600E	BRAF
HT29	0.673963	0.772277	0.690004	0.769362	0.015984	0.021925	0.326037	0.227723	0.309996	0.230638	0.546305	-0.17315	-0.451741	-0.523363	-0.289131	0.379852	-0.819389	-0.408627	-0.326778	WT	WT	p.V600E	BRAF
KM20	0.664717	0.758486	0.681822	0.765342	0.00999001	0.0140768	0.335283	0.241514	0.318178	0.234658	0.0128094	0.308017	-0.143912	-0.286673	-0.159758	0.149509	-0.619194	-0.462284	-0.572359	WT	WT	p.V600E	BRAF
LIM2405	0.639167	0.769293	0.757248	0.669512	0.001	0.00184524	0.360833	0.230707	0.242752	0.330488	2.50636	-0.31482	2.10772	0.771677	0.503712	0.846574	-0.351673	-0.540405	0.818473	WT	WT	p.V600E	BRAF
LIM2412	0.632168	0.763818	0.727633	0.702234	0.001	0.00184524	0.367832	0.236182	0.272367	0.297766	0.108964	0.172162	2.66228	0.89369	0.640812	0.630124	-0.0638399	-0.051961	-0.0552698	WT	WT	p.V600E	BRAF
LIM2537	0.619005	0.765571	0.741168	0.699096	0.001	0.00184524	0.380995	0.234429	0.258832	0.300904	0.56439	0.481889	1.56337	0.858314	1.41621	1.11328	1.26562	0.17391	0.0409852	WT	WT	p.V600E	BRAF
LIM2551	0.670907	0.760255	0.690667	0.784606	0.0829171	0.102001	0.329093	0.239745	0.309333	0.215394	0.540529	0.13024	0.809981	-0.0752528	-0.580509	-0.122945	-0.318693	-0.744449	0.220711	WT	WT	p.V600E	BRAF
LS411N	0.691859	0.765824	0.713895	0.796374	0.277722	0.311934	0.308141	0.234176	0.286105	0.203626	-0.437396	-0.842978	0.291174	0.00887916	0.33442	0.0332019	0.107651	0.216583	-0.520594	WT	WT	p.V600E	BRAF
MDST8	0.696409	0.7396	0.745242	0.505078	0.001	0.00184524	0.303591	0.2604	0.254758	0.494922	2.47338	5.35162	0.731929	28.9324	10.5523	4.10003	3.24025	2.47582	1.46547	WT	WT	p.V600K	BRAF
OUMS23	0.698683	0.709793	0.758312	0.591836	0.001	0.00184524	0.301317	0.290207	0.241688	0.408164	0.0601542	0.683416	-0.49776	3.4377	1.29995	1.94553	1.08397	0.513209	-0.0678771	WT	WT	p.V600E	BRAF
OXCO1	0.675511	0.730653	0.73667	0.516137	0.001	0.00184524	0.324489	0.269347	0.26333	0.483863	4.46454	4.54075	3.15267	5.89721	5.47771	3.36753	4.15032	2.5928	1.71981	WT	WT	p.V600E	BRAF
RKO	0.706779	0.768465	0.78867	0.724144	0.13986	0.161779	0.293221	0.231535	0.21133	0.275856	0.888147	-0.729818	-0.228252	4.12108	2.07261	0.84902	0.240815	-0.0548865	-0.902597	WT	WT	p.V600E	BRAF
SNU1235	0.686591	0.749371	0.713957	0.655337	0.001	0.00184524	0.313409	0.250629	0.286043	0.344663	2.01106	0.0556856	2.09138	0.391717	0.39749	0.745074	0.25027	0.581058	1.26246	WT	WT	p.V600E	BRAF
SNUC5	0.604649	0.761559	0.738064	0.69961	0.001	0.00184524	0.395351	0.238441	0.261936	0.30039	2.05629	-0.432297	1.32276	1.11481	-0.157484	0.426718	0.0631438	-0.126656	-0.693765	WT	WT	p.V600E	BRAF
SW1417	0.68036	0.679216	0.733793	0.634964	0.001	0.00184524	0.31964	0.320784	0.266207	0.365036	0.672883	1.22227	0.891405	0.131784	1.20567	0.835635	0.717963	-0.0138367	2.14112	WT	WT	p.V600E	BRAF
VACO432	0.67464	0.767271	0.724118	0.78822	0.0989011	0.119763	0.32536	0.232729	0.275882	0.21178	0.0347319	-0.387586	0.755842	-0.154547	0.0216718	0.0166237	0.0988084	0.0301268	0.354845	WT	WT	p.V600E	BRAF
VACO5	0.655936	0.763475	0.721379	0.750339	0.001	0.00184524	0.344064	0.236525	0.278621	0.249661	6.82247	0.187684	1.80851	0.124964	0.814669	0.62863	0.718631	0.18926	0.753988	WT	WT	p.V600E	BRAF
VACO6	0.698328	0.737916	0.660272	0.793297	0.00999001	0.0140768	0.301672	0.262084	0.339728	0.206703	-0.363829	-0.0338334	-0.013564	-0.00207603	-0.184745	-0.268105	0.51387	0.454304	-0.145454	WT	WT	p.V600E	BRAF
WIDR	0.626134	0.759262	0.655243	0.73894	0.001	0.00184524	0.373866	0.240738	0.344757	0.26106	0.56562	1.10276	0.0594881	0.778674	-0.535193	0.494291	-0.369453	0.211331	-0.181201	WT	WT	p.V600E	BRAF
C106	0.749914	0.611728	0.696774	0.727838	0.001	0.00184524	0.250086	0.388272	0.303226	0.272162	-0.126815	-0.49621	-0.377697	-0.0917315	-0.53196	-0.309102	-0.063567	-0.444222	0.201504	p.G12C	WT	WT	KRAS_NRAS
C125PM	0.717163	0.725881	0.71182	0.756651	0.904096	0.928045	0.282837	0.274119	0.28818	0.243349	0.014033	0.258625	0.153383	-0.284017	0.111702	-0.074966	-0.242307	0.609998	0.372641	p.K117N	WT	WT	KRAS_NRAS
C146	0.693939	0.747246	0.690298	0.752986	0.00999001	0.0140768	0.306061	0.252754	0.309702	0.247014	0.33755	-0.00848259	1.14747	0.269055	-0.194772	0.132073	-0.460944	-0.613468	-0.193347	p.G13D	WT	WT	KRAS_NRAS
C170	0.663112	0.749899	0.703133	0.740902	0.003996	0.00645188	0.336888	0.250101	0.296867	0.259098	0.663584	0.104107	0.800396	-0.300463	0.348064	0.453456	0.0212317	-0.342522	-0.1697	p.G13D	WT	WT	KRAS_NRAS
C32	0.734481	0.606534	0.707622	0.72415	0.001	0.00184524	0.265519	0.393466	0.292378	0.27585	-0.24166	-0.214157	-0.195282	-0.231541	-0.323351	-0.528598	-0.383913	-0.643282	-0.0447261	WT	p.G12D	WT	KRAS_NRAS
C80	0.782051	0.660253	0.657635	0.79918	0.003996	0.00645188	0.217949	0.339747	0.342365	0.20082	-0.678101	-0.645738	-0.407502	-0.389498	-0.141593	-0.56403	-0.431527	1.05893	-0.419754	p.A146V	WT	WT	KRAS_NRAS
C84	0.714922	0.623485	0.709482	0.709749	0.001998	0.003441	0.285078	0.376515	0.290518	0.290251	-0.127777	-0.598008	-0.118766	-0.247717	-0.184745	-0.349046	-0.564152	-0.523827	-0.159044	p.G12A	WT	WT	KRAS_NRAS
CL11	0.645322	0.70577	0.715735	0.606878	0.001	0.00184524	0.354678	0.29423	0.284265	0.393122	2.10458	0.444866	1.53145	0.595465	1.95121	0.977766	0.734651	0.282226	2.62354	p.Q61H	WT	WT	KRAS_NRAS
CL40	0.630009	0.677712	0.624848	0.725017	0.001	0.00184524	0.369991	0.322288	0.375152	0.274983	0.494711	1.37954	0.948551	-0.0639953	-3.09129	-0.587564	-0.484169	-0.460889	0.979468	p.G12D	WT	WT	KRAS_NRAS
COGA2	0.739895	0.685391	0.695814	0.808021	0.548452	0.598662	0.260105	0.314609	0.304186	0.191979	-0.402724	-0.332452	0.862417	-0.386949	-0.306748	-0.476445	-0.769731	1.11903	0.660858	p.G12S	WT	WT	KRAS_NRAS
COGA3	0.767867	0.642463	0.739674	0.755441	0.001	0.00184524	0.232133	0.357537	0.260326	0.244559	-0.325395	-0.114973	-0.92506	-0.393493	0.243596	-0.167648	-0.233309	-0.458492	-0.0727512	p.G13D	WT	WT	KRAS_NRAS
COGA5	0.660172	0.719888	0.723494	0.632938	0.001	0.00184524	0.339828	0.280112	0.276506	0.367062	6.65048	0.641275	0.681083	1.65397	0.394559	0.878073	-0.384821	-0.597049	0.37248	p.G13D	WT	WT	KRAS_NRAS
COGA5L	0.652939	0.653483	0.66669	0.753512	0.048951	0.0611888	0.347061	0.346517	0.33331	0.246488	0.290789	-0.0941816	0.47576	-0.0577699	-0.436204	-0.369876	-0.640737	-0.744107	-0.225796	p.G13D	WT	WT	KRAS_NRAS
COLO60H	0.739678	0.688893	0.663982	0.784353	0.001	0.00184524	0.260322	0.311107	0.336018	0.215647	-0.31382	0.891703	0.599197	-0.252253	-0.574755	-0.406998	-0.170622	-0.527817	0.811149	p.A146T	WT	WT	KRAS_NRAS
COLO678	0.710108	0.733733	0.746482	0.682932	0.004995	0.00774226	0.289892	0.266267	0.253518	0.317068	0.651502	0.3845	0.0578729	2.58041	-0.0484397	0.621536	0.888613	0.375569	-0.310944	p.G12D	WT	WT	KRAS_NRAS
COLO94H	0.750834	0.628122	0.648775	0.798659	0.001	0.00184524	0.249166	0.371878	0.351225	0.201341	-0.688692	-0.457575	0.570179	-0.49324	-0.135867	-0.47231	-0.331204	0.260784	-0.225308	p.G12D	WT	WT	KRAS_NRAS
DLD1	0.697454	0.743577	0.73441	0.699106	0.0899101	0.109733	0.302546	0.256423	0.26559	0.300894	0.101671	0.00848259	0.440849	0.977909	0.347489	0.535727	-0.0307701	-0.373587	-0.0375519	p.G13D	WT	WT	KRAS_NRAS
FET	0.753734	0.672357	0.707974	0.758464	0.00999001	0.0140768	0.246266	0.327643	0.292026	0.241536	1.46577	0.0224889	-0.17163	-0.289902	-0.153073	-0.241892	0.300674	0.0138367	0.223394	p.G12D	WT	WT	KRAS_NRAS
Gp5D	0.752593	0.684	0.697219	0.763891	0.106893	0.128437	0.247407	0.316	0.302781	0.236109	-0.496243	-0.108776	-0.475866	0.0944204	0.0120551	-0.26254	0.329044	0.352456	-0.518823	p.G12D	WT	WT	KRAS_NRAS
HCC2998	0.727028	0.735326	0.751935	0.797775	0.991009	0.991009	0.272972	0.264674	0.248065	0.202225	-0.359736	-0.749663	-0.831989	-0.632083	0.261651	-0.0714163	-0.633961	-0.893578	-0.394558	p.A146T	WT	WT	KRAS_NRAS
HCT116	0.67335	0.742538	0.750901	0.620214	0.001	0.00184524	0.32665	0.257462	0.249099	0.379786	0.599632	-0.169288	0.130643	0.768459	2.63137	1.39292	1.18339	2.44074	-0.481031	p.G13D	WT	WT	KRAS_NRAS
HCT15	0.734009	0.757917	0.777765	0.746504	0.961039	0.973312	0.265991	0.242083	0.222235	0.253496	-0.00225438	-0.609964	-0.920848	0.24099	0.87644	0.536848	-0.362153	-0.250306	-0.854047	p.G13D	WT	WT	KRAS_NRAS
HCT8	0.671371	0.742881	0.76155	0.642081	0.001	0.00184524	0.328629	0.257119	0.23845	0.357919	0.177274	-0.175109	-0.654248	0.44253	2.23843	1.00968	0.531706	0.815546	-0.366612	p.G13D	WT	WT	KRAS_NRAS
HDC8	0.674496	0.756431	0.742096	0.657232	0.004995	0.00774226	0.325504	0.243569	0.257904	0.342768	2.72494	0.934607	0.112993	0.642984	1.30113	0.930479	-0.255376	-0.150083	0.760528	p.G12D	WT	WT	KRAS_NRAS
HROC18	0.634867	0.663154	0.664286	0.686763	0.018981	0.0253626	0.365133	0.336846	0.335714	0.313237	1.4877	0.796375	0.00105297	0.148705	-0.761007	-0.118277	0.193513	-0.374803	1.91913	p.A146V	WT	WT	KRAS_NRAS
HROC32	0.753367	0.584181	0.683021	0.74044	0.001	0.00184524	0.246633	0.415819	0.316979	0.25956	-0.450254	0.0362526	0.324993	0.690622	-0.833338	-0.768416	-0.0757392	0.291379	0.052707	p.G12A	WT	WT	KRAS_NRAS
HROC39	0.784521	0.650239	0.649591	0.713837	0.045954	0.0588668	0.215479	0.349761	0.350409	0.286163	-0.308383	0.0845834	-0.158038	0.729411	-0.595551	-0.179558	1.15097	0.910575	0.86999	p.A146T	WT	WT	KRAS_NRAS
HROC46	0.722267	0.645049	0.749893	0.614921	0.001	0.00184524	0.277733	0.354951	0.250107	0.385079	0.493155	0.618156	0.602493	1.23123	0.719285	0.562203	1.731	1.39993	1.75402	p.G12V	WT	WT	KRAS_NRAS
HROC80	0.667291	0.697789	0.726865	0.656379	0.110889	0.132214	0.332709	0.302211	0.273135	0.343621	0.748765	0.424821	-0.0405273	0.073525	0.0776186	0.223208	0.0433933	-0.139655	0.611997	p.G12V	WT	WT	KRAS_NRAS
LIM1899	0.754338	0.686812	0.696149	0.763442	0.035964	0.0468439	0.245662	0.313188	0.303851	0.236558	-0.556094	-0.381759	0.0610776	-0.369391	0.0437546	-0.215523	-0.377838	-0.0263739	0.749759	p.G12A	WT	WT	KRAS_NRAS
LIM2099	0.635382	0.734401	0.703548	0.533473	0.001	0.00184524	0.364618	0.265599	0.296452	0.466527	3.61632	6.77532	0.25757	7.363	6.14328	2.35585	0.604371	-0.164714	0.604692	p.G12C	WT	WT	KRAS_NRAS
LIM2550	0.680512	0.767638	0.776483	0.738376	0.00699301	0.0104223	0.319488	0.232362	0.223517	0.261624	0.906555	-0.361016	-0.0611105	1.07701	1.63207	0.772879	0.164887	-0.280474	1.51216	p.Q61K	WT	WT	KRAS_NRAS
LOVO	0.602197	0.727683	0.718404	0.674492	0.001	0.00184524	0.397803	0.272317	0.281596	0.325508	2.33495	0.0732935	-0.142414	0.00734036	0.872265	0.351773	-0.0464948	-0.354057	-0.229773	p.G13D	WT	WT	KRAS_NRAS
LS1034	0.756997	0.614933	0.713416	0.724979	0.001	0.00184524	0.243003	0.385067	0.286584	0.275021	-0.453565	-0.408656	-0.0948897	4.5379	0.514288	-0.0966802	-0.595273	-0.476484	0.0408426	p.A146T	WT	WT	KRAS_NRAS
LS123	0.62496	0.745743	0.720747	0.585984	0.001	0.00184524	0.37504	0.254257	0.279253	0.414016	3.0948	1.76587	1.04965	3.22294	-0.060714	1.22087	0.807667	-0.367655	1.2767	p.G12S	WT	WT	KRAS_NRAS
LS174T	0.704107	0.709689	0.5937	0.80178	0.001	0.00184524	0.295893	0.290311	0.4063	0.19822	-0.620219	0.0597238	0.306131	-0.136022	-0.422012	-0.587018	-0.202205	0.0359234	-0.557103	p.G12D	WT	WT	KRAS_NRAS
LS180	0.673055	0.713165	0.661042	0.756211	0.001	0.00184524	0.326945	0.286835	0.338958	0.243789	-0.266267	-0.219977	0.0613706	-0.0934215	-0.282309	-0.212364	-0.33101	0.0674469	-0.349093	p.G12D	WT	WT	KRAS_NRAS
LS513	0.696747	0.716271	0.642375	0.804486	0.001	0.00184524	0.303253	0.283729	0.357625	0.195514	-0.322343	-0.277506	0.592498	-0.457426	-0.774953	-0.611554	-0.681046	-0.534721	0.583897	p.G12D	WT	WT	KRAS_NRAS
MIP101	0.737521	0.750433	0.722693	0.775574	0.937063	0.955558	0.262479	0.249567	0.277307	0.224426	-0.271426	-0.162485	-0.189159	-0.206532	0.588975	0.325515	-0.0994822	-0.566423	-0.417743	p.G13D	WT	WT	KRAS_NRAS
NCIH498	0.693162	0.705206	0.724709	0.744608	0.120879	0.141941	0.306838	0.294794	0.275291	0.255392	-0.0728842	-0.0459721	0.859289	0.0327441	-0.00101373	0.223507	0.556189	0.227516	-0.149176	p.Q61K	WT	WT	KRAS_NRAS
NCIH684	0.663123	0.679286	0.683319	0.723912	0.258741	0.292736	0.336877	0.320714	0.316681	0.276088	-0.097943	0.645374	-0.0317666	-0.181403	-0.10688	-0.282265	0.448204	-0.0529556	0.522245	p.G12D	WT	WT	KRAS_NRAS
NCIH747	0.653202	0.743314	0.731534	0.66755	0.001	0.00184524	0.346798	0.256686	0.268466	0.33245	2.1407	1.65689	-0.00105297	2.25987	-0.31083	0.552362	-0.370594	-0.468321	0.0694681	p.G13D	WT	WT	KRAS_NRAS
OXCO3	0.659152	0.698661	0.717612	0.728103	0.00599401	0.00902011	0.340848	0.301339	0.282388	0.271897	0.671803	0.78206	-0.324836	0.0605235	-0.51985	0.0481548	-0.109611	-0.505016	1.62152	p.Q61H	WT	WT	KRAS_NRAS
RCM1	0.667571	0.639825	0.728268	0.662827	0.023976	0.0317631	0.332429	0.360175	0.271732	0.337173	0.112248	-0.361847	0.132668	-0.113658	0.0591249	0.234	-0.316955	-0.63862	0.208329	p.G12V	WT	WT	KRAS_NRAS
RW7213	0.782695	0.634867	0.602935	0.825685	0.001	0.00184524	0.217305	0.365133	0.397065	0.174315	-0.493293	-0.406534	1.00346	-0.327238	-0.755391	-0.738237	-0.0361379	0.518392	-0.139855	p.G12C	WT	WT	KRAS_NRAS
SKCO1	0.71516	0.710461	0.609612	0.717557	0.001	0.00184524	0.28484	0.289539	0.390388	0.282443	1.22227	0.0736451	1.04021	-0.334436	-0.811529	-0.173837	-0.0242385	-0.438301	0.735144	p.G12V	WT	WT	KRAS_NRAS
SNU1033	0.673106	0.659177	0.686011	0.550305	0.001	0.00184524	0.326894	0.340823	0.313989	0.449695	1.55171	1.11323	0.227421	0.689888	0.683827	0.827005	0.668796	0.535673	0.847132	p.G12D	WT	WT	KRAS_NRAS
SNU1181	0.683931	0.668516	0.698113	0.673236	0.122877	0.143203	0.316069	0.331484	0.301887	0.326764	1.42838	1.43777	0.482078	-0.262755	-1.12411	-0.0523936	-0.484537	-0.966004	1.35759	p.G12S	WT	WT	KRAS_NRAS
SNU1411	0.696647	0.746953	0.679083	0.756846	0.011988	0.01674	0.303353	0.253047	0.320917	0.243154	0.0409336	1.45051	0.315145	-0.205781	-0.475136	-0.172511	-0.193051	-0.484289	0.268552	p.G12C	WT	WT	KRAS_NRAS
SNU1684	0.7242	0.707528	0.706167	0.676862	0.045954	0.0588668	0.2758	0.292472	0.293833	0.323138	0.0823008	0.252447	0.339043	-0.11105	0.845851	0.147026	0.657938	0.455974	0.0989753	p.G13D	WT	WT	KRAS_NRAS
SNU1746	0.71227	0.750506	0.603122	0.778114	0.001	0.00184524	0.28773	0.249494	0.396878	0.221886	-0.150156	-0.216764	-0.294972	-0.4666	-0.370366	-0.156791	-0.367598	0.260007	-0.204119	p.G13D	WT	WT	KRAS_NRAS
SNU254	0.66743	0.749457	0.725293	0.576867	0.001	0.00184524	0.33257	0.250543	0.274707	0.423133	2.84431	1.7499	0.101519	3.55155	0.393381	1.03198	1.0817	0.809808	1.35869	p.G12D	WT	WT	KRAS_NRAS
SNU407	0.681172	0.738875	0.695337	0.740001	0.281718	0.314146	0.318828	0.261125	0.304663	0.259999	0.0457329	-0.412749	-0.808977	-0.0453137	-0.259213	0.0332409	-0.0239601	-0.121135	-0.276172	p.G12D	WT	WT	KRAS_NRAS
SNU61	0.67446	0.708192	0.665181	0.757677	0.182817	0.208358	0.32554	0.291808	0.334819	0.242323	0.00225438	0.0408486	-0.154218	-0.207223	-0.443875	-0.296516	-0.543605	-0.471946	-0.274248	p.G12D	WT	WT	KRAS_NRAS
SNU81	0.671913	0.741383	0.69754	0.780981	0.0629371	0.078042	0.328087	0.258617	0.30246	0.219019	0.550401	-0.185459	-0.156368	-0.47404	-0.495849	-0.0982795	-0.563155	-0.518314	-0.0245881	p.A146T	WT	WT	KRAS_NRAS
SNUC2A	0.67631	0.760484	0.732118	0.613536	0.001	0.00184524	0.32369	0.239516	0.267882	0.386464	0.614711	0.510823	0.147296	1.69578	2.10914	1.30343	0.84307	0.474502	-0.251468	p.G12D	WT	WT	KRAS_NRAS
SNUC2B	0.682927	0.757775	0.631406	0.71064	0.001	0.00184524	0.317073	0.242225	0.368594	0.28936	-0.128136	-0.415853	-0.448254	0.300274	0.642182	0.0117088	-0.215418	-0.0296956	-0.405544	p.G12D	WT	WT	KRAS_NRAS
SW1116	0.695085	0.631844	0.688308	0.705178	0.001	0.00184524	0.304915	0.368156	0.311692	0.294822	-0.0519778	0.778858	0.0698639	-0.24431	-0.346968	-0.245104	-0.379615	-0.734193	0.663192	p.G12A	WT	WT	KRAS_NRAS
SW1222	0.779564	0.640119	0.64397	0.75787	0.001	0.00184524	0.220436	0.359881	0.35603	0.24213	-0.362232	-0.45076	-0.83953	-0.0827309	-0.0341379	-0.416763	0.295428	1.07395	-0.165888	p.A146V	WT	WT	KRAS_NRAS
SW1463	0.771462	0.6798	0.72848	0.785577	0.002997	0.004995	0.228538	0.3202	0.27152	0.214423	-0.543251	0.283921	0.170139	-0.0841455	-0.0642209	-0.221816	-0.556518	-0.82555	0.215845	p.G12C	WT	WT	KRAS_NRAS
SW403	0.775431	0.603548	0.685453	0.794176	0.001	0.00184524	0.224569	0.396452	0.314547	0.205824	-0.644055	0.0675394	0.581939	-0.297067	-0.300885	-0.373322	-0.0417729	-0.15328	-0.347824	p.G12V	WT	WT	KRAS_NRAS
SW480	0.689792	0.726736	0.75414	0.592319	0.001	0.00184524	0.310208	0.273264	0.24586	0.407681	0.28722	1.07656	1.39829	3.0064	1.98204	1.50448	2.70956	0.737398	0.814724	p.G12V	WT	WT	KRAS_NRAS
SW620	0.736203	0.721147	0.765969	0.644658	0.001	0.00184524	0.263797	0.278853	0.234031	0.355342	0.0897477	-0.181948	0.376979	-0.364472	1.95463	0.984255	1.13578	0.341314	0.183861	p.G12V	WT	WT	KRAS_NRAS
SW837	0.639368	0.724775	0.727267	0.641876	0.001	0.00184524	0.360632	0.275225	0.272733	0.358124	0.636171	-0.173726	-0.590509	0.324139	0.263103	0.604938	0.041411	-0.262101	0.343832	p.G12C	WT	WT	KRAS_NRAS
SW948	0.780157	0.679551	0.679322	0.774839	0.017982	0.0244492	0.219843	0.320449	0.320678	0.225161	-0.562154	-0.0179293	-0.225692	-0.0857923	0.165785	-0.201493	-0.0097834	-0.312316	-0.26722	p.Q61L	WT	WT	KRAS_NRAS
T84	0.673503	0.674353	0.702831	0.740025	0.838162	0.866101	0.326497	0.325647	0.297169	0.259975	0.104071	-0.513297	-0.0249837	0.0222586	0.00101373	-0.229969	-0.207473	0.0379048	0.150118	p.G13D	WT	WT	KRAS_NRAS
V411	0.744881	0.637532	0.689716	0.762353	0.001	0.00184524	0.255119	0.362468	0.310284	0.237647	-0.288507	-0.819786	-0.839288	1.62774	-0.316173	-0.325876	-0.457403	-0.451448	0.0416643	p.G13D	WT	WT	KRAS_NRAS
V457	0.72892	0.734206	0.685186	0.805752	0.375624	0.41587	0.27108	0.265794	0.314814	0.194248	-0.260627	-0.292792	0.27886	-0.00735115	-0.29009	-0.422042	-0.532457	-0.370677	-0.108416	p.G12D	WT	WT	KRAS_NRAS
V481	0.73685	0.688551	0.597842	0.784052	0.001	0.00184524	0.26315	0.311449	0.402158	0.215948	-0.464475	-0.177959	0.441226	-0.168661	-0.319653	-0.669636	-0.501353	0.0315099	-0.536184	p.G12C	WT	WT	KRAS_NRAS
V703	0.701771	0.697541	0.672319	0.770975	0.004995	0.00774226	0.298229	0.302459	0.327681	0.229025	-0.257031	0.159811	0.00601931	-0.205862	-0.643333	-0.569907	0.0397461	0.674215	-0.421416	p.G12D	WT	WT	KRAS_NRAS
COLO741	0.726059	0.763798	0.750083	0.623719	0.001	0.00184524	0.273941	0.236202	0.249917	0.376281	-0.532924	1.61272	5.27424	0.536391	5.39555	3.06052	2.48744	1.13769	-0.63603	NA	NA	NA	NA
FHC	0.697626	0.735452	0.730765	0.442958	0.001	0.00184524	0.302374	0.264548	0.269235	0.557042	11.3469	17.8614	0.308175	56.3079	20.1488	7.26369	4.693	5.36012	2.39256	NA	NA	NA	NA
FHS	0.674742	0.734463	0.723213	0.445314	0.001	0.00184524	0.325258	0.265537	0.276787	0.554686	8.16077	12.3752	2.56173	49.084	19.8157	6.44693	4.982	6.02221	2.7818	NA	NA	NA	NA
GEO	0.735994	0.685811	0.708436	0.812802	0.048951	0.0611888	0.264006	0.314189	0.291564	0.187198	-0.535966	-0.156773	1.38779	1.72818	-0.808844	-0.832727	-0.0772927	0.0619534	-0.187216	p.G12A	WT	WT	KRAS_NRAS
GP2D	0.734431	0.684282	0.686594	0.753938	0.621379	0.668845	0.265569	0.315718	0.313406	0.246062	-0.504159	-0.406134	-0.112411	-0.0169403	-0.0886874	-0.308374	-0.127986	0.0953806	-0.353408	p.G12D	WT	WT	KRAS_NRAS
SNU1406	0.733109	0.616709	0.663631	0.777839	0.001	0.00184524	0.266891	0.383291	0.336369	0.222161	-0.563121	1.38683	-0.249729	-0.314582	-0.068495	-0.320805	0.305067	0.87883	-0.06644	WT	WT	WT	WT
SNU70	0.675939	0.764472	0.752676	0.598	0.001	0.00184524	0.324061	0.235528	0.247324	0.402	0.164414	1.11831	0.367431	4.11207	0.642401	1.34442	0.533849	0.174862	0.196315	NA	NA	NA	NA
C10	0.662556	0.761826	0.712497	0.599592	0.001	0.00184524	0.337444	0.238174	0.287503	0.400408	1.99177	1.55484	1.13063	10.9936	-1.99214	1.40073	1.73544	0.591373	1.45517	WT	WT	WT	WT
C70	0.751722	0.650048	0.728935	0.75329	0.001	0.00184524	0.248278	0.349952	0.271065	0.24671	-0.223242	0.100512	-0.414567	-0.119646	0.223129	-0.376429	0.0097834	-0.406416	0.0703198	WT	WT	WT	WT
C75	0.784219	0.623091	0.686477	0.78871	0.001	0.00184524	0.215781	0.376909	0.313523	0.21129	-0.431702	-0.648345	-0.918504	0.219846	0.00783583	-0.717004	-0.137708	-0.279724	-0.892503	WT	WT	WT	WT
C99	0.767872	0.621718	0.68333	0.769929	0.001	0.00184524	0.232128	0.378282	0.31667	0.230071	-0.623408	-0.725222	-0.233823	-0.310771	-0.492424	-0.845625	0.231455	0.78722	-0.523697	WT	WT	WT	WT
CACO2	0.731382	0.69339	0.736951	0.61475	0.001	0.00184524	0.268618	0.30661	0.263049	0.38525	0.0621144	1.22938	-0.882454	4.99161	1.93684	1.09856	0.803686	0.206774	0.588734	WT	WT	WT	WT
CAR1	0.628854	0.752457	0.720125	0.597391	0.001	0.00184524	0.371146	0.247543	0.279875	0.402609	3.20556	1.76719	-0.557302	21.9549	2.01516	1.63475	1.26607	0.595721	0.843395	WT	WT	WT	WT
CCK81	0.797478	0.646633	0.738158	0.781666	0.001998	0.003441	0.202522	0.353367	0.261842	0.218334	-0.623345	-0.501473	-1.06036	0.0182524	0.502863	-0.182822	-0.162771	-0.484025	-0.616147	WT	WT	WT	WT
CL14	0.757897	0.63748	0.728476	0.661948	0.001	0.00184524	0.242103	0.36252	0.271524	0.338052	0.391431	0.384003	-0.313064	0.555845	0.358421	0.226822	0.435392	-0.0681113	1.30144	WT	WT	WT	WT
COCM1	0.740124	0.604646	0.682967	0.730548	0.001	0.00184524	0.259876	0.395354	0.317033	0.269452	-0.310773	0.331573	-0.482206	-0.281533	-0.428779	-0.741995	-0.124556	-0.519425	-0.392074	WT	WT	WT	WT
COGA1	0.722291	0.727361	0.696705	0.769295	0.765235	0.79605	0.277709	0.272639	0.303295	0.230705	-0.204223	-0.385834	0.0699408	-0.279314	0.115537	-0.0864732	-0.0933515	0.280349	0.390851	WT	WT	WT	WT
COGA12	0.762971	0.684342	0.693433	0.811314	0.967033	0.973312	0.237029	0.315658	0.306567	0.188686	-0.694476	-0.464548	-0.539264	0.440559	-0.234116	-0.586199	-0.664764	-0.510187	-0.922844	WT	WT	WT	WT
COGA8	0.687892	0.648929	0.684239	0.595608	0.001	0.00184524	0.312108	0.351071	0.315761	0.404392	1.66441	0.558632	0.0594514	4.22523	2.32883	0.918033	0.329734	0.2355	0.401514	WT	WT	WT	WT
COLO320	0.760991	0.738551	0.761217	0.637829	0.001	0.00184524	0.239009	0.261449	0.238783	0.362171	-0.660251	0.148636	-0.756541	1.01078	3.88555	1.81458	3.03339	4.78769	-0.637411	WT	WT	WT	WT
COLO320DM	0.765316	0.73782	0.762232	0.6458	0.001	0.00184524	0.234684	0.26218	0.237768	0.3542	-0.652351	0.311564	-1.07149	0.66388	3.9084	1.6543	2.9106	4.5265	0.217151	WT	WT	WT	WT
COLO320HSR	0.766592	0.737317	0.765464	0.650964	0.001	0.00184524	0.233408	0.262683	0.234536	0.349036	-0.662429	-0.551902	-1.13994	0.94689	3.58337	1.33112	1.37702	1.08737	-0.689367	WT	WT	WT	WT
DIFI	0.782794	0.598904	0.685817	0.709443	0.001	0.00184524	0.217206	0.401096	0.314183	0.290557	-0.348681	1.143	-0.350173	1.68588	-0.968136	-0.505648	-0.431099	-0.688364	0.796271	WT	WT	WT	WT
HCA24	0.783429	0.631915	0.653852	0.769625	0.001	0.00184524	0.216571	0.368085	0.346148	0.230375	-0.522497	-0.126244	-0.205739	-0.275848	-0.403463	-0.668726	-0.0504204	2.13645	0.00382348	WT	WT	WT	WT
HCA46	0.772221	0.542871	0.708413	0.724491	0.001	0.00184524	0.227779	0.457129	0.291587	0.275509	-0.536268	0.0248111	-0.0204202	0.145282	-0.335379	-0.598278	0.799354	2.55875	-0.00382348	WT	WT	WT	WT
HCA7	0.650749	0.762711	0.730719	0.614473	0.001	0.00184524	0.349251	0.237289	0.269281	0.385527	2.10281	0.203691	0.375495	0.420301	1.32351	1.16331	0.961379	0.798899	0.0604778	WT	WT	WT	WT
HDC114	0.680384	0.70414	0.7014	0.700785	0.696304	0.734198	0.319616	0.29586	0.2986	0.299215	0.179954	-0.322351	-0.678486	-0.20976	0.43856	0.0104475	0.174291	-0.0757726	0.284228	WT	WT	WT	WT
HDC142	0.748818	0.584219	0.703229	0.650843	0.001	0.00184524	0.251182	0.415781	0.296771	0.349157	0.338359	0.787996	-0.364548	0.0806359	0.118168	-0.139042	1.06631	0.494254	1.08996	WT	WT	WT	WT
HDC143	0.743629	0.690787	0.6519	0.784575	0.116883	0.138297	0.256371	0.309213	0.3481	0.215425	-0.239227	-0.119678	-0.778414	-0.44889	-0.151429	-0.460009	-0.940993	-0.838981	-0.304389	WT	WT	WT	WT
HDC54	0.779677	0.640438	0.676922	0.787116	0.004995	0.00774226	0.220323	0.359562	0.323078	0.212884	-0.660589	0.166978	-0.988172	-0.36688	-0.323571	-1.14935	0.327969	1.03939	-0.527798	WT	WT	WT	WT
HDC82	0.793103	0.648139	0.732898	0.745549	0.002997	0.004995	0.206897	0.351861	0.267102	0.254451	-0.518936	-0.260808	-0.575211	-0.105721	-0.191211	-0.433731	0.31083	0.15807	-0.381163	WT	WT	WT	WT
HDC9	0.703168	0.746886	0.612224	0.743694	0.001	0.00184524	0.296832	0.253114	0.387776	0.256306	-0.513932	-0.429132	-0.54523	0.502889	-0.35253	-0.0788017	-0.21847	-0.126543	-0.34014	WT	WT	WT	WT
HRA16	0.758689	0.565182	0.707733	0.700685	0.001	0.00184524	0.241311	0.434818	0.292267	0.299315	-0.202339	-0.0555825	-0.0451604	-0.164903	-0.263651	-0.403136	0.218297	-0.25681	0.701198	WT	WT	WT	WT
HROC69	0.752091	0.711183	0.731817	0.758585	0.764236	0.79605	0.247909	0.288817	0.268183	0.241415	0.192452	-0.377703	-1.11591	-0.151491	0.48078	0.236782	-0.280639	-0.175192	-0.818015	WT	WT	WT	WT
HT115	0.684134	0.706182	0.679692	0.75797	0.628372	0.671708	0.315866	0.293818	0.320308	0.24203	0.62361	0.0116052	-0.279205	-0.283153	-0.0349873	-0.220321	-0.116076	0.137289	0.463294	WT	WT	WT	WT
HT55	0.776765	0.55004	0.67589	0.748379	0.001	0.00184524	0.223235	0.44996	0.32411	0.251621	-0.339551	-0.164644	-0.316298	0.711334	-0.28198	-0.493946	0.16139	-0.450321	-0.202783	WT	WT	WT	WT
HUTU80	0.724488	0.74614	0.759054	0.615546	0.001	0.00184524	0.275512	0.25386	0.240946	0.384454	0.233547	1.11489	0.147143	0.899727	5.23988	2.31992	2.47789	0.772088	-0.0521817	WT	WT	WT	WT
KM12	0.686232	0.792199	0.715949	0.772373	0.00999001	0.0140768	0.313768	0.207801	0.284051	0.227627	0.0581553	-0.131999	0.986088	-0.310501	-0.121483	0.0835217	-0.699521	-0.808304	-0.829407	WT	WT	WT	WT
KM12C	0.649824	0.74905	0.682917	0.756877	0.003996	0.00645188	0.350176	0.25095	0.317083	0.243123	-0.116733	-0.196864	0.89443	-0.104873	-0.162525	-0.0383379	-0.704605	-0.744923	-0.787847	WT	WT	WT	WT
KM12L4	0.6496	0.770569	0.691666	0.765156	0.001998	0.003441	0.3504	0.229431	0.308334	0.234844	-0.264307	-0.570741	0.964618	-0.152711	-0.0707965	0.125104	-0.824645	-0.868601	-0.894638	WT	WT	WT	WT
KM12SM	0.649613	0.786955	0.682784	0.766983	0.001998	0.003441	0.350387	0.213045	0.317216	0.233017	0.0314528	-0.354626	1.03867	-0.153743	-0.142333	-0.0104475	-0.432251	-0.762701	-0.730822	WT	WT	WT	WT
LIM1215	0.66943	0.70627	0.742219	0.74691	0.033966	0.0446164	0.33057	0.29373	0.257781	0.25309	-0.131458	0.680578	-0.594003	0.238128	0.0633442	-0.0140882	0.492589	0.973529	0.867443	WT	WT	WT	WT
NCIH508	0.77691	0.655286	0.730409	0.811485	0.002997	0.004995	0.22309	0.344714	0.269591	0.188515	-0.605178	-0.423657	-0.0217387	-0.11619	-0.325927	-0.434707	-0.732814	-0.428169	-0.594925	WT	WT	WT	WT
NCIH630	0.83168	0.643408	0.765104	0.762998	0.001	0.00184524	0.16832	0.356592	0.234896	0.237002	-0.472748	-0.620836	-0.665968	-0.408131	0.304803	0.0248153	0.0975166	-0.0629014	-0.171978	WT	WT	WT	WT
NCIH716	0.711032	0.724652	0.661988	0.667037	0.018981	0.0253626	0.288968	0.275348	0.338012	0.332963	-0.654401	1.78806	-0.0269431	-0.0307841	2.83731	1.69594	5.24313	13.1466	-0.384322	WT	WT	WT	WT
OXCO2	0.7518	0.636043	0.704121	0.776965	0.001	0.00184524	0.2482	0.363957	0.295879	0.223035	-0.391334	-0.0878212	0.142989	-0.320613	-0.103592	-0.324614	0.0795089	0.0139144	0.114232	WT	WT	WT	WT
SNU1040	0.691011	0.70345	0.700427	0.688221	0.555445	0.602055	0.308989	0.29655	0.299573	0.311779	-0.100316	-0.623383	-0.833498	0.00207603	1.0704	0.550413	0.562169	0.620026	-0.422054	WT	WT	WT	WT
SNU1047	0.686069	0.703257	0.717904	0.690777	0.382617	0.420608	0.313931	0.296743	0.282096	0.309223	-0.0311796	0.644635	1.54483	0.107427	0.248171	0.359503	1.43735	0.806467	1.94162	WT	WT	WT	WT
SNU1460	0.73298	0.647618	0.665648	0.770096	0.001998	0.003441	0.26702	0.352382	0.334352	0.229904	-0.260849	0.0203121	-0.665023	-0.160643	-0.609935	-0.722686	-0.269447	-0.0197537	0.314253	WT	WT	WT	WT
SNU1544	0.617917	0.715674	0.700835	0.670059	0.001	0.00184524	0.382083	0.284326	0.299165	0.329941	-0.153526	1.27698	1.8729	0.341817	0.655278	0.301327	0.674943	0.180246	0.80143	WT	WT	WT	WT
SNU175	0.720368	0.773644	0.655404	0.762015	0.001	0.00184524	0.279632	0.226356	0.344596	0.237985	-0.289851	-0.294732	-0.603376	0.0918233	0.307954	0.0716634	0.230776	-0.0901241	-0.772985	WT	WT	WT	WT
SNU283	0.779788	0.643935	0.684408	0.831767	0.001	0.00184524	0.220212	0.356065	0.315592	0.168233	-0.700384	-0.446146	-0.793162	-0.354213	-0.165484	-0.597303	-0.0126121	0.743734	-0.26164	WT	WT	WT	WT
SNU479	0.818433	0.616243	0.662043	0.789581	0.001	0.00184524	0.181567	0.383757	0.337957	0.210419	-0.493555	0.812298	-0.55013	-0.305992	-0.86701	-0.88999	0.118943	-0.137044	0.288262	WT	WT	WT	WT
SNU503	0.705219	0.734856	0.729215	0.600175	0.001	0.00184524	0.294781	0.265144	0.270785	0.399825	0.563547	1.41909	-0.585638	4.32254	1.35815	1.92423	2.29519	4.44578	0.755612	WT	WT	WT	WT
SNU769B	0.795362	0.73917	0.663536	0.803835	0.001998	0.003441	0.204638	0.26083	0.336464	0.196165	-0.685329	-0.343148	-1.12689	-0.160103	0.312666	-0.370799	-0.219478	-0.0808504	-0.0162357	WT	WT	WT	WT
SNU977	0.689042	0.733561	0.759616	0.566616	0.001	0.00184524	0.310958	0.266439	0.240384	0.433384	3.62294	0.9064	-1.01864	12.0229	1.13932	1.22939	0.327824	0.0859049	0.40876	WT	WT	WT	WT
SNUC1	0.785674	0.580249	0.683937	0.760728	0.001	0.00184524	0.214326	0.419751	0.316063	0.239272	-0.0991341	0.938706	-0.0153367	-0.0594491	-0.412313	-0.548531	0.425118	3.19499	1.19774	WT	WT	WT	WT
SNUC4	0.730828	0.663349	0.660519	0.770398	0.165834	0.190402	0.269172	0.336651	0.339481	0.229602	-0.0112811	-0.688776	-0.157061	-0.0335432	-0.217513	-0.559921	0.774653	1.13697	-0.339142	WT	WT	WT	WT
SW48	0.680008	0.762952	0.732091	0.749335	0.00999001	0.0140768	0.319992	0.237048	0.267909	0.250665	1.51571	-0.450038	-0.00465686	-0.165205	0.740831	0.542951	0.752174	0.98898	0.615764	WT	WT	WT	WT
